# Supplementary material for: Leaderless Transcripts and Small Proteins Are Common Features of the Mycobacterial Translational Landscape
Source: PLoS Genet. 2015 Nov 4;11(11):e1005641. doi: 10.1371/journal.pgen.1005641 (PMC4633059; doi:10.1371/journal.pgen.1005641)
Supplement: S1 Table — (XLSX) [file pgen.1005641.s008.xlsx]

## Sheet: Msmeg LL transcripts
5' RNA&Ribo Boundary	RTG codon position	Stop position	Size	Strand	Codon	Dist 5' Boundary to RTG	Annotation	RTG initiates	RTG codon position	ORF end position	Mtb ortholog	expressed LL Mtb orthologs
position in genome of 5' boundary of mapped RNA-seq and Ribo-seq reads	position in genome of A/G of the RTG codon, for +1 LL transcripts, same as RNA-seq and Ribo-seq boundaries	Stop codon position of the RTG-initiated ORF	Length, in nucelotides of the ORF	positive or negative strand of the chromosome	RTG is either ATG or GTG	Separation of 5' boundary and RTG codon	predicted annotation for associated ORF	RTG codon is in an annotated or a novel reading frame	RTG codon in annotated frame could be the annotated start codon, or upsteam/downstream of it	The LL ORF stop codon position relative to the start of the next ORF	Orthologs of Msmeg genes	Orthologs that have LL mRNAs
246263	246263	245271	992	-	GTG	0	MSMEG_0219; ; RNA polymerase sigma-70 factor, family	Annotated Frame	downstream of annotated		Rv0182c	Rv0182c
403870	403870	404502	630	+	ATG	0	MSMEG_0363; ; TetR-family regulatory protein	Annotated Frame	downstream of annotated		Rv0238
676018	676018	674780	1238	-	ATG	0	MSMEG_0597; ; conserved hypothetical protein	Annotated Frame	downstream of annotated		Rv0269c	Rv0269c
899387	899387	900652	1263	+	ATG	0	MSMEG_0815; ; transcriptional regulator, TetR family protein	Annotated Frame	downstream of annotated
940315	940315	940752	435	+	GTG	0	MSMEG_0859; ; transcriptional regulator, TetR family protein	Annotated Frame	downstream of annotated
1042046	1042046	1043395	1347	+	ATG	0	MSMEG_0969; hemL; glutamate-1-semialdehyde-2,1-aminomutase	Annotated Frame	downstream of annotated		Rv0524
1605718	1605718	1604864	854	-	ATG	0	MSMEG_1514; ; conserved hypothetical protein	Annotated Frame	downstream of annotated		Rv3463	Rv3463
2035990	2035990	2037018	1026	+	GTG	0	MSMEG_1958; ; PDZ domain family protein	Annotated Frame	downstream of annotated		Rv3194c	Rv3194c
2765674	2765674	2768304	2628	+	ATG	0	MSMEG_2690; ; DNA translocase FtsK	Annotated Frame	downstream of annotated		Rv2748c	Rv2748c
2852066	2852066	2850789	1277	-	GTG	0	MSMEG_2785; ; putative conserved integral membrane protein	Annotated Frame	downstream of annotated		Rv2673	Rv2673
2853683	2853683	2852103	1580	-	ATG	0	MSMEG_2786; ; hydrolase, alpha/beta fold family protein	Annotated Frame	downstream of annotated		Rv2672	Rv2672
3311930	3311930	3311187	743	-	ATG	0	MSMEG_3229; ; conserved hypothetical protein	Annotated Frame	downstream of annotated
4258662	4258662	4258399	263	-	GTG	0	MSMEG_4181; ; phosphoribosyl-ATP pyrophosphohydrolase	Annotated Frame	downstream of annotated		Rv2122c	Rv2122c
4385079	4385079	4383565	1514	-	ATG	0	MSMEG_4296; ; protease	Annotated Frame	downstream of annotated		Rv2224c	Rv2224c
4664608	4664608	4663655	953	-	GTG	0	MSMEG_4572; ; DNA polymerase III, delta subunit	Annotated Frame	downstream of annotated		Rv2413c
5428281	5428281	5429072	789	+	GTG	0	MSMEG_5345; ; glycosyl hydrolases family 16	Annotated Frame	downstream of annotated
5520364	5520364	5519402	962	-	GTG	0	MSMEG_5436; ispE; 4-diphosphocytidyl-2C-methyl-D-erythritol kinase	Annotated Frame	downstream of annotated		Rv1011
5913596	5913596	5912178	1418	-	GTG	0	MSMEG_5847; purB; adenylosuccinate lyase	Annotated Frame	downstream of annotated		Rv0777
5934354	5934354	5934770	414	+	ATG	0	MSMEG_5871; ; HIT family protein	Annotated Frame	downstream of annotated		Rv0759c
6000020	6000020	6001720	1698	+	ATG	0	MSMEG_5941; ; 3-ketosteroid dehydrogenase	Annotated Frame	downstream of annotated		Rv3537
6248539	6248539	6250494	1953	+	ATG	0	MSMEG_6179; ; acetyl-coenzyme A synthetase	Annotated Frame	downstream of annotated		Rv3667	Rv3667
6299865	6299865	6300536	669	+	ATG	0	MSMEG_6235; ; thiopurine S-methyltransferase (tpmt) superfamily	Annotated Frame	downstream of annotated		Rv3699	Rv3699
6534792	6534792	6534409	383	-	ATG	0	MSMEG_6469; ; conserved hypothetical protein	Annotated Frame	downstream of annotated		Rv0140
2723205	2723205	2723471	264	+	ATG	0	MSMEG_2642; ; conserved hypothetical protein	Annotated Frame	downstream of annotated	coupled to next gene
3196307	3196307	3194631	1676	-	ATG	0	MSMEG_3120; ; conserved hypothetical protein	Annotated Frame	downstream of annotated	coupled to next gene	Rv1459c	Rv1459c
3196418	3196418	3197227	807	+	GTG	0	MSMEG_3121; ; DNA-binding protein	Annotated Frame	downstream of annotated	coupled to next gene	Rv1460	Rv1460
3455992	3455992	3455477	515	-	GTG	0	MSMEG_3386; ; shikimate transporter	Annotated Frame	downstream of annotated	coupled to next gene
6563920	6563920	6564363	441	+	GTG	0	MSMEG_6502; ; conserved hypothetical protein	Annotated Frame	downstream of annotated	coupled to next gene
169361	169361	168543	818	-	ATG	0	MSMEG_0146; ; mosc domain protein	Annotated Frame	annotated codon
198190	198190	197588	602	-	ATG	0	MSMEG_0172; ; probable conserved transmembrane protein, putative	Annotated Frame	annotated codon
264543	264543	262543	2000	-	GTG	0	MSMEG_0234; ; metallopeptidase	Annotated Frame	annotated codon		Rv0198c
279235	279235	280374	1137	+	ATG	0	MSMEG_0249; ; integral membrane protein	Annotated Frame	annotated codon
401448	401448	402611	1161	+	ATG	0	MSMEG_0361; ; Glycosyl hydrolase family 3	Annotated Frame	annotated codon		Rv0237
444075	444075	444329	252	+	ATG	0	MSMEG_0394; ; hypothetical protein	Annotated Frame	annotated codon
514168	514168	513215	953	-	GTG	0	MSMEG_0438; ; Periplasmic binding protein	Annotated Frame	annotated codon		Rv0265c
527730	527730	528464	732	+	ATG	0	MSMEG_0454; ; GntR-family transcriptional regulator	Annotated Frame	annotated codon
655294	655294	656088	792	+	GTG	0	MSMEG_0580; ; conserved hypothetical protein	Annotated Frame	annotated codon
677821	677821	678603	780	+	GTG	0	MSMEG_0600; ; dehydrogenase	Annotated Frame	annotated codon
716181	716181	714718	1463	-	ATG	0	MSMEG_0633; ; PAP2 superfamily protein	Annotated Frame	annotated codon
717405	717405	716920	485	-	ATG	0	MSMEG_0636; ; conserved hypothetical protein	Annotated Frame	annotated codon		Rv0310c	Rv0310c
807498	807498	806596	902	-	ATG	0	MSMEG_0717; ; aldose 1-epimerase subfamily	Annotated Frame	annotated codon
851254	851254	851556	300	+	ATG	0	MSMEG_0765; ; zinc finger, UBP-type	Annotated Frame	annotated codon
948794	948794	949609	813	+	ATG	0	MSMEG_0867; ; hydrolase	Annotated Frame	annotated codon		Rv1225c
973997	973997	975526	1527	+	ATG	0	MSMEG_0889; ; succinic semialdehyde dehydrogenase	Annotated Frame	annotated codon
1012237	1012237	1011488	749	-	ATG	0	MSMEG_0930; ; serine 3-dehydrogenase	Annotated Frame	annotated codon		Rv0484c
1015609	1015609	1016352	741	+	ATG	0	MSMEG_0935; ; 2,3-bisphosphoglycerate-dependent phosphoglycerate mutase	Annotated Frame	annotated codon		Rv0489
1019265	1019265	1018465	800	-	GTG	0	MSMEG_0938; ; conserved hypothetical protein	Annotated Frame	annotated codon		Rv0495c	Rv0495c
1133010	1133010	1132639	371	-	ATG	0	MSMEG_1067; ; conserved hypothetical protein	Annotated Frame	annotated codon		Rv0546c
1202724	1202724	1201699	1025	-	ATG	0	MSMEG_1140; ; glycerol-3-phosphate dehydrogenase 2 [NAD(P)+] (NAD(P)H-dependent glycerol-3-phosphate dehydrogenase 2)	Annotated Frame	annotated codon		Rv0564c
1434039	1434039	1433302	737	-	ATG	0	MSMEG_1334; ; metallo-beta-lactamase family protein	Annotated Frame	annotated codon		Rv0634c
1657467	1657467	1659353	1884	+	ATG	0	MSMEG_1568; glmS; glucosamine--fructose-6-phosphate aminotransferase, isomerizing	Annotated Frame	annotated codon		Rv3436c	Rv3436c
1751690	1751690	1750851	839	-	ATG	0	MSMEG_1655; ; hydrolase, alpha/beta fold family, putative	Annotated Frame	annotated codon		Rv3337,Rv3338	Rv3337
1778873	1778873	1777578	1295	-	ATG	0	MSMEG_1684; ; conserved hypothetical protein	Annotated Frame	annotated codon		Rv3311	Rv3311
1834732	1834732	1835823	1089	+	ATG	0	MSMEG_1742; ; oxidoreductase	Annotated Frame	annotated codon
1845010	1845010	1844642	368	-	ATG	0	MSMEG_1755; ; anti-sigm factor, ChrR	Annotated Frame	annotated codon
2005199	2005199	2005996	795	+	GTG	0	MSMEG_1927; ; cobyrinic Acid a,c-diamide synthase	Annotated Frame	annotated codon		Rv3213c
2009771	2009771	2010469	696	+	ATG	0	MSMEG_1931; ; conserved hypothetical protein	Annotated Frame	annotated codon		Rv3210c	Rv3210c
2012755	2012755	2013789	1032	+	GTG	0	MSMEG_1936; ; conserved hypothetical protein	Annotated Frame	annotated codon		Rv3207c
2105584	2105584	2106414	828	+	ATG	0	MSMEG_2026; ; short chain dehydrogenase	Annotated Frame	annotated codon
2155042	2155042	2153861	1181	-	GTG	0	MSMEG_2077; ; acyl-CoA dehydrogenase, C- domain protein	Annotated Frame	annotated codon
2161210	2161210	2161590	378	+	GTG	0	MSMEG_2084; ; conserved hypothetical protein	Annotated Frame	annotated codon
2216793	2216793	2216197	596	-	ATG	0	MSMEG_2144; ; conserved hypothetical protein	Annotated Frame	annotated codon
2271168	2271168	2271569	399	+	GTG	0	MSMEG_2192; ; conserved hypothetical protein	Annotated Frame	annotated codon
2514582	2514582	2516150	1566	+	GTG	0	MSMEG_2430; ffh; signal recognition particle protein	Annotated Frame	annotated codon		Rv2916c	Rv2916c
2519128	2519128	2519562	432	+	ATG	0	MSMEG_2434; ; conserved hypothetical protein	Annotated Frame	annotated codon		Rv2910c
2700404	2700404	2701951	1545	+	ATG	0	MSMEG_2619; ; efflux protein	Annotated Frame	annotated codon		Rv2846c	Rv2846c
2723158	2723158	2722400	758	-	ATG	0	MSMEG_2641; ; enoyl-CoA hydratase	Annotated Frame	annotated codon		Rv2831	Rv2831
2749500	2749500	2748751	749	-	ATG	0	MSMEG_2669; ; hydrolase	Annotated Frame	annotated codon		Rv2765
2749543	2749543	2750343	798	+	GTG	0	MSMEG_2670; thyA; thymidylate synthase	Annotated Frame	annotated codon		Rv2764c
2813368	2813368	2812637	731	-	ATG	0	MSMEG_2740; lexA; LexA repressor	Annotated Frame	annotated codon		Rv2720
2828808	2828808	2829659	849	+	GTG	0	MSMEG_2762; ; inositol-1-monophosphatase	Annotated Frame	annotated codon		Rv2701c
2831251	2831251	2830772	479	-	GTG	0	MSMEG_2764; ; probable conserved alanine rich transmembrane protein	Annotated Frame	annotated codon		Rv2698	Rv2698
2850737	2850737	2850324	413	-	ATG	0	MSMEG_2784; msrB; methionine-R-sulfoxide reductase	Annotated Frame	annotated codon		Rv2674	Rv2674
2857100	2857100	2856675	425	-	ATG	0	MSMEG_2791; ; pyridoxamine 5-phosphate oxidase family protein	Annotated Frame	annotated codon
2857979	2857979	2859376	1395	+	GTG	0	MSMEG_2793; ; sensor-type histidine kinase PrrB	Annotated Frame	annotated codon
3048445	3048445	3048876	429	+	ATG	0	MSMEG_2983; ; conserved hypothetical protein	Annotated Frame	annotated codon
3102792	3102792	3103991	1197	+	GTG	0	MSMEG_3030; aroC; chorismate synthase	Annotated Frame	annotated codon		Rv2540c	Rv2540c
3144667	3144667	3143957	710	-	ATG	0	MSMEG_3070; ; LprG protein	Annotated Frame	annotated codon		Rv1411c	Rv1411c
3144739	3144739	3145338	597	+	GTG	0	MSMEG_3071; ribE; riboflavin synthase, alpha subunit	Annotated Frame	annotated codon		Rv1412
3231804	3231804	3231067	737	-	GTG	0	MSMEG_3157; ; conserved hypothetical protein	Annotated Frame	annotated codon		Rv1491c	Rv1491c
3248559	3248559	3248071	488	-	ATG	0	MSMEG_3171; ; conserved hypothetical protein	Annotated Frame	annotated codon
3249596	3249596	3250303	705	+	GTG	0	MSMEG_3174; ; lipoprotein signal peptidase	Annotated Frame	annotated codon		Rv1539	Rv1539
3328852	3328852	3329478	624	+	ATG	0	MSMEG_3246; ; response regulator	Annotated Frame	annotated codon		Rv1626	Rv1626
3557926	3557926	3558267	339	+	ATG	0	MSMEG_3493; ; putative secreted protein	Annotated Frame	annotated codon
3578115	3578115	3577888	227	-	ATG	0	MSMEG_3514; ; hypothetical protein	Annotated Frame	annotated codon
3596474	3596474	3595524	950	-	GTG	0	MSMEG_3532; ; serine/threonine dehydratase family protein	Annotated Frame	annotated codon
3719609	3719609	3721534	1923	+	ATG	0	MSMEG_3655; ; ABC transporter, permease/ATP-binding protein	Annotated Frame	annotated codon
3848755	3848755	3847685	1070	-	GTG	0	MSMEG_3778; pheS; phenylalanyl-tRNA synthetase, alpha subunit	Annotated Frame	annotated codon		Rv1649
3862580	3862580	3862939	357	+	ATG	0	MSMEG_3795; ; conserved hypothetical protein	Annotated Frame	annotated codon
3880937	3880937	3881641	702	+	ATG	0	MSMEG_3810; ; hydrolase	Annotated Frame	annotated codon		Rv1637c	Rv1637c
3921959	3921959	3920451	1508	-	ATG	0	MSMEG_3848; ; para-nitrobenzyl esterase	Annotated Frame	annotated codon		Rv2045c	Rv2045c
4344149	4344149	4343055	1094	-	GTG	0	MSMEG_4258; trpD; anthranilate phosphoribosyltransferase	Annotated Frame	annotated codon		Rv2192c	Rv2192c
4360991	4360991	4359885	1106	-	ATG	0	MSMEG_4276; ilvE; branched-chain amino acid aminotransferase	Annotated Frame	annotated codon		Rv2210c
4381881	4381881	4380541	1340	-	ATG	0	MSMEG_4294; glnA; glutamine synthetase, type I	Annotated Frame	annotated codon		Rv2222c	Rv2222c
4388423	4388423	4387638	785	-	GTG	0	MSMEG_4299; ; enoyl-CoA hydratase/isomerase	Annotated Frame	annotated codon
4398573	4398573	4399265	690	+	GTG	0	MSMEG_4308; ; 5-nucleotidase	Annotated Frame	annotated codon		Rv2232	Rv2232
4441354	4441354	4440809	545	-	GTG	0	MSMEG_4353; ; conserved hypothetical protein	Annotated Frame	annotated codon
4528883	4528883	4529092	207	+	ATG	0	MSMEG_4447; ; conserved hypothetical protein	Annotated Frame	annotated codon
4554037	4554037	4551998	2039	-	ATG	0	MSMEG_4470; ; ABC transporter	Annotated Frame	annotated codon		Rv2326c	Rv2326c
4556672	4556672	4558594	1920	+	ATG	0	MSMEG_4474; ; acyl-CoA oxidase	Annotated Frame	annotated codon
4572506	4572506	4571664	842	-	ATG	0	MSMEG_4491; recO; DNA repair protein RecO	Annotated Frame	annotated codon		Rv2362c	Rv2362c
4676563	4676563	4677423	858	+	ATG	0	MSMEG_4585; rbsK; ribokinase	Annotated Frame	annotated codon		Rv2436
4713817	4713817	4713398	419	-	GTG	0	MSMEG_4627; ; nucleoside diphosphate kinase	Annotated Frame	annotated codon		Rv2445c	Rv2445c
4726899	4726899	4728047	1146	+	ATG	0	MSMEG_4641; ; salicylate hydroxylase	Annotated Frame	annotated codon
4993024	4993024	4993398	372	+	ATG	0	MSMEG_4898; ; conserved hypothetical protein	Annotated Frame	annotated codon		Rv1343c	Rv1343c
5009569	5009569	5006969	2600	-	GTG	0	MSMEG_4915; ; alpha-glucan phosphorylase family protein	Annotated Frame	annotated codon		Rv1328	Rv1328
5031204	5031204	5031776	570	+	ATG	0	MSMEG_4934; ; ATP:cob(I)alamin adenosyltransferase	Annotated Frame	annotated codon		Rv1314c	Rv1314c
5058143	5058143	5056491	1652	-	GTG	0	MSMEG_4959; argS; arginyl-tRNA synthetase	Annotated Frame	annotated codon		Rv1292	Rv1292
5071716	5071716	5071120	596	-	GTG	0	MSMEG_4976; ; isochorismatase hydrolase	Annotated Frame	annotated codon
5093630	5093630	5095336	1704	+	GTG	0	MSMEG_4999; ; bacterial extracellular solute-binding proteins, family 5	Annotated Frame	annotated codon		Rv1280c
5113779	5113779	5113573	206	-	ATG	0	MSMEG_5016; ; conserved domain protein	Annotated Frame	annotated codon
5130603	5130603	5131970	1365	+	GTG	0	MSMEG_5037; ; oxidoreductase, FAD-binding	Annotated Frame	annotated codon		Rv1257c	Rv1257c
5179761	5179761	5180924	1161	+	ATG	0	MSMEG_5080; ; glycogen synthase	Annotated Frame	annotated codon		Rv1212c
5205921	5205921	5206865	942	+	GTG	0	MSMEG_5104; ; tetrahydropicolinate succinylase	Annotated Frame	annotated codon		Rv1201c	Rv1201c
5218265	5218265	5216637	1628	-	ATG	0	MSMEG_5119; pruA; 1-pyrroline-5-carboxylate dehydrogenase	Annotated Frame	annotated codon		Rv1187
5254729	5254729	5255013	282	+	ATG	0	MSMEG_5150; ; putative pterin-4-alpha-carbinolamine dehydratase	Annotated Frame	annotated codon
5291633	5291633	5291112	521	-	ATG	0	MSMEG_5191; ; siderophore binding protein	Annotated Frame	annotated codon
5329918	5329918	5329295	623	-	ATG	0	MSMEG_5238; ; conserved hypothetical protein	Annotated Frame	annotated codon		Rv1100	Rv1100
5336799	5336799	5336164	635	-	ATG	0	MSMEG_5244; ; two component transcriptional regulatory protein devr	Annotated Frame	annotated codon		Rv3133c
5351199	5351199	5350825	374	-	ATG	0	MSMEG_5258; ; steroid delta-isomerase	Annotated Frame	annotated codon
5397936	5397936	5398649	711	+	ATG	0	MSMEG_5307; ; TetR-family transcriptional regulator	Annotated Frame	annotated codon
5482552	5482552	5484423	1869	+	ATG	0	MSMEG_5404; ; propionate--CoA ligase	Annotated Frame	annotated codon
5535589	5535589	5534381	1208	-	GTG	0	MSMEG_5448; arcA; arginine deiminase	Annotated Frame	annotated codon		Rv1001
5600142	5600142	5601998	1854	+	ATG	0	MSMEG_5513; ; serine/threonine-protein kinase PknE	Annotated Frame	annotated codon
5608770	5608770	5609618	846	+	ATG	0	MSMEG_5520; ; conserved hypothetical protein	Annotated Frame	annotated codon		Rv0953c
5635106	5635106	5634240	866	-	ATG	0	MSMEG_5545; ; formamidopyrimidine-DNA glycosylase	Annotated Frame	annotated codon		Rv0944
5649967	5649967	5650446	477	+	GTG	0	MSMEG_5562; rnhA; RNase H	Annotated Frame	annotated codon
5720736	5720736	5720548	188	-	ATG	0	MSMEG_5635; ; conserved hypothetical protein	Annotated Frame	annotated codon		Rv0909
5774274	5774274	5775386	1110	+	ATG	0	MSMEG_5684; ; phosphoserine aminotransferase, putative	Annotated Frame	annotated codon		Rv0884c
5818581	5818581	5817499	1082	-	ATG	0	MSMEG_5734; ; alpha-methylacyl-CoA racemase	Annotated Frame	annotated codon		Rv0855
5820751	5820751	5821098	345	+	ATG	0	MSMEG_5738; ; conserved hypothetical protein	Annotated Frame	annotated codon
5863663	5863663	5864742	1077	+	ATG	0	MSMEG_5796; ; Glycine cleavage T-protein (aminomethyl transferase)	Annotated Frame	annotated codon		Rv0811c
5937058	5937058	5937876	816	+	ATG	0	MSMEG_5873; ; conserved hypothetical protein	Annotated Frame	annotated codon
6149485	6149485	6149802	315	+	ATG	0	MSMEG_6086; ; antibiotic biosynthesis monooxygenase domain protein	Annotated Frame	annotated codon		Rv3592	Rv3592
6172152	6172152	6172883	729	+	ATG	0	MSMEG_6109; ; LpqG protein	Annotated Frame	annotated codon		Rv3623	Rv3623
6222417	6222417	6224108	1689	+	GTG	0	MSMEG_6154; ; adenylate cyclase, family 3	Annotated Frame	annotated codon		Rv3645	Rv3645
6259008	6259008	6258847	161	-	ATG	0	MSMEG_6192; ; conserved hypothetical protein	Annotated Frame	annotated codon
6279496	6279496	6278771	725	-	ATG	0	MSMEG_6215; ; conserved hypothetical protein	Annotated Frame	annotated codon
6286641	6286641	6287210	567	+	ATG	0	MSMEG_6223; ; TetR family transcriptional repressor LfrR	Annotated Frame	annotated codon
6380664	6380664	6381155	489	+	GTG	0	MSMEG_6315; ; lipoprotein LpqH	Annotated Frame	annotated codon
6426713	6426713	6427120	405	+	GTG	0	MSMEG_6372; ; membrane protein	Annotated Frame	annotated codon		Rv3789
6481456	6481456	6480665	791	-	GTG	0	MSMEG_6409; ; acyltransferase family protein	Annotated Frame	annotated codon		Rv3816c	Rv3816c
6487586	6487586	6487774	186	+	ATG	0	MSMEG_6417; ; conserved hypothetical protein	Annotated Frame	annotated codon
6507247	6507247	6505769	1478	-	ATG	0	MSMEG_6440; ; monooxygenase, flavin-binding family	Annotated Frame	annotated codon		Rv3854c	Rv3854c
6547516	6547516	6547061	455	-	ATG	0	MSMEG_6485; ; ATP binding protein	Annotated Frame	annotated codon
6788229	6788229	6787549	680	-	ATG	0	MSMEG_6741; ; antar domain protein	Annotated Frame	annotated codon
6799518	6799518	6800441	921	+	ATG	0	MSMEG_6755; ; isoflavone reductase	Annotated Frame	annotated codon
6961933	6961933	6959072	2861	-	GTG	0	MSMEG_6917; leuS; leucyl-tRNA synthetase	Annotated Frame	annotated codon		Rv0041
857779	857779	858309	528	+	ATG	0	MSMEG_0773; ; acetyltransferase	Annotated Frame	annotated codon
1795223	1795223	1796407	1182	+	ATG	0	MSMEG_1702; ; amidohydrolase	Annotated Frame	annotated codon		Rv3306c	Rv3306c
2446108	2446108	2446407	297	+	GTG	0	MSMEG_2364; gatC; glutamyl-tRNA(Gln) amidotransferase, C subunit	Annotated Frame	annotated codon		Rv3012c	Rv3012c
2601428	2601428	2602330	900	+	ATG	0	MSMEG_2515; xerC; tyrosine recombinase XerC	Annotated Frame	annotated codon		Rv2894c	Rv2894c
3040917	3040917	3041594	675	+	GTG	0	MSMEG_2975; ; metallo-beta-lactamase family protein	Annotated Frame	annotated codon		Rv2581c	Rv2581c
3978534	3978534	3979409	873	+	ATG	0	MSMEG_3907; ; RecB family exonuclease	Annotated Frame	annotated codon		Rv2119	Rv2119
5165455	5165455	5166741	1284	+	ATG	0	MSMEG_5065; ; Mg/Co/Ni transporter MgtE	Annotated Frame	annotated codon		Rv1232c
5442231	5442231	5442995	762	+	GTG	0	MSMEG_5362; ; hypothetical protein	Annotated Frame	annotated codon
5767553	5767553	5768686	1131	+	ATG	0	MSMEG_5676; ; citrate synthase	Annotated Frame	annotated codon		Rv0889c
6346717	6346717	6348117	1398	+	GTG	0	MSMEG_6283; ; FAD binding domain protein	Annotated Frame	annotated codon		Rv3719	Rv3719
285010	285010	284219	791	-	ATG	0	MSMEG_0252; trmB; tRNA (guanine-N(7)-)-methyltransferase	Annotated Frame	upstream of annotated		Rv0208c
764200	764200	765516	1314	+	ATG	0	MSMEG_0681; ; P450 heme-thiolate protein	Annotated Frame	upstream of annotated		Rv1880c
840795	840795	841211	414	+	ATG	0	MSMEG_0754; ; conserved hypothetical protein	Annotated Frame	upstream of annotated		Rv0360c	Rv0360c
1001241	1001241	1002569	1326	+	GTG	0	MSMEG_0917; ; conserved hypothetical protein	Annotated Frame	upstream of annotated		Rv0473	Rv0473
1016568	1016568	1017758	1188	+	GTG	0	MSMEG_0936; senX3; sensor histidine kinase SenX3	Annotated Frame	upstream of annotated		Rv0490
1028532	1028532	1027603	929	-	GTG	0	MSMEG_0949; ; HAD-superfamily subfamily IB hydrolase, TIGR01490	Annotated Frame	upstream of annotated		Rv0505c
1194818	1194818	1195825	1005	+	GTG	0	MSMEG_1133; ; bifunctional short chain isoprenyl diphosphate synthase	Annotated Frame	upstream of annotated		Rv0562
2116053	2116053	2117639	1584	+	ATG	0	MSMEG_2038; ; monooxygenase, flavin-binding family	Annotated Frame	upstream of annotated		Rv0565c
2671677	2671677	2671246	431	-	ATG	0	MSMEG_2589; ; conserved hypothetical protein	Annotated Frame	upstream of annotated
3181840	3181840	3182799	957	+	GTG	0	MSMEG_3107; ; conserved hypothetical protein	Annotated Frame	upstream of annotated
3242403	3242403	3242996	591	+	ATG	0	MSMEG_3168; ; phenolpthIocerol synthesis type-i polyketide synthase ppse	Annotated Frame	upstream of annotated
3359207	3359207	3359566	357	+	ATG	0	MSMEG_3278; ; conserved hypothetical protein	Annotated Frame	upstream of annotated
3505493	3505493	3506134	639	+	GTG	0	MSMEG_3434; ; peptidyl-prolyl cis-trans isomerase, fkbp-type domain protein	Annotated Frame	upstream of annotated
3556667	3556667	3556086	581	-	GTG	0	MSMEG_3491; ; conserved hypothetical protein	Annotated Frame	upstream of annotated		Rv1906c	Rv1906c
4374655	4374655	4374158	497	-	ATG	0	MSMEG_4288; ; integral membrane protein	Annotated Frame	upstream of annotated
4559095	4559095	4558601	494	-	ATG	0	MSMEG_4475; ; LppP protein	Annotated Frame	upstream of annotated		Rv2330c
5146914	5146914	5145619	1295	-	ATG	0	MSMEG_5047; ; drug resistance transporter Bcr/CflA subfamily	Annotated Frame	upstream of annotated
5157093	5157093	5155924	1169	-	GTG	0	MSMEG_5055; ; NAD-dependent malic enzyme	Annotated Frame	upstream of annotated
5319712	5319712	5318699	1013	-	ATG	0	MSMEG_5224; ispH; 4-hydroxy-3-methylbut-2-enyl diphosphate reductase	Annotated Frame	upstream of annotated		Rv1110
5509361	5509361	5508726	635	-	GTG	0	MSMEG_5424; ; transcriptional regulator, TetR family	Annotated Frame	upstream of annotated		Rv1019
5863580	5863580	5862693	887	-	ATG	0	MSMEG_5795; ; 4-amino-4-deoxychorismate lyase	Annotated Frame	upstream of annotated		Rv0812
6279513	6279513	6280592	1077	+	ATG	0	MSMEG_6216; ; integral membrane protein	Annotated Frame	upstream of annotated		Rv3689
6674500	6674500	6674114	386	-	ATG	0	MSMEG_6620; ; conserved hypothetical protein	Annotated Frame	upstream of annotated
6779921	6779921	6779127	794	-	GTG	0	MSMEG_6733; ; hydrolase, carbon-nitrogen family	Annotated Frame	upstream of annotated
3337949	3337949	3339346	1395	+	GTG	0	MSMEG_3257; xylB; xylulokinase	Annotated Frame	upstream of annotated	coupled to next gene
4441408	4441408	4442991	1581	+	GTG	0	MSMEG_4354; ; dipeptide-binding protein of ABC transport system	Annotated Frame	upstream of annotated	coupled to next gene
6035128	6035128	6035063	65	-	ATG	0		New ORF		overlaps next gene
1324821	1324821	1324753	68	-	GTG	0		New ORF		upstream of next gene
1726683	1726683	1726709	24	+	GTG	0		New ORF		upstream of next gene
1832322	1832322	1832290	32	-	ATG	0		New ORF		upstream of next gene
2817741	2817741	2817697	44	-	ATG	0		New ORF		upstream of next gene
2867727	2867727	2867398	329	-	ATG	0		New ORF		upstream of next gene
3258143	3258143	3257910	233	-	ATG	0		New ORF		upstream of next gene
3520180	3520180	3520079	101	-	ATG	0		New ORF		upstream of next gene
3985302	3985302	3985580	276	+	ATG	0		New ORF		upstream of next gene
4457737	4457737	4457708	29	-	ATG	0		New ORF		upstream of next gene
4614209	4614209	4614304	93	+	GTG	0		New ORF		upstream of next gene
4625498	4625498	4625433	65	-	ATG	0		New ORF		upstream of next gene
5372802	5372802	5372758	44	-	ATG	0		New ORF		upstream of next gene
5858964	5858964	5859056	90	+	GTG	0		New ORF		upstream of next gene
6311441	6311441	6311376	65	-	ATG	0		New ORF		upstream of next gene
6819732	6819732	6819643	89	-	ATG	0		New ORF		upstream of next gene
2098457	2098457	2098507	48	+	GTG	0		New ORF		overlaps next gene
4812492	4812492	4812506	12	+	ATG	0		New ORF		overlaps next gene
5600028	5600028	5598646	1382	-	GTG	0		New ORF		overlaps next gene
6194162	6194162	6194049	113	-	GTG	0		New ORF		overlaps next gene
4583431	4583431	4583487	54	+	ATG	0		New ORF		coupled to next gene
5089826	5089826	5089846	18	+	ATG	0		New ORF		coupled to next gene
