# Supplementary material for: Leaderless Transcripts and Small Proteins Are Common Features of the Mycobacterial Translational Landscape
Source: PLoS Genet. 2015 Nov 4;11(11):e1005641. doi: 10.1371/journal.pgen.1005641 (PMC4633059; doi:10.1371/journal.pgen.1005641)
Supplement: S2 Table — (XLSX) [file pgen.1005641.s009.xlsx]

## Sheet: Ribo Boundary to RTG Separation
5' Ribo Boundary	RTG codon position	Boundary to next RTG distance	Strand	LL or LD	Codon	Annotation	RTG relative to associated annotated gene
5633	5633	0	+	leaderless	ATG		Novel ORF
59900	59900	0	+	leaderless	ATG	MSMEG_0042; ; TetR-family transcriptional regulator	Annotated
69734	69734	0	-	leaderless	ATG	MSMEG_0049; ; pirin domain protein	Annotated
76190	76190	0	+	leaderless	ATG		Novel ORF
109849	109849	0	-	leaderless	ATG	MSMEG_0085; ; PTS system, Fru family, IIABC components	Annotated
111696	111696	0	+	leaderless	ATG		Upstream of annotated Start
135742	135742	0	-	leaderless	ATG		Novel ORF
136787	136787	0	-	leaderless	ATG	MSMEG_0111; ; putative magnesium transport protein	Annotated
136869	136869	0	+	leaderless	GTG		Novel ORF
149478	149478	0	-	leaderless	ATG	MSMEG_0127; ; oxidoreductase, zinc-binding dehydrogenase family	Annotated
169361	169361	0	-	leaderless	ATG	MSMEG_0146; ; mosc domain protein	Annotated
193272	193272	0	-	leaderless	GTG		Novel ORF
198190	198190	0	-	leaderless	ATG	MSMEG_0172; ; probable conserved transmembrane protein, putative	Annotated
204173	204173	0	-	leaderless	GTG	MSMEG_0180; ; putative HTH-type transcriptional regulator	Annotated
206365	206365	0	+	leaderless	ATG	MSMEG_0184; ; transferase	Downstream of annotated Start (3)
213006	213006	0	-	leaderless	GTG	MSMEG_0187; ; acetyltransferase	Downstream of annotated Start (18)
232728	232728	0	+	leaderless	ATG	MSMEG_0207; ; MarR-family transcriptional regulator	Annotated
242621	242621	0	+	leaderless	GTG	MSMEG_0216; ; 3-hydroxyacyl-CoA dehydrogenase	Downstream of annotated Start (18)
244601	244601	0	-	leaderless	ATG	MSMEG_0217; ; alcohol dehydrogenase B	Annotated
246263	246263	0	-	leaderless	GTG	MSMEG_0219; ; RNA polymerase sigma-70 factor, family	Downstream of annotated Start (30)
249456	249456	0	+	leaderless	GTG	MSMEG_0224; ; O-methyltransferase MdmC	Annotated
259990	259990	0	-	leaderless	GTG	MSMEG_0231; ; conserved hypothetical protein	Annotated
264543	264543	0	-	leaderless	GTG	MSMEG_0234; ; metallopeptidase	Annotated
269390	269390	0	-	leaderless	GTG	MSMEG_0239; ; O-acetylhomoserine/O-acetylserine sulfhydrylase	Annotated
279235	279235	0	+	leaderless	ATG	MSMEG_0249; ; integral membrane protein	Annotated
285010	285010	0	-	leaderless	ATG		Upstream of annotated Start
285146	285146	0	+	leaderless	ATG		Upstream of annotated Start
294737	294737	0	+	leaderless	GTG	MSMEG_0261; ; p40 protein	Annotated
313258	313258	0	-	leaderless	GTG	MSMEG_0280; ; alpha/beta hydrolase fold	Annotated
318954	318954	0	+	leaderless	ATG		Upstream of annotated Start
339787	339787	0	+	leaderless	ATG		Novel ORF
352236	352236	0	+	leaderless	GTG	MSMEG_0319; ; acyltransferase	Annotated
393915	393915	0	-	leaderless	ATG		Upstream of annotated Start
394013	394013	0	+	leaderless	ATG	MSMEG_0357; ; transmembrane transport protein	Annotated
401448	401448	0	+	leaderless	ATG	MSMEG_0361; ; Glycosyl hydrolase family 3	Annotated
403870	403870	0	+	leaderless	ATG	MSMEG_0363; ; TetR-family regulatory protein	Downstream of annotated Start (6)
404569	404569	0	+	leaderless	GTG	MSMEG_0364; ; hypothetical protein	Annotated
408370	408370	0	-	leaderless	GTG		Upstream of annotated Start
443125	443125	0	+	leaderless	GTG		Upstream of annotated Start
444075	444075	0	+	leaderless	ATG	MSMEG_0394; ; hypothetical protein	Annotated
491077	491077	0	+	leaderless	GTG	MSMEG_0414; ; oxidoreductase, 2OG-Fe(II) oxygenase family	Downstream of annotated Start (51)
513190	513190	0	-	leaderless	GTG	MSMEG_0437; ; conserved hypothetical integral membrane protein	Annotated
514168	514168	0	-	leaderless	GTG	MSMEG_0438; ; Periplasmic binding protein	Annotated
518944	518944	0	+	leaderless	GTG	MSMEG_0445; ; amidohydrolase family	Downstream of annotated Start (24)
525571	525571	0	-	leaderless	ATG	MSMEG_0451; ; oxidoreductase, FAD-linked	Annotated
527730	527730	0	+	leaderless	ATG	MSMEG_0454; ; GntR-family transcriptional regulator	Annotated
544595	544595	0	+	leaderless	ATG	MSMEG_0469; ; transcriptional regulatory protein PadR-	Annotated
549810	549810	0	-	leaderless	ATG		Novel ORF
619687	619687	0	+	leaderless	ATG		Upstream of annotated Start
637149	637149	0	+	leaderless	ATG	MSMEG_0563; ; hypothetical protein	Annotated
640326	640326	0	-	leaderless	ATG	MSMEG_0564; ; xanthine/uracil permease	Annotated
655294	655294	0	+	leaderless	GTG	MSMEG_0580; ; conserved hypothetical protein	Annotated
676018	676018	0	-	leaderless	ATG	MSMEG_0597; ; conserved hypothetical protein	Downstream of annotated Start (42)
677821	677821	0	+	leaderless	GTG	MSMEG_0600; ; dehydrogenase	Annotated
710373	710373	0	+	leaderless	GTG	MSMEG_0629; ; trans-aconitate 2-methyltransferase	Annotated
716181	716181	0	-	leaderless	ATG	MSMEG_0633; ; PAP2 superfamily protein	Annotated
717405	717405	0	-	leaderless	ATG	MSMEG_0636; ; conserved hypothetical protein	Annotated
727605	727605	0	+	leaderless	GTG		Upstream of annotated Start
750838	750838	0	-	leaderless	ATG	MSMEG_0665; ; sarcosine oxidase subunit beta, putative	Annotated
764200	764200	0	+	leaderless	ATG		Upstream of annotated Start
765518	765518	0	+	leaderless	GTG	MSMEG_0682; ; conserved hypothetical protein, putative	Annotated
766289	766289	0	+	leaderless	ATG	MSMEG_0683; ; conserved hypothetical protein	Annotated
787715	787715	0	+	leaderless	ATG	MSMEG_0699; ; conserved hypothetical proline rich protein	Annotated
790090	790090	0	-	leaderless	GTG	MSMEG_0700; ; hypothetical protein	Annotated
807498	807498	0	-	leaderless	ATG	MSMEG_0717; ; aldose 1-epimerase subfamily	Annotated
815572	815572	0	-	leaderless	ATG	MSMEG_0729; ; conserved hypothetical protein	Annotated
817474	817474	0	-	leaderless	ATG	MSMEG_0731; ; conserved hypothetical protein	Annotated
824113	824113	0	+	leaderless	ATG	MSMEG_0737; ; dehydrogenase	Annotated
826475	826475	0	+	leaderless	ATG	MSMEG_0740; ; glycosyl hydrolase family 76	Annotated
829550	829550	0	+	leaderless	GTG	MSMEG_0743; ; xanthine dehydrogenase	Downstream of annotated Start (12)
840795	840795	0	+	leaderless	ATG		Upstream of annotated Start
843478	843478	0	-	leaderless	GTG	MSMEG_0756; ; peptidase, M50B family	Annotated
847571	847571	0	-	leaderless	ATG	MSMEG_0762; ; cytochrome P450 FAS1	Annotated
851254	851254	0	+	leaderless	ATG	MSMEG_0765; ; zinc finger, UBP-type	Annotated
857779	857779	0	+	leaderless	ATG	MSMEG_0773; ; acetyltransferase	Annotated
860522	860522	0	-	leaderless	ATG	MSMEG_0775; ; metallo-beta-lactamase superfamily protein	Annotated
890652	890652	0	+	leaderless	ATG	MSMEG_0806; ; hydrolase	Downstream of annotated Start (9)
899387	899387	0	+	leaderless	ATG		Upstream of annotated Start
922415	922415	0	+	leaderless	ATG	MSMEG_0837; ; hypothetical protein	Annotated
924025	924025	0	+	leaderless	ATG	MSMEG_0839; ; ATP-dependent protease La (LON) domain subfamily	Annotated
939717	939717	0	-	leaderless	ATG		Upstream of annotated Start
940315	940315	0	+	leaderless	GTG		Upstream of annotated Start
946733	946733	0	+	leaderless	ATG	MSMEG_0864; ; bacterial membrane flanked domain family	Annotated
948794	948794	0	+	leaderless	ATG	MSMEG_0867; ; hydrolase	Annotated
970433	970433	0	+	leaderless	GTG	MSMEG_0884; ; glyoxalase family protein	Annotated
972810	972810	0	-	leaderless	ATG	MSMEG_0886; ; serine/threonine-protein kinase PknD	Annotated
972865	972865	0	+	leaderless	ATG	MSMEG_0887; ; conserved hypothetical protein	Annotated
973997	973997	0	+	leaderless	ATG	MSMEG_0889; ; succinic semialdehyde dehydrogenase	Annotated
980427	980427	0	+	leaderless	ATG		Upstream of annotated Start
991748	991748	0	-	leaderless	GTG	MSMEG_0905; pcaC; 4-carboxymuconolactone decarboxylase domain protein	Annotated
1001241	1001241	0	+	leaderless	GTG		Upstream of annotated Start
1007160	1007160	0	-	leaderless	ATG	MSMEG_0924; ; hydrolase, carbon-nitrogen family	Downstream of annotated Start (3)
1008466	1008466	0	-	leaderless	ATG		Upstream of annotated Start
1008995	1008995	0	-	leaderless	ATG	MSMEG_0927; ; conserved hypothetical protein	Annotated
1010120	1010120	0	+	leaderless	GTG	MSMEG_0929; ; ErfK/YbiS/YcfS/YnhG family protein	Annotated
1012237	1012237	0	-	leaderless	ATG	MSMEG_0930; ; serine 3-dehydrogenase	Annotated
1015609	1015609	0	+	leaderless	ATG	MSMEG_0935; ; 2,3-bisphosphoglycerate-dependent phosphoglycerate mutase	Annotated
1016568	1016568	0	+	leaderless	GTG		Upstream of annotated Start
1019265	1019265	0	-	leaderless	GTG	MSMEG_0938; ; conserved hypothetical protein	Annotated
1023180	1023180	0	+	leaderless	ATG	MSMEG_0943; proC; pyrroline-5-carboxylate reductase	Annotated
1028532	1028532	0	-	leaderless	GTG		Upstream of annotated Start
1036817	1036817	0	+	leaderless	ATG		Upstream of annotated Start
1040470	1040470	0	-	leaderless	ATG	MSMEG_0967; ; conserved hypothetical protein	Annotated
1040556	1040556	0	+	leaderless	ATG	MSMEG_0968; ; cytochrome P450	Annotated
1042046	1042046	0	+	leaderless	ATG	MSMEG_0969; hemL; glutamate-1-semialdehyde-2,1-aminomutase	Downstream of annotated Start (6)
1053307	1053307	0	+	leaderless	ATG		Novel ORF
1053805	1053805	0	+	leaderless	ATG	MSMEG_0982; ; immunogenic protein	Annotated
1063406	1063406	0	+	leaderless	GTG	MSMEG_0992; ; 2-nitropropane dioxygenase, NPD	Annotated
1071288	1071288	0	+	leaderless	GTG	MSMEG_1001; ; acetyltransferase, gnat family, putative	Downstream of annotated Start (24)
1133010	1133010	0	-	leaderless	ATG	MSMEG_1067; ; conserved hypothetical protein	Annotated
1140298	1140298	0	-	leaderless	ATG	MSMEG_1073; ; oxidoreductase, short-chain dehydrogenase/reductase family	Annotated
1164289	1164289	0	+	leaderless	ATG	MSMEG_1101; ; hypothetical protein	Downstream of annotated Start (9)
1171639	1171639	0	+	leaderless	GTG	MSMEG_1108; ; hydrolase, alpha/beta fold family	Downstream of annotated Start (60)
1194796	1194796	0	-	leaderless	ATG	MSMEG_1132; ; FAD binding domain, putative	Annotated
1194818	1194818	0	+	leaderless	GTG		Upstream of annotated Start
1202724	1202724	0	-	leaderless	ATG	MSMEG_1140; ; glycerol-3-phosphate dehydrogenase 2 [NAD(P)+] (NAD(P)H-dependent glycerol-3-phosphate dehydrogenase 2)	Annotated
1235012	1235012	0	+	leaderless	ATG	MSMEG_1175; ; putative transcriptional regulatory protein	Annotated
1246695	1246695	0	+	leaderless	ATG		Upstream of annotated Start
1253931	1253931	0	-	leaderless	ATG		Novel ORF
1257949	1257949	0	-	leaderless	ATG		Novel ORF
1261758	1261758	0	-	leaderless	ATG		Upstream of annotated Start
1280711	1280711	0	-	leaderless	ATG	MSMEG_1210; ; protein of unknown function	Annotated
1295995	1295995	0	+	leaderless	ATG	MSMEG_1226; ; sulfatase-modifying factor 1	Annotated
1324821	1324821	0	-	leaderless	GTG		Novel ORF
1334023	1334023	0	+	leaderless	GTG		Novel ORF
1339860	1339860	0	-	leaderless	GTG		Novel ORF
1348547	1348547	0	-	leaderless	ATG		Novel ORF
1365336	1365336	0	+	leaderless	ATG	MSMEG_1277; ; hypothetical protein	Annotated
1386036	1386036	0	+	leaderless	ATG	MSMEG_1293; ; xanthine/uracil permeases family protein	Annotated
1395110	1395110	0	+	leaderless	ATG		Novel ORF
1432008	1432008	0	-	leaderless	GTG	MSMEG_1332; ; conserved hypothetical protein	Annotated
1434039	1434039	0	-	leaderless	ATG	MSMEG_1334; ; metallo-beta-lactamase family protein	Annotated
1438100	1438100	0	+	leaderless	ATG		Novel ORF
1439467	1439467	0	+	leaderless	ATG		Novel ORF
1458621	1458621	0	+	leaderless	GTG		Novel ORF
1481606	1481606	0	-	leaderless	GTG	MSMEG_1380; ; transcriptional regulator	Annotated
1487409	1487409	0	-	leaderless	ATG	MSMEG_1384; ; conserved hypothetical protein	Downstream of annotated Start (66)
1488754	1488754	0	+	leaderless	ATG	MSMEG_1387; ; putative acyl-CoA dehydrogenase	Annotated
1493892	1493892	0	-	leaderless	ATG	MSMEG_1391; ; transcriptional regulator, LysR family	Annotated
1517760	1517760	0	-	leaderless	ATG	MSMEG_1414; ; Amidinotransferase	Annotated
1535993	1535993	0	+	leaderless	ATG		Novel ORF
1567133	1567133	0	-	leaderless	GTG	MSMEG_1475; ; conserved hypothetical protein	Downstream of annotated Start (54)
1567306	1567306	0	+	leaderless	ATG	MSMEG_1476; sppA; signal peptide peptidase SppA, 67K type	Annotated
1591424	1591424	0	+	leaderless	ATG	MSMEG_1499; ; oxygenase	Annotated
1598372	1598372	0	-	leaderless	GTG	MSMEG_1506; ; transcriptional regulator, TetR family protein	Downstream of annotated Start (57)
1603957	1603957	0	-	leaderless	ATG	MSMEG_1512; rfbB; dTDP-glucose 4,6-dehydratase	Annotated
1605718	1605718	0	-	leaderless	ATG	MSMEG_1514; ; conserved hypothetical protein	Downstream of annotated Start (42)
1614848	1614848	0	+	leaderless	ATG	MSMEG_1525; ; 50S ribosomal protein L17	Annotated
1617031	1617031	0	-	leaderless	GTG	MSMEG_1526; ; probable cutinase /	Annotated
1617771	1617771	0	-	leaderless	GTG		Novel ORF
1619598	1619598	0	-	leaderless	ATG		Novel ORF
1619619	1619619	0	+	leaderless	ATG		Upstream of annotated Start
1654695	1654695	0	+	leaderless	ATG	MSMEG_1565; ; transcriptional regulator, TetR family protein	Annotated
1657467	1657467	0	+	leaderless	ATG	MSMEG_1568; glmS; glucosamine--fructose-6-phosphate aminotransferase, isomerizing	Annotated
1680305	1680305	0	+	leaderless	ATG	MSMEG_1592; ; hypothetical protein	Annotated
1681086	1681086	0	+	leaderless	GTG		Novel ORF
1687495	1687495	0	-	leaderless	GTG	MSMEG_1601; ; conserved hypothetical protein	Annotated
1690403	1690403	0	+	leaderless	ATG	MSMEG_1604; ; FAD dependent oxidoreductase	Annotated
1726683	1726683	0	+	leaderless	GTG		Novel ORF
1727405	1727405	0	+	leaderless	ATG	MSMEG_1635; ; nitroreductase family protein	Annotated
1728528	1728528	0	-	leaderless	ATG	MSMEG_1636; ; RNA methyltransferase, TrmH family, group 2	Annotated
1728750	1728750	0	+	leaderless	GTG		Upstream of annotated Start
1742575	1742575	0	-	leaderless	ATG		Novel ORF
1751690	1751690	0	-	leaderless	ATG	MSMEG_1655; ; hydrolase, alpha/beta fold family, putative	Annotated
1751775	1751775	0	+	leaderless	GTG	MSMEG_1656; xth; exodeoxyribonuclease III	Annotated
1758040	1758040	0	-	leaderless	GTG		Novel ORF
1768761	1768761	0	+	leaderless	ATG	MSMEG_1676; add; adenosine deaminase	Downstream of annotated Start (12)
1778873	1778873	0	-	leaderless	ATG	MSMEG_1684; ; conserved hypothetical protein	Annotated
1785177	1785177	0	+	leaderless	ATG	MSMEG_1692; ; ECF-family RNA polymerase sigma factor	Annotated
1790147	1790147	0	-	leaderless	ATG	MSMEG_1695; ; phosphoglucomutase/phosphomannomutase	Annotated
1793829	1793829	0	+	leaderless	ATG	MSMEG_1700; ; TetR-family transcriptional regulator	Annotated
1795175	1795175	0	-	leaderless	GTG	MSMEG_1701; ; purine nucleotide phosphorylase	Annotated
1795223	1795223	0	+	leaderless	ATG	MSMEG_1702; ; amidohydrolase	Annotated
1797855	1797855	0	+	leaderless	GTG		Novel ORF
1803478	1803478	0	-	leaderless	ATG	MSMEG_1708; ; ribose operon repressor, putative	Annotated
1808404	1808404	0	+	leaderless	GTG		Novel ORF
1824107	1824107	0	-	leaderless	ATG		Novel ORF
1827558	1827558	0	+	leaderless	GTG		Novel ORF
1832322	1832322	0	-	leaderless	ATG		Novel ORF
1832435	1832435	0	+	leaderless	GTG	MSMEG_1740; ; dehydrogenase/reductase SDR family member 4	Annotated
1834732	1834732	0	+	leaderless	ATG	MSMEG_1742; ; oxidoreductase	Annotated
1838657	1838657	0	-	leaderless	ATG	MSMEG_1745; ; transcriptional regulator	Annotated
1843281	1843281	0	-	leaderless	ATG	MSMEG_1751; ; norsolorinic acid reductase	Annotated
1843365	1843365	0	+	leaderless	GTG	MSMEG_1753; mtnN; MTA/SAH nucleosidase	Annotated
1845010	1845010	0	-	leaderless	ATG	MSMEG_1755; ; anti-sigm factor, ChrR	Annotated
1871279	1871279	0	+	leaderless	ATG	MSMEG_1788; ; conserved hypothetical protein	Downstream of annotated Start (21)
1872909	1872909	0	+	leaderless	ATG	MSMEG_1794; ; dehydrogenase	Downstream of annotated Start (21)
1874414	1874414	0	-	leaderless	ATG	MSMEG_1793; ; membrane protein	Downstream of annotated Start (12)
1886924	1886924	0	-	leaderless	GTG	MSMEG_1809; ; putative thiosulfate sulfurtransferase	Annotated
1893939	1893939	0	-	leaderless	ATG		Novel ORF
1897225	1897225	0	+	leaderless	GTG	MSMEG_1822; ; biotin-[acetyl-CoA-carboxylase] ligase	Annotated
1901288	1901288	0	+	leaderless	GTG		Upstream of annotated Start
1906133	1906133	0	-	leaderless	GTG	MSMEG_1830; cofD; lppg:fo 2-phospho-l-lactate transferase	Annotated
1907407	1907407	0	+	leaderless	GTG	MSMEG_1833; ; conserved hypothetical protein	Annotated
1916498	1916498	0	+	leaderless	GTG		Upstream of annotated Start
1928531	1928531	0	-	leaderless	ATG		Novel ORF
1928562	1928562	0	+	leaderless	ATG	MSMEG_1852; selD; selenide, water dikinase	Annotated
1962525	1962525	0	-	leaderless	ATG		Novel ORF
1963433	1963433	0	+	leaderless	GTG	MSMEG_1884; ; conserved hypothetical protein	Annotated
1963982	1963982	0	+	leaderless	GTG	MSMEG_1885; ; 2Fe-2S iron-sulfur cluster binding domain protein	Annotated
1968031	1968031	0	-	leaderless	ATG	MSMEG_1888; ; methyltransferase	Annotated
1970524	1970524	0	+	leaderless	ATG	MSMEG_1891; ; conserved hypothetical protein	Downstream of annotated Start (9)
1974510	1974510	0	-	leaderless	ATG	MSMEG_1894; ; short chain dehydrogenase	Downstream of annotated Start (9)
1979517	1979517	0	-	leaderless	ATG	MSMEG_1900; ; D-alanyl-D-alanine carboxypeptidase family	Annotated
2002043	2002043	0	-	leaderless	GTG	MSMEG_1921; ; SEC-C motif domain protein	Annotated
2002144	2002144	0	+	leaderless	GTG	MSMEG_1922; aroQ; 3-dehydroquinate dehydratase, type II	Annotated
2005140	2005140	0	-	leaderless	GTG	MSMEG_1926; ; phosphoglycerate mutase family protein	Annotated
2005199	2005199	0	+	leaderless	GTG	MSMEG_1927; ; cobyrinic Acid a,c-diamide synthase	Annotated
2009771	2009771	0	+	leaderless	ATG	MSMEG_1931; ; conserved hypothetical protein	Annotated
2012755	2012755	0	+	leaderless	GTG	MSMEG_1936; ; conserved hypothetical protein	Annotated
2017285	2017285	0	+	leaderless	ATG	MSMEG_1941; ; helicase, UvrD/Rep family	Annotated
2024932	2024932	0	-	leaderless	ATG	MSMEG_1944; ; membrane protein	Annotated
2033509	2033509	0	-	leaderless	GTG	MSMEG_1954; ; ABC1 family protein	Annotated
2035873	2035873	0	-	leaderless	ATG	MSMEG_1957; ; conserved hypothetical protein	Annotated
2035990	2035990	0	+	leaderless	GTG	MSMEG_1958; ; PDZ domain family protein	Downstream of annotated Start (9)
2051102	2051102	0	-	leaderless	GTG		Novel ORF
2096417	2096417	0	+	leaderless	GTG	MSMEG_2019; ; short-chain dehydrogenase/reductase SDR	Downstream of annotated Start (9)
2098457	2098457	0	+	leaderless	GTG		Novel ORF
2105584	2105584	0	+	leaderless	ATG	MSMEG_2026; ; short chain dehydrogenase	Annotated
2109768	2109768	0	+	leaderless	ATG	MSMEG_2032; ; conserved hypothetical protein	Annotated
2115026	2115026	0	-	leaderless	ATG	MSMEG_2035; ; amine oxidase [flavin-containing] B	Annotated
2115046	2115046	0	+	leaderless	GTG	MSMEG_2037; ; conserved hypothetical protein	Annotated
2116053	2116053	0	+	leaderless	ATG		Upstream of annotated Start
2127006	2127006	0	-	leaderless	ATG	MSMEG_2047; ; probable enoyl-CoA hydratase	Annotated
2143764	2143764	0	-	leaderless	ATG	MSMEG_2064; ; two-component system response regulator	Annotated
2155042	2155042	0	-	leaderless	GTG	MSMEG_2077; ; acyl-CoA dehydrogenase, C- domain protein	Annotated
2161210	2161210	0	+	leaderless	GTG	MSMEG_2084; ; conserved hypothetical protein	Annotated
2163153	2163153	0	+	leaderless	GTG	MSMEG_2086; prfB; peptide chain release factor 2	Annotated
2185274	2185274	0	-	leaderless	ATG		Novel ORF
2187543	2187543	0	+	leaderless	ATG		Upstream of annotated Start
2192474	2192474	0	-	leaderless	GTG		Novel ORF
2202686	2202686	0	+	leaderless	GTG		Novel ORF
2203779	2203779	0	-	leaderless	ATG		Novel ORF
2203799	2203799	0	+	leaderless	ATG	MSMEG_2127; ; protein of unknown function, superfamily	Annotated
2208228	2208228	0	-	leaderless	ATG	MSMEG_2132; ; acyl carrier protein Acp	Annotated
2210186	2210186	0	+	leaderless	ATG	MSMEG_2136; pgm; phosphoglucomutase, alpha-D-glucose phosphate-specific	Annotated
2216793	2216793	0	-	leaderless	ATG	MSMEG_2144; ; conserved hypothetical protein	Annotated
2227913	2227913	0	-	leaderless	ATG		Novel ORF
2228763	2228763	0	-	leaderless	ATG	MSMEG_2153; ; transcriptional regulator, TetR family	Annotated
2258412	2258412	0	+	leaderless	ATG	MSMEG_2182; ; transcriptional regulator	Annotated
2271168	2271168	0	+	leaderless	GTG	MSMEG_2192; ; conserved hypothetical protein	Annotated
2274098	2274098	0	+	leaderless	ATG		Novel ORF
2274343	2274343	0	+	leaderless	ATG	MSMEG_2197; ; hypothetical protein	Annotated
2305056	2305056	0	-	leaderless	ATG		Upstream of annotated Start
2328650	2328650	0	-	leaderless	GTG	MSMEG_2246; ; conserved hypothetical protein	Annotated
2333275	2333275	0	+	leaderless	ATG		Novel ORF
2422818	2422818	0	-	leaderless	ATG	MSMEG_2341; ; conserved hypothetical protein	Annotated
2446108	2446108	0	+	leaderless	GTG	MSMEG_2364; gatC; glutamyl-tRNA(Gln) amidotransferase, C subunit	Annotated
2449026	2449026	0	+	leaderless	ATG	MSMEG_2367; ; aspartyl/glutamyl-tRNA(Asn/Gln) amidotransferase subunit B	Annotated
2453882	2453882	0	-	leaderless	GTG	MSMEG_2371; ; Low molecular weight protein antigen 6	Annotated
2456666	2456666	0	+	leaderless	ATG		Novel ORF
2458390	2458390	0	-	leaderless	ATG	MSMEG_2375; wrbA; NAD(P)H:quinone oxidoreductase, type IV	Annotated
2458861	2458861	0	-	leaderless	ATG	MSMEG_2376; ; conserved hypothetical protein	Downstream of annotated Start (18)
2464387	2464387	0	+	leaderless	GTG		Upstream of annotated Start
2465631	2465631	0	+	leaderless	ATG	MSMEG_2382; ; 5-carboxymethyl-2-hydroxymuconate delta-isomerase	Annotated
2469082	2469082	0	-	leaderless	GTG	MSMEG_2386; ; transcriptional regulator, IclR family	Annotated
2476046	2476046	0	-	leaderless	ATG	MSMEG_2392; ; protein of unknown function	Annotated
2480359	2480359	0	-	leaderless	ATG		Novel ORF
2481480	2481480	0	+	leaderless	GTG	MSMEG_2399; ung; uracil-DNA glycosylase	Annotated
2490465	2490465	0	+	leaderless	GTG		Upstream of annotated Start
2497021	2497021	0	+	leaderless	ATG	MSMEG_2414; coaD; pantetheine-phosphate adenylyltransferase	Annotated
2502168	2502168	0	+	leaderless	ATG	MSMEG_2421; ; conserved hypothetical protein	Annotated
2514582	2514582	0	+	leaderless	GTG	MSMEG_2430; ffh; signal recognition particle protein	Annotated
2519128	2519128	0	+	leaderless	ATG	MSMEG_2434; ; conserved hypothetical protein	Annotated
2526229	2526229	0	-	leaderless	GTG	MSMEG_2444; ; dienelactone hydrolase family	Annotated
2528202	2528202	0	-	leaderless	ATG	MSMEG_2446; ; conserved hypothetical protein	Annotated
2549414	2549414	0	+	leaderless	ATG	MSMEG_2468; ; L-carnitine dehydratase/bile acid-inducible protein F	Annotated
2581664	2581664	0	-	leaderless	ATG		Upstream of annotated Start
2601428	2601428	0	+	leaderless	ATG	MSMEG_2515; xerC; tyrosine recombinase XerC	Annotated
2604151	2604151	0	-	leaderless	GTG		Upstream of annotated Start
2624131	2624131	0	+	leaderless	ATG	MSMEG_2539; ; thiopurine S-methyltransferase (tpmt) superfamily	Annotated
2624923	2624923	0	+	leaderless	ATG		Upstream of annotated Start
2660026	2660026	0	+	leaderless	GTG	MSMEG_2578; dxr; 1-deoxy-D-xylulose 5-phosphate reductoisomerase	Annotated
2668898	2668898	0	+	leaderless	ATG	MSMEG_2587; map; methionine aminopeptidase, type I	Annotated
2671677	2671677	0	-	leaderless	ATG		Upstream of annotated Start
2672546	2672546	0	+	leaderless	ATG		Upstream of annotated Start
2683715	2683715	0	+	leaderless	ATG	MSMEG_2601; pcaH; protocatechuate 3,4-dioxygenase, beta subunit	Annotated
2687430	2687430	0	-	leaderless	ATG	MSMEG_2605; ; transcriptional regulator, GntR family	Annotated
2700404	2700404	0	+	leaderless	ATG	MSMEG_2619; ; efflux protein	Annotated
2702707	2702707	0	+	leaderless	GTG	MSMEG_2621; proS; prolyl-tRNA synthetase	Annotated
2723158	2723158	0	-	leaderless	ATG	MSMEG_2641; ; enoyl-CoA hydratase	Annotated
2723205	2723205	0	+	leaderless	ATG	MSMEG_2642; ; conserved hypothetical protein	Downstream of annotated Start (9)
2733725	2733725	0	-	leaderless	GTG	MSMEG_2652; ; iron repressor protein	Annotated
2733807	2733807	0	+	leaderless	GTG	MSMEG_2653; ribF; riboflavin biosynthesis protein RibF	Annotated
2743065	2743065	0	-	leaderless	ATG	MSMEG_2661; ; domain of unknown function (306) family	Annotated
2749500	2749500	0	-	leaderless	ATG	MSMEG_2669; ; hydrolase	Annotated
2749543	2749543	0	+	leaderless	GTG	MSMEG_2670; thyA; thymidylate synthase	Annotated
2756022	2756022	0	+	leaderless	GTG	MSMEG_2679; ; conserved hypothetical protein	Annotated
2759699	2759699	0	+	leaderless	ATG	MSMEG_2682; ; transcriptional regulator	Downstream of annotated Start (9)
2765674	2765674	0	+	leaderless	ATG		Upstream of annotated Start
2768860	2768860	0	-	leaderless	GTG		Upstream of annotated Start
2768903	2768903	0	+	leaderless	GTG	MSMEG_2692; pgsA; CDP-diacylglycerol--glycerol-3-phosphate 3-phosphatidyltransferase	Annotated
2797232	2797232	0	-	leaderless	ATG	MSMEG_2728; ; glutamate transport ATP-binding protein GluA	Annotated
2800986	2800986	0	+	leaderless	ATG		Novel ORF
2813368	2813368	0	-	leaderless	ATG	MSMEG_2740; lexA; LexA repressor	Annotated
2815511	2815511	0	-	leaderless	ATG	MSMEG_2744; ; thymidylate synthase	Annotated
2817741	2817741	0	-	leaderless	ATG		Novel ORF
2823800	2823800	0	-	leaderless	ATG	MSMEG_2753; ; conserved hypothetical protein	Annotated
2828808	2828808	0	+	leaderless	GTG	MSMEG_2762; ; inositol-1-monophosphatase	Annotated
2830283	2830283	0	-	leaderless	GTG	MSMEG_2761; ; putative secreted alanine rich protein	Annotated
2831251	2831251	0	-	leaderless	GTG	MSMEG_2764; ; probable conserved alanine rich transmembrane protein	Annotated
2831277	2831277	0	+	leaderless	GTG	MSMEG_2765; ; deoxyuridine 5-triphosphate nucleotidohydrolase	Annotated
2836004	2836004	0	+	leaderless	GTG	MSMEG_2772; ; amino acid permease	Annotated
2840614	2840614	0	+	leaderless	ATG		Novel ORF
2846683	2846683	0	-	leaderless	GTG	MSMEG_2779; ; conserved hypothetical protein	Annotated
2849965	2849965	0	+	leaderless	GTG		Upstream of annotated Start
2850737	2850737	0	-	leaderless	ATG	MSMEG_2784; msrB; methionine-R-sulfoxide reductase	Annotated
2852066	2852066	0	-	leaderless	GTG	MSMEG_2785; ; putative conserved integral membrane protein	Downstream of annotated Start (15)
2853683	2853683	0	-	leaderless	ATG	MSMEG_2786; ; hydrolase, alpha/beta fold family protein	Downstream of annotated Start (9)
2854494	2854494	0	-	leaderless	ATG	MSMEG_2787; ; putative riboflavin biosynthesis protein RibD	Annotated
2854529	2854529	0	+	leaderless	ATG	MSMEG_2788; ; ATP/GTP-binding integral membrane protein	Annotated
2856627	2856627	0	-	leaderless	ATG	MSMEG_2790; ; conserved hypothetical protein	Annotated
2857100	2857100	0	-	leaderless	ATG	MSMEG_2791; ; pyridoxamine 5-phosphate oxidase family protein	Annotated
2857979	2857979	0	+	leaderless	GTG	MSMEG_2793; ; sensor-type histidine kinase PrrB	Annotated
2863511	2863511	0	-	leaderless	ATG	MSMEG_2797; ; LysR-family transcriptional regulator	Annotated
2867727	2867727	0	-	leaderless	ATG		Novel ORF
2913003	2913003	0	+	leaderless	ATG		Upstream of annotated Start
2947012	2947012	0	-	leaderless	ATG		Upstream of annotated Start
2972708	2972708	0	+	leaderless	ATG	MSMEG_2910; ; transcriptional regulator, GntR family	Annotated
2981214	2981214	0	-	leaderless	ATG	MSMEG_2917; ; hypothetical protein	Annotated
2992021	2992021	0	+	leaderless	GTG	MSMEG_2929; ; thioesterase family protein	Annotated
3002164	3002164	0	+	leaderless	ATG		Novel ORF
3020213	3020213	0	-	leaderless	ATG		Upstream of annotated Start
3040917	3040917	0	+	leaderless	GTG	MSMEG_2975; ; metallo-beta-lactamase family protein	Annotated
3048445	3048445	0	+	leaderless	ATG	MSMEG_2983; ; conserved hypothetical protein	Annotated
3071978	3071978	0	+	leaderless	ATG	MSMEG_3004; ; conserved hypothetical protein TIGR00026	Annotated
3076143	3076143	0	-	leaderless	ATG	MSMEG_3007; ; succinate-semialdehyde dehydrogenase	Downstream of annotated Start (9)
3076240	3076240	0	+	leaderless	GTG		Novel ORF
3084783	3084783	0	+	leaderless	ATG	MSMEG_3016; ; conserved hypothetical protein	Annotated
3091687	3091687	0	+	leaderless	GTG		Upstream of annotated Start
3092925	3092925	0	+	leaderless	GTG	MSMEG_3020; ; conserved hypothetical protein	Annotated
3102792	3102792	0	+	leaderless	GTG	MSMEG_3030; aroC; chorismate synthase	Annotated
3112989	3112989	0	-	leaderless	ATG	MSMEG_3039; ; monooxygenase	Annotated
3114259	3114259	0	-	leaderless	GTG	MSMEG_3040; ; beta-lactamase	Annotated
3132696	3132696	0	+	leaderless	ATG		Upstream of annotated Start
3140241	3140241	0	+	leaderless	ATG	MSMEG_3066; rpe; ribulose-phosphate 3-epimerase	Annotated
3144667	3144667	0	-	leaderless	ATG	MSMEG_3070; ; LprG protein	Annotated
3144739	3144739	0	+	leaderless	GTG	MSMEG_3071; ribE; riboflavin synthase, alpha subunit	Annotated
3169751	3169751	0	-	leaderless	ATG		Novel ORF
3181840	3181840	0	+	leaderless	GTG		Upstream of annotated Start
3191800	3191800	0	-	leaderless	ATG	MSMEG_3115; ; regulatory protein, DeoR	Downstream of annotated Start (18)
3194634	3194634	0	-	leaderless	GTG	MSMEG_3119; ; ABC transporter, ATP-binding subunit	Annotated
3196307	3196307	0	-	leaderless	ATG	MSMEG_3120; ; conserved hypothetical protein	Downstream of annotated Start (3)
3196418	3196418	0	+	leaderless	GTG	MSMEG_3121; ; DNA-binding protein	Downstream of annotated Start (36)
3218854	3218854	0	+	leaderless	GTG	MSMEG_3144; ; putative membrane protein	Annotated
3231804	3231804	0	-	leaderless	GTG	MSMEG_3157; ; conserved hypothetical protein	Annotated
3242403	3242403	0	+	leaderless	ATG		Upstream of annotated Start
3246664	3246664	0	-	leaderless	ATG	MSMEG_3170; ; conserved domain protein	Annotated
3246698	3246698	0	+	leaderless	ATG	MSMEG_3172; ; DNA polymerase IV 1	Annotated
3248559	3248559	0	-	leaderless	ATG	MSMEG_3171; ; conserved hypothetical protein	Annotated
3249553	3249553	0	-	leaderless	GTG	MSMEG_3173; ; L-asparaginase	Annotated
3249596	3249596	0	+	leaderless	GTG	MSMEG_3174; ; lipoprotein signal peptidase	Annotated
3258143	3258143	0	-	leaderless	ATG		Novel ORF
3258382	3258382	0	+	leaderless	GTG	MSMEG_3183; ilvA; threonine dehydratase	Annotated
3284206	3284206	0	+	leaderless	ATG	MSMEG_3205; hisD; histidinol dehydrogenase	Downstream of annotated Start (6)
3294721	3294721	0	-	leaderless	ATG	MSMEG_3216; ; peroxiredoxin Q	Annotated
3301834	3301834	0	+	leaderless	ATG		Upstream of annotated Start
3308801	3308801	0	+	leaderless	ATG		Novel ORF
3311930	3311930	0	-	leaderless	ATG	MSMEG_3229; ; conserved hypothetical protein	Downstream of annotated Start (51)
3318319	3318319	0	-	leaderless	ATG		Upstream of annotated Start
3318412	3318412	0	+	leaderless	GTG		Novel ORF
3328852	3328852	0	+	leaderless	ATG	MSMEG_3246; ; response regulator	Annotated
3337679	3337679	0	-	leaderless	ATG		Upstream of annotated Start
3337949	3337949	0	+	leaderless	GTG		Upstream of annotated Start
3341781	3341781	0	+	leaderless	ATG	MSMEG_3261; ; conserved hypothetical protein	Downstream of annotated Start (24)
3359207	3359207	0	+	leaderless	ATG		Upstream of annotated Start
3366070	3366070	0	-	leaderless	ATG		Novel ORF
3388626	3388626	0	+	leaderless	ATG	MSMEG_3309; ; conserved hypothetical protein	Annotated
3422429	3422429	0	-	leaderless	ATG	MSMEG_3345; ; transcriptional regulator, GntR family	Annotated
3433116	3433116	0	+	leaderless	GTG	MSMEG_3359; ; cis-3-chloroacrylic acid dehalogenase, putative	Annotated
3441702	3441702	0	+	leaderless	ATG	MSMEG_3370; ; hypothetical protein	Annotated
3443147	3443147	0	-	leaderless	ATG	MSMEG_3372; ; transcriptional regulator, ArsR family	Annotated
3447605	3447605	0	+	leaderless	ATG	MSMEG_3376; ; beta-lactamase	Annotated
3450104	3450104	0	+	leaderless	GTG	MSMEG_3379; ; 2-deoxy-D-gluconate 3-dehydrogenase	Annotated
3453984	3453984	0	-	leaderless	ATG	MSMEG_3383; ; hypothetical protein	Annotated
3455992	3455992	0	-	leaderless	GTG		Upstream of annotated Start
3465554	3465554	0	+	leaderless	ATG		Upstream of annotated Start
3467576	3467576	0	-	leaderless	ATG	MSMEG_3396; ; transcriptional regulator, IclR family	Downstream of annotated Start (18)
3470418	3470418	0	+	leaderless	ATG	MSMEG_3399; ; conserved hypothetical protein	Downstream of annotated Start (6)
3477089	3477089	0	+	leaderless	ATG	MSMEG_3404; ; HNH endonuclease domain protein	Annotated
3484156	3484156	0	-	leaderless	GTG		Novel ORF
3484243	3484243	0	+	leaderless	GTG	MSMEG_3411; ; MOSC domain protein	Annotated
3505493	3505493	0	+	leaderless	GTG		Upstream of annotated Start
3511269	3511269	0	-	leaderless	GTG		Novel ORF
3518377	3518377	0	+	leaderless	ATG	MSMEG_3450; dehII; haloacid dehalogenase, type II	Annotated
3520180	3520180	0	-	leaderless	ATG		Novel ORF
3523510	3523510	0	-	leaderless	ATG		Upstream of annotated Start
3536777	3536777	0	-	leaderless	ATG	MSMEG_3469; ; TetR family transcriptional regulator	Annotated
3544770	3544770	0	+	leaderless	ATG	MSMEG_3478; ; tena/thi-4 family protein	Downstream of annotated Start (54)
3548120	3548120	0	-	leaderless	GTG	MSMEG_3481; ; O-succinylbenzoate synthase	Downstream of annotated Start (54)
3552713	3552713	0	+	leaderless	ATG	MSMEG_3488; ; transcriptional regulator, AraC family	Annotated
3556667	3556667	0	-	leaderless	GTG		Upstream of annotated Start
3557926	3557926	0	+	leaderless	ATG	MSMEG_3493; ; putative secreted protein	Annotated
3563799	3563799	0	+	leaderless	ATG	MSMEG_3499; ; conserved hypothetical protein	Annotated
3565763	3565763	0	-	leaderless	GTG		Novel ORF
3576567	3576567	0	-	leaderless	GTG	MSMEG_3512; ; competence damage-inducible protein A	Downstream of annotated Start (9)
3578115	3578115	0	-	leaderless	ATG	MSMEG_3514; ; hypothetical protein	Annotated
3589479	3589479	0	+	leaderless	ATG	MSMEG_3527; ; putative HTH-type transcriptional regulator	Downstream of annotated Start (9)
3592342	3592342	0	-	leaderless	GTG	MSMEG_3530; ; conserved hypothetical protein	Annotated
3596474	3596474	0	-	leaderless	GTG	MSMEG_3532; ; serine/threonine dehydratase family protein	Annotated
3601354	3601354	0	+	leaderless	GTG		Novel ORF
3610192	3610192	0	+	leaderless	ATG	MSMEG_3551; ; linalool 8-monooxygenase	Annotated
3621867	3621867	0	-	leaderless	ATG	MSMEG_3560; ; conserved hypothetical protein	Annotated
3623269	3623269	0	-	leaderless	GTG	MSMEG_3561; glnA; glutamine synthetase, catalytic domain	Annotated
3623794	3623794	0	-	leaderless	ATG	MSMEG_3562; pcaC; 4-carboxymuconolactone decarboxylase domain protein	Annotated
3632071	3632071	0	-	leaderless	ATG	MSMEG_3571; ; thioesterase family protein	Annotated
3633903	3633903	0	+	leaderless	ATG		Upstream of annotated Start
3656839	3656839	0	+	leaderless	ATG	MSMEG_3594; ; anthranilate dioxygenase reductase	Annotated
3682967	3682967	0	+	leaderless	GTG	MSMEG_3620; ; conserved hypothetical protein	Annotated
3691826	3691826	0	+	leaderless	GTG	MSMEG_3631; ; integral membrane protein	Annotated
3717132	3717132	0	-	leaderless	ATG		Upstream of annotated Start
3719609	3719609	0	+	leaderless	ATG	MSMEG_3655; ; ABC transporter, permease/ATP-binding protein	Annotated
3725020	3725020	0	-	leaderless	ATG		Novel ORF
3725492	3725492	0	-	leaderless	GTG	MSMEG_3658; ; conserved hypothetical protein	Annotated
3729863	3729863	0	-	leaderless	GTG	MSMEG_3663; ; oxidoreductase	Annotated
3731569	3731569	0	-	leaderless	ATG	MSMEG_3665; ; TrkA domain protein	Annotated
3759458	3759458	0	+	leaderless	ATG		Novel ORF
3767522	3767522	0	-	leaderless	ATG		Novel ORF
3777183	3777183	0	+	leaderless	GTG	MSMEG_3714; ; conserved hypothetical protein	Annotated
3802703	3802703	0	-	leaderless	GTG	MSMEG_3737; ; integral membrane protein	Annotated
3826804	3826804	0	-	leaderless	GTG	MSMEG_3758; tyrS; tyrosyl-tRNA synthetase	Downstream of annotated Start (12)
3844895	3844895	0	-	leaderless	ATG	MSMEG_3776; argC; N-acetyl-gamma-glutamyl-phosphate reductase	Annotated
3848755	3848755	0	-	leaderless	GTG	MSMEG_3778; pheS; phenylalanyl-tRNA synthetase, alpha subunit	Annotated
3862355	3862355	0	-	leaderless	ATG		Novel ORF
3862580	3862580	0	+	leaderless	ATG	MSMEG_3795; ; conserved hypothetical protein	Annotated
3866375	3866375	0	+	leaderless	GTG	MSMEG_3797; ; putative esterase family	Annotated
3874246	3874246	0	+	leaderless	ATG	MSMEG_3804; ; conserved hypothetical protein	Annotated
3876491	3876491	0	+	leaderless	GTG	MSMEG_3807; ; TetR-type regulator	Annotated
3880937	3880937	0	+	leaderless	ATG	MSMEG_3810; ; hydrolase	Annotated
3887519	3887519	0	-	leaderless	ATG	MSMEG_3816; uvrB; excinuclease ABC, B subunit	Downstream of annotated Start (51)
3906254	3906254	0	-	leaderless	ATG		Novel ORF
3918405	3918405	0	-	leaderless	GTG	MSMEG_3846; ; phosphotransferase enzyme family protein	Annotated
3921959	3921959	0	-	leaderless	ATG	MSMEG_3848; ; para-nitrobenzyl esterase	Annotated
3954101	3954101	0	-	leaderless	ATG	MSMEG_3881; ; proline dipeptidase	Annotated
3978534	3978534	0	+	leaderless	ATG	MSMEG_3907; ; RecB family exonuclease	Annotated
3985302	3985302	0	+	leaderless	ATG		Novel ORF
4029403	4029403	0	-	leaderless	GTG		Novel ORF
4030991	4030991	0	+	leaderless	ATG	MSMEG_3961; ; transcriptional regulator	Annotated
4048892	4048892	0	-	leaderless	GTG		Novel ORF
4052066	4052066	0	-	leaderless	ATG		Novel ORF
4097857	4097857	0	-	leaderless	ATG	MSMEG_4024; ; transcriptional regulator, TetR family protein	Annotated
4104482	4104482	0	+	leaderless	ATG	MSMEG_4033; ; TetR-family transcriptional regulator	Downstream of annotated Start (6)
4105207	4105207	0	+	leaderless	GTG	MSMEG_4034; ; NAD dependent epimerase/dehydratase family	Annotated
4137551	4137551	0	-	leaderless	ATG		Novel ORF
4153805	4153805	0	-	leaderless	GTG		Novel ORF
4207184	4207184	0	+	leaderless	ATG		Novel ORF
4221380	4221380	0	+	leaderless	ATG	MSMEG_4141; ; conserved hypothetical protein	Downstream of annotated Start (42)
4258662	4258662	0	-	leaderless	GTG	MSMEG_4181; ; phosphoribosyl-ATP pyrophosphohydrolase	Downstream of annotated Start (18)
4268728	4268728	0	-	leaderless	ATG	MSMEG_4188; ; short chain dehydrogenase	Annotated
4270877	4270877	0	-	leaderless	GTG	MSMEG_4190; ; inositol monophosphatase family protein	Annotated
4299844	4299844	0	-	leaderless	ATG	MSMEG_4216; ; conserved hypothetical protein	Annotated
4341303	4341303	0	+	leaderless	ATG		Upstream of annotated Start
4344149	4344149	0	-	leaderless	GTG	MSMEG_4258; trpD; anthranilate phosphoribosyltransferase	Annotated
4344259	4344259	0	+	leaderless	ATG		Novel ORF
4348093	4348093	0	-	leaderless	ATG		Novel ORF
4349868	4349868	0	-	leaderless	GTG		Upstream of annotated Start
4350654	4350654	0	-	leaderless	ATG		Novel ORF
4352394	4352394	0	+	leaderless	GTG	MSMEG_4269; asnB; asparagine synthase (glutamine-hydrolyzing)	Annotated
4355543	4355543	0	+	leaderless	ATG		Upstream of annotated Start
4356690	4356690	0	-	leaderless	GTG		Novel ORF
4360991	4360991	0	-	leaderless	ATG	MSMEG_4276; ilvE; branched-chain amino acid aminotransferase	Annotated
4367370	4367370	0	+	leaderless	GTG		Novel ORF
4369946	4369946	0	+	leaderless	GTG	MSMEG_4285; lipB; lipoyltransferase	Annotated
4370637	4370637	0	+	leaderless	GTG	MSMEG_4286; lipA; lipoic acid synthetase	Annotated
4374655	4374655	0	-	leaderless	ATG		Upstream of annotated Start
4376518	4376518	0	+	leaderless	ATG	MSMEG_4291; dtd; D-tyrosyl-tRNA(Tyr) deacylase	Annotated
4376977	4376977	0	+	leaderless	ATG	MSMEG_4292; ; integral membrane protein	Annotated
4381881	4381881	0	-	leaderless	ATG	MSMEG_4294; glnA; glutamine synthetase, type I	Annotated
4385079	4385079	0	-	leaderless	ATG	MSMEG_4296; ; protease	Downstream of annotated Start (18)
4386526	4386526	0	-	leaderless	ATG	MSMEG_4297; ; acyltransferase, ws/dgat/mgat subfamily	Annotated
4388423	4388423	0	-	leaderless	GTG	MSMEG_4299; ; enoyl-CoA hydratase/isomerase	Annotated
4394737	4394737	0	+	leaderless	ATG		Upstream of annotated Start
4397178	4397178	0	-	leaderless	ATG		Upstream of annotated Start
4398573	4398573	0	+	leaderless	GTG	MSMEG_4308; ; 5-nucleotidase	Annotated
4401525	4401525	0	-	leaderless	GTG		Upstream of annotated Start
4401804	4401804	0	+	leaderless	ATG		Novel ORF
4418167	4418167	0	-	leaderless	ATG	MSMEG_4330; ; short chain dehydrogenase	Annotated
4432934	4432934	0	-	leaderless	ATG	MSMEG_4343; ; hypothetical protein	Annotated
4435885	4435885	0	-	leaderless	ATG	MSMEG_4348; ; acetolactate synthase large subunit	Annotated
4438876	4438876	0	-	leaderless	GTG	MSMEG_4350; dapB; dihydrodipicolinate reductase, N-terminus domain protein	Downstream of annotated Start (87)
4441354	4441354	0	-	leaderless	GTG	MSMEG_4353; ; conserved hypothetical protein	Annotated
4441408	4441408	0	+	leaderless	GTG		Upstream of annotated Start
4446420	4446420	0	+	leaderless	ATG	MSMEG_4358; ; D-beta-hydroxybutyrate dehydrogenase	Annotated
4457737	4457737	0	-	leaderless	ATG		Novel ORF
4468358	4468358	0	+	leaderless	ATG	MSMEG_4381; ; amidase	Annotated
4488056	4488056	0	-	leaderless	GTG		Novel ORF
4489608	4489608	0	+	leaderless	ATG	MSMEG_4399; ; conserved hypothetical protein	Downstream of annotated Start (9)
4528883	4528883	0	+	leaderless	ATG	MSMEG_4447; ; conserved hypothetical protein	Annotated
4536666	4536666	0	-	leaderless	GTG	MSMEG_4456; ; conserved hypothetical protein	Annotated
4547017	4547017	0	-	leaderless	GTG	MSMEG_4464; ; modulator of DNA gyrase	Annotated
4554037	4554037	0	-	leaderless	ATG	MSMEG_4470; ; ABC transporter	Annotated
4556672	4556672	0	+	leaderless	ATG	MSMEG_4474; ; acyl-CoA oxidase	Annotated
4559095	4559095	0	-	leaderless	ATG		Upstream of annotated Start
4571716	4571716	0	-	leaderless	ATG	MSMEG_4490; uppS; undecaprenyl diphosphate synthase	Annotated
4572506	4572506	0	-	leaderless	ATG	MSMEG_4491; recO; DNA repair protein RecO	Annotated
4583431	4583431	0	+	leaderless	ATG		Novel ORF
4614107	4614107	0	-	leaderless	ATG	MSMEG_4525; ; putative oxygen-independent coproporphyrinogen III oxidase	Annotated
4614209	4614209	0	+	leaderless	GTG		Novel ORF
4621615	4621615	0	-	leaderless	ATG		Novel ORF
4625498	4625498	0	-	leaderless	ATG		Novel ORF
4655399	4655399	0	-	leaderless	GTG	MSMEG_4563; ; puromycin N-acetyltransferase	Annotated
4658741	4658741	0	+	leaderless	ATG	MSMEG_4568; ; ribonuclease Z	Annotated
4664608	4664608	0	-	leaderless	GTG	MSMEG_4572; ; DNA polymerase III, delta subunit	Downstream of annotated Start (6)
4676563	4676563	0	+	leaderless	ATG	MSMEG_4585; rbsK; ribokinase	Annotated
4685015	4685015	0	+	leaderless	ATG		Novel ORF
4688803	4688803	0	-	leaderless	ATG		Novel ORF
4692797	4692797	0	-	leaderless	ATG	MSMEG_4605; ; ankyrin	Annotated
4699300	4699300	0	-	leaderless	ATG		Novel ORF
4713817	4713817	0	-	leaderless	GTG	MSMEG_4627; ; nucleoside diphosphate kinase	Annotated
4720460	4720460	0	-	leaderless	GTG	MSMEG_4632; ; saccharopine dehydrogenase	Annotated
4726899	4726899	0	+	leaderless	ATG	MSMEG_4641; ; salicylate hydroxylase	Annotated
4728581	4728581	0	-	leaderless	GTG		Novel ORF
4755030	4755030	0	+	leaderless	ATG	MSMEG_4668; ; oxidoreductase alpha (molybdopterin) subunit	Annotated
4764491	4764491	0	+	leaderless	ATG		Novel ORF
4765853	4765853	0	+	leaderless	ATG		Upstream of annotated Start
4767137	4767137	0	+	leaderless	ATG	MSMEG_4681; ; conserved hypothetical protein	Annotated
4774721	4774721	0	+	leaderless	GTG	MSMEG_4690; pepN; aminopeptidase N	Annotated
4779348	4779348	0	+	leaderless	GTG	MSMEG_4695; ; protozoan/cyanobacterial globin family protein	Annotated
4791894	4791894	0	-	leaderless	ATG		Upstream of annotated Start
4803609	4803609	0	-	leaderless	ATG		Novel ORF
4812492	4812492	0	+	leaderless	ATG		Novel ORF
4814594	4814594	0	-	leaderless	ATG	MSMEG_4721; ; permease of the major facilitator superfamily	Annotated
4814638	4814638	0	+	leaderless	ATG	MSMEG_4722; ; short-chain dehydrogenase	Annotated
4839829	4839829	0	-	leaderless	ATG	MSMEG_4739; ; conserved hypothetical protein	Annotated
4852941	4852941	0	-	leaderless	ATG	MSMEG_4756; acpS; holo-(acyl-carrier-protein) synthase	Annotated
4868211	4868211	0	-	leaderless	ATG	MSMEG_4765; ; transcriptional regulator, MerR family	Downstream of annotated Start (8)
4931236	4931236	0	+	leaderless	ATG		Novel ORF
4931879	4931879	0	-	leaderless	ATG	MSMEG_4834; ; L-carnitine dehydratase/bile acid-inducible protein F	Annotated
4943229	4943229	0	+	leaderless	ATG		Novel ORF
4988791	4988791	0	+	leaderless	ATG		Novel ORF
4993024	4993024	0	+	leaderless	ATG	MSMEG_4898; ; conserved hypothetical protein	Annotated
5001213	5001213	0	+	leaderless	GTG	MSMEG_4911; pncB; putative nicotinate phosphoribosyltransferase	Annotated
5009569	5009569	0	-	leaderless	GTG	MSMEG_4915; ; alpha-glucan phosphorylase family protein	Annotated
5014924	5014924	0	-	leaderless	GTG	MSMEG_4917; ; tetratricopeptide repeat domain protein	Annotated
5015312	5015312	0	-	leaderless	ATG	MSMEG_4919; ; conserved hypothetical protein	Downstream of annotated Start (9)
5016676	5016676	0	+	leaderless	ATG	MSMEG_4921; mce; methylmalonyl-CoA epimerase	Annotated
5031204	5031204	0	+	leaderless	ATG	MSMEG_4934; ; ATP:cob(I)alamin adenosyltransferase	Annotated
5044647	5044647	0	-	leaderless	ATG		Novel ORF
5046989	5046989	0	-	leaderless	ATG		Novel ORF
5058143	5058143	0	-	leaderless	GTG	MSMEG_4959; argS; arginyl-tRNA synthetase	Annotated
5065141	5065141	0	+	leaderless	ATG		Upstream of annotated Start
5071716	5071716	0	-	leaderless	GTG	MSMEG_4976; ; isochorismatase hydrolase	Annotated
5088138	5088138	0	-	leaderless	ATG	MSMEG_4990; ; DNA-binding response regulator	Annotated
5089826	5089826	0	+	leaderless	ATG		Novel ORF
5093630	5093630	0	+	leaderless	GTG	MSMEG_4999; ; bacterial extracellular solute-binding proteins, family 5	Annotated
5105040	5105040	0	-	leaderless	GTG		Upstream of annotated Start
5113779	5113779	0	-	leaderless	ATG	MSMEG_5016; ; conserved domain protein	Annotated
5115583	5115583	0	-	leaderless	GTG	MSMEG_5018; ; Adenylate and Guanylate cyclase catalytic domain protein	Annotated
5118784	5118784	0	-	leaderless	ATG	MSMEG_5021; ; alcohol dehydrogenase, zinc-containing	Annotated
5118895	5118895	0	+	leaderless	ATG	MSMEG_5022; ; flavin-containing monooxygenase FMO	Annotated
5130603	5130603	0	+	leaderless	GTG	MSMEG_5037; ; oxidoreductase, FAD-binding	Annotated
5138997	5138997	0	+	leaderless	GTG	MSMEG_5044; ; ATPase	Annotated
5146914	5146914	0	-	leaderless	ATG		Upstream of annotated Start
5153902	5153902	0	+	leaderless	GTG	MSMEG_5052; ; DNa-binding protein	Annotated
5157093	5157093	0	-	leaderless	GTG		Upstream of annotated Start
5165455	5165455	0	+	leaderless	ATG	MSMEG_5065; ; Mg/Co/Ni transporter MgtE	Annotated
5179761	5179761	0	+	leaderless	ATG	MSMEG_5080; ; glycogen synthase	Annotated
5182272	5182272	0	-	leaderless	GTG	MSMEG_5083; ; conserved hypothetical protein	Annotated
5186599	5186599	0	-	leaderless	GTG	MSMEG_5087; ; conserved hypothetical protein	Downstream of annotated Start (27)
5186680	5186680	0	+	leaderless	ATG		Upstream of annotated Start
5188819	5188819	0	+	leaderless	ATG		Upstream of annotated Start
5193214	5193214	0	+	leaderless	GTG		Novel ORF
5205886	5205886	0	-	leaderless	ATG	MSMEG_5103; dapE; succinyl-diaminopimelate desuccinylase	Annotated
5205921	5205921	0	+	leaderless	GTG	MSMEG_5104; ; tetrahydropicolinate succinylase	Annotated
5214644	5214644	0	+	leaderless	ATG	MSMEG_5116; ; conserved hypothetical protein	Annotated
5218265	5218265	0	-	leaderless	ATG	MSMEG_5119; pruA; 1-pyrroline-5-carboxylate dehydrogenase	Annotated
5254729	5254729	0	+	leaderless	ATG	MSMEG_5150; ; putative pterin-4-alpha-carbinolamine dehydratase	Annotated
5271269	5271269	0	-	leaderless	ATG	MSMEG_5169; ; conserved hypothetical protein	Annotated
5272831	5272831	0	+	leaderless	ATG	MSMEG_5172; ; conserved hypothetical protein	Annotated
5274584	5274584	0	-	leaderless	GTG		Upstream of annotated Start
5274659	5274659	0	+	leaderless	GTG	MSMEG_5175; ; NAD-dependent deacetylase	Annotated
5279036	5279036	0	-	leaderless	ATG		Novel ORF
5284781	5284781	0	-	leaderless	ATG		Novel ORF
5291633	5291633	0	-	leaderless	ATG	MSMEG_5191; ; siderophore binding protein	Annotated
5310838	5310838	0	+	leaderless	GTG		Upstream of annotated Start
5315719	5315719	0	-	leaderless	ATG	MSMEG_5220; ; esterase/lipase/thioesterase	Annotated
5317424	5317424	0	-	leaderless	GTG	MSMEG_5222; ychF; GTP-binding protein YchF	Annotated
5317509	5317509	0	+	leaderless	GTG		Upstream of annotated Start
5319712	5319712	0	-	leaderless	ATG		Upstream of annotated Start
5329918	5329918	0	-	leaderless	ATG	MSMEG_5238; ; conserved hypothetical protein	Annotated
5336799	5336799	0	-	leaderless	ATG	MSMEG_5244; ; two component transcriptional regulatory protein devr	Annotated
5349907	5349907	0	+	leaderless	ATG		Novel ORF
5351199	5351199	0	-	leaderless	ATG	MSMEG_5258; ; steroid delta-isomerase	Annotated
5372802	5372802	0	-	leaderless	ATG		Novel ORF
5375765	5375765	0	+	leaderless	ATG	MSMEG_5284; ; patatin	Downstream of annotated Start (18)
5397936	5397936	0	+	leaderless	ATG	MSMEG_5307; ; TetR-family transcriptional regulator	Annotated
5428183	5428183	0	-	leaderless	ATG	MSMEG_5344; ; hypothetical protein	Annotated
5428281	5428281	0	+	leaderless	GTG	MSMEG_5345; ; glycosyl hydrolases family 16	Downstream of annotated Start (9)
5442231	5442231	0	+	leaderless	GTG	MSMEG_5362; ; hypothetical protein	Annotated
5455210	5455210	0	-	leaderless	ATG		Novel ORF
5456135	5456135	0	+	leaderless	ATG		Novel ORF
5482552	5482552	0	+	leaderless	ATG	MSMEG_5404; ; propionate--CoA ligase	Annotated
5486438	5486438	0	+	leaderless	ATG	MSMEG_5405; ; transcriptional regulator, ArsR family	Annotated
5509361	5509361	0	-	leaderless	GTG		Upstream of annotated Start
5513126	5513126	0	+	leaderless	ATG	MSMEG_5430; ; retinol dehydrogenase 13	Annotated
5520364	5520364	0	-	leaderless	GTG	MSMEG_5436; ispE; 4-diphosphocytidyl-2C-methyl-D-erythritol kinase	Downstream of annotated Start (6)
5531610	5531610	0	+	leaderless	GTG	MSMEG_5447; ; dolichyl-phosphate-mannose-protein mannosyltransferase	Annotated
5535589	5535589	0	-	leaderless	GTG	MSMEG_5448; arcA; arginine deiminase	Annotated
5538195	5538195	0	+	leaderless	ATG	MSMEG_5454; ; choloylglycine hydrolase, putative	Annotated
5551391	5551391	0	-	leaderless	ATG		Novel ORF
5578437	5578437	0	-	leaderless	GTG		Novel ORF
5600028	5600028	0	-	leaderless	GTG	MSMEG_5512; ; magnesium chelatase	Downstream of annotated Start (3)
5600142	5600142	0	+	leaderless	ATG	MSMEG_5513; ; serine/threonine-protein kinase PknE	Annotated
5608770	5608770	0	+	leaderless	ATG	MSMEG_5520; ; conserved hypothetical protein	Annotated
5633395	5633395	0	-	leaderless	ATG		Upstream of annotated Start
5635106	5635106	0	-	leaderless	ATG	MSMEG_5545; ; formamidopyrimidine-DNA glycosylase	Annotated
5644293	5644293	0	+	leaderless	ATG	MSMEG_5555; ; conserved hypothetical protein	Downstream of annotated Start (6)
5649967	5649967	0	+	leaderless	GTG	MSMEG_5562; rnhA; RNase H	Annotated
5664424	5664424	0	+	leaderless	GTG	MSMEG_5576; ; D-mannonate oxidoreductase	Downstream of annotated Start (9)
5669000	5669000	0	+	leaderless	ATG	MSMEG_5580; ; Ku protein	Downstream of annotated Start (30)
5699942	5699942	0	-	leaderless	ATG	MSMEG_5614; ; conserved hypothetical protein	Annotated
5720736	5720736	0	-	leaderless	ATG	MSMEG_5635; ; conserved hypothetical protein	Annotated
5730092	5730092	0	+	leaderless	GTG	MSMEG_5642; ; acetyl-coenzyme a carboxylase carboxyl transferase	Annotated
5735295	5735295	0	-	leaderless	ATG	MSMEG_5645; ; conserved hypothetical protein	Annotated
5740743	5740743	0	-	leaderless	ATG	MSMEG_5650; ; AMP-dependent synthetase and ligase	Annotated
5742694	5742694	0	-	leaderless	ATG		Upstream of annotated Start
5747351	5747351	0	-	leaderless	ATG	MSMEG_5656; hisD; histidinol dehydrogenase	Annotated
5748411	5748411	0	+	leaderless	ATG	MSMEG_5658; ; epoxide hydrolase	Annotated
5762821	5762821	0	-	leaderless	ATG	MSMEG_5670; ; efflux membrane protein	Annotated
5762894	5762894	0	+	leaderless	GTG	MSMEG_5671; ; YbaK/prolyl-tRNA synthetase associated region	Downstream of annotated Start (15)
5767553	5767553	0	+	leaderless	ATG	MSMEG_5676; ; citrate synthase	Annotated
5769986	5769986	0	-	leaderless	GTG		Novel ORF
5773222	5773222	0	+	leaderless	ATG		Novel ORF
5774274	5774274	0	+	leaderless	ATG	MSMEG_5684; ; phosphoserine aminotransferase, putative	Annotated
5776597	5776597	0	-	leaderless	GTG	MSMEG_5686; ; conserved hypothetical protein	Annotated
5777961	5777961	0	+	leaderless	GTG	MSMEG_5689; ; conserved hypothetical protein	Annotated
5779593	5779593	0	+	leaderless	GTG		Upstream of annotated Start
5781120	5781120	0	+	leaderless	GTG		Upstream of annotated Start
5808140	5808140	0	+	leaderless	ATG	MSMEG_5725; ; PLP-dependent aminotransferases	Annotated
5818581	5818581	0	-	leaderless	ATG	MSMEG_5734; ; alpha-methylacyl-CoA racemase	Annotated
5818600	5818600	0	+	leaderless	ATG	MSMEG_5735; ; indole-3-pyruvate decarboxylase	Annotated
5820751	5820751	0	+	leaderless	ATG	MSMEG_5738; ; conserved hypothetical protein	Annotated
5825788	5825788	0	-	leaderless	GTG	MSMEG_5741; ; conserved hypothetical protein	Annotated
5857566	5857566	0	-	leaderless	ATG		Novel ORF
5858470	5858470	0	+	leaderless	ATG	MSMEG_5786; ; thiredoxin	Annotated
5858964	5858964	0	+	leaderless	GTG		Novel ORF
5860943	5860943	0	+	leaderless	GTG	MSMEG_5791; ; conserved hypothetical protein	Annotated
5863580	5863580	0	-	leaderless	ATG		Upstream of annotated Start
5863663	5863663	0	+	leaderless	ATG	MSMEG_5796; ; Glycine cleavage T-protein (aminomethyl transferase)	Annotated
5883806	5883806	0	-	leaderless	ATG	MSMEG_5817; ; conserved hypothetical protein	Annotated
5891855	5891855	0	-	leaderless	GTG	MSMEG_5824; purL; phosphoribosylformylglycinamidine synthase II	Annotated
5893060	5893060	0	-	leaderless	GTG	MSMEG_5825; ; Na+/H+ antiporter	Annotated
5900220	5900220	0	+	leaderless	ATG		Upstream of annotated Start
5903802	5903802	0	-	leaderless	GTG	MSMEG_5837; ; glutathione peroxidase family protein	Annotated
5904367	5904367	0	-	leaderless	ATG	MSMEG_5838; ; TetR-family transcriptional regulator	Annotated
5907883	5907883	0	-	leaderless	ATG	MSMEG_5841; purC; phosphoribosylaminoimidazole-succinocarboxamide synthase	Annotated
5907914	5907914	0	+	leaderless	ATG	MSMEG_5842; ; conserved hypothetical protein	Annotated
5910063	5910063	0	-	leaderless	ATG	MSMEG_5843; ; conserved hypothetical protein	Downstream of annotated Start (57)
5913596	5913596	0	-	leaderless	GTG	MSMEG_5847; purB; adenylosuccinate lyase	Downstream of annotated Start (6)
5917400	5917400	0	-	leaderless	GTG	MSMEG_5850; ; transcriptional regulator, TetR family protein	Annotated
5917526	5917526	0	+	leaderless	ATG	MSMEG_5851; ; putative esterase superfamily	Downstream of annotated Start (9)
5919684	5919684	0	-	leaderless	GTG		Upstream of annotated Start
5921046	5921046	0	+	leaderless	ATG	MSMEG_5854; ; transcriptional regulator, TetR family protein	Annotated
5934354	5934354	0	+	leaderless	ATG	MSMEG_5871; ; HIT family protein	Downstream of annotated Start (12)
5937058	5937058	0	+	leaderless	ATG	MSMEG_5873; ; conserved hypothetical protein	Annotated
5945888	5945888	0	+	leaderless	ATG	MSMEG_5884; ; 3-hydroxyisobutyrate dehydrogenase family protein	Annotated
5950199	5950199	0	+	leaderless	ATG	MSMEG_5890; ; conserved hypothetical protein	Annotated
5975390	5975390	0	-	leaderless	GTG	MSMEG_5914; ; acyl-CoA synthase	Annotated
5999994	5999994	0	-	leaderless	GTG		Novel ORF
6000020	6000020	0	+	leaderless	ATG	MSMEG_5941; ; 3-ketosteroid dehydrogenase	Downstream of annotated Start (9)
6035128	6035128	0	-	leaderless	ATG		Novel ORF
6098692	6098692	0	+	leaderless	ATG		Novel ORF
6115090	6115090	0	-	leaderless	GTG		Upstream of annotated Start
6127999	6127999	0	+	leaderless	GTG	MSMEG_6060; ; permease	Annotated
6139821	6139821	0	-	leaderless	GTG	MSMEG_6074; cysS; cysteinyl-tRNA synthetase	Annotated
6148447	6148447	0	+	leaderless	ATG		Novel ORF
6149485	6149485	0	+	leaderless	ATG	MSMEG_6086; ; antibiotic biosynthesis monooxygenase domain protein	Annotated
6157769	6157769	0	-	leaderless	GTG	MSMEG_6094; lysS; lysyl-tRNA synthetase	Annotated
6157793	6157793	0	+	leaderless	GTG	MSMEG_6095; ; D-amino acid deaminase	Annotated
6163511	6163511	0	-	leaderless	ATG		Upstream of annotated Start
6168956	6168956	0	+	leaderless	GTG	MSMEG_6106; ; epoxide hydrolase	Annotated
6172152	6172152	0	+	leaderless	ATG	MSMEG_6109; ; LpqG protein	Annotated
6175845	6175845	0	-	leaderless	GTG		Upstream of annotated Start
6194162	6194162	0	-	leaderless	GTG		Novel ORF
6198159	6198159	0	-	leaderless	ATG	MSMEG_6134; ; NADP-dependent fatty aldehyde dehydrogenase	Annotated
6222417	6222417	0	+	leaderless	GTG	MSMEG_6154; ; adenylate cyclase, family 3	Annotated
6235347	6235347	0	+	leaderless	ATG	MSMEG_6163; ; conserved hypothetical protein	Annotated
6248539	6248539	0	+	leaderless	ATG		Upstream of annotated Start
6256291	6256291	0	-	leaderless	GTG	MSMEG_6187; nth; endonuclease III	Annotated
6259008	6259008	0	-	leaderless	ATG	MSMEG_6192; ; conserved hypothetical protein	Annotated
6267182	6267182	0	-	leaderless	GTG		Novel ORF
6269949	6269949	0	+	leaderless	ATG	MSMEG_6202; ; secreted protein	Annotated
6274084	6274084	0	+	leaderless	ATG	MSMEG_6207; ; conserved hypothetical protein	Annotated
6278760	6278760	0	-	leaderless	ATG	MSMEG_6214; ; GatB/Yqey domain protein	Annotated
6279496	6279496	0	-	leaderless	ATG	MSMEG_6215; ; conserved hypothetical protein	Annotated
6279513	6279513	0	+	leaderless	ATG		Upstream of annotated Start
6286641	6286641	0	+	leaderless	ATG	MSMEG_6223; ; TetR family transcriptional repressor LfrR	Annotated
6287282	6287282	0	+	leaderless	ATG	MSMEG_6225; ; proton antiporter efflux pump	Annotated
6299865	6299865	0	+	leaderless	ATG	MSMEG_6235; ; thiopurine S-methyltransferase (tpmt) superfamily	Downstream of annotated Start (9)
6304860	6304860	0	-	leaderless	GTG		Novel ORF
6311441	6311441	0	-	leaderless	ATG		Novel ORF
6317571	6317571	0	-	leaderless	ATG	MSMEG_6251; ; conserved hypothetical protein	Downstream of annotated Start (12)
6318107	6318107	0	-	leaderless	ATG		Upstream of annotated Start
6319214	6319214	0	-	leaderless	ATG	MSMEG_6254; ; hypothetical protein	Annotated
6322878	6322878	0	+	leaderless	GTG	MSMEG_6258; ; nitroreductase family protein	Annotated
6341422	6341422	0	-	leaderless	GTG	MSMEG_6275; ; DNA polymerase III subunit epsilon	Annotated
6346717	6346717	0	+	leaderless	GTG	MSMEG_6283; ; FAD binding domain protein	Annotated
6348005	6348005	0	+	leaderless	GTG		Novel ORF
6351460	6351460	0	-	leaderless	GTG	MSMEG_6285; ; DNA polymerase III gamma/tau subunit	Annotated
6354081	6354081	0	+	leaderless	ATG	MSMEG_6289; ; Trypsin	Annotated
6373075	6373075	0	+	leaderless	GTG		Upstream of annotated Start
6379302	6379302	0	-	leaderless	ATG	MSMEG_6312; ; cytochrome P450 107B1	Downstream of annotated Start (15)
6380664	6380664	0	+	leaderless	GTG	MSMEG_6315; ; lipoprotein LpqH	Annotated
6382820	6382820	0	+	leaderless	ATG	MSMEG_6317; ; lipolytic enzyme, G-D-S-L	Annotated
6400335	6400335	0	+	leaderless	ATG	MSMEG_6336; ; conserved hypothetical protein	Annotated
6401740	6401740	0	-	leaderless	GTG	MSMEG_6337; ; Phosphotransferase enzyme family	Annotated
6406825	6406825	0	-	leaderless	ATG	MSMEG_6342; ; oxidoreductase	Annotated
6413230	6413230	0	+	leaderless	GTG	MSMEG_6354; ; serine esterase, cutinase family	Annotated
6418375	6418375	0	+	leaderless	ATG	MSMEG_6362; ; quinone oxidoreductase	Annotated
6425236	6425236	0	-	leaderless	ATG	MSMEG_6370; pcaC; 4-carboxymuconolactone decarboxylase	Annotated
6426713	6426713	0	+	leaderless	GTG	MSMEG_6372; ; membrane protein	Annotated
6441234	6441234	0	+	leaderless	ATG		Novel ORF
6447255	6447255	0	+	leaderless	ATG		Novel ORF
6464247	6464247	0	-	leaderless	ATG		Upstream of annotated Start
6476316	6476316	0	+	leaderless	ATG		Novel ORF
6477408	6477408	0	+	leaderless	GTG	MSMEG_6406; ; N-acetylmuramoyl-L-alanine amidase	Annotated
6481456	6481456	0	-	leaderless	GTG	MSMEG_6409; ; acyltransferase family protein	Annotated
6485555	6485555	0	-	leaderless	GTG	MSMEG_6413; serS; seryl-tRNA synthetase	Annotated
6487586	6487586	0	+	leaderless	ATG	MSMEG_6417; ; conserved hypothetical protein	Annotated
6494028	6494028	0	-	leaderless	ATG	MSMEG_6423; ; Glycerophosphoryl diester phosphodiesterase family	Annotated
6495190	6495190	0	-	leaderless	ATG	MSMEG_6424; ; probable conserved transmembrane protein	Annotated
6497128	6497128	0	+	leaderless	GTG		Upstream of annotated Start
6507247	6507247	0	-	leaderless	ATG	MSMEG_6440; ; monooxygenase, flavin-binding family	Annotated
6510913	6510913	0	-	leaderless	ATG	MSMEG_6445; ; PHP domain protein	Annotated
6534792	6534792	0	-	leaderless	ATG	MSMEG_6469; ; conserved hypothetical protein	Downstream of annotated Start (42)
6539543	6539543	0	-	leaderless	ATG	MSMEG_6475; ; conserved hypothetical protein	Annotated
6539978	6539978	0	-	leaderless	ATG	MSMEG_6476; ; conserved hypothetical protein	Annotated
6543184	6543184	0	-	leaderless	GTG	MSMEG_6479; ; putative transcriptional regulator	Annotated
6543238	6543238	0	+	leaderless	ATG	MSMEG_6482; ; secreted protein	Annotated
6547017	6547017	0	-	leaderless	ATG		Novel ORF
6547516	6547516	0	-	leaderless	ATG	MSMEG_6485; ; ATP binding protein	Annotated
6563920	6563920	0	+	leaderless	GTG	MSMEG_6502; ; conserved hypothetical protein	Annotated
6586660	6586660	0	+	leaderless	ATG	MSMEG_6526; ; pyridoxamine 5-phosphate oxidase family protein	Annotated
6603696	6603696	0	+	leaderless	ATG	MSMEG_6547; ; amidohydrolase 2	Annotated
6621079	6621079	0	-	leaderless	ATG	MSMEG_6565; ; conserved hypothetical protein	Downstream of annotated Start (21)
6626244	6626244	0	-	leaderless	GTG	MSMEG_6571; ; conserved hypothetical protein	Annotated
6653443	6653443	0	-	leaderless	GTG		Novel ORF
6653552	6653552	0	+	leaderless	ATG	MSMEG_6597; ; hydrolase of the alpha/beta superfamily	Annotated
6674500	6674500	0	-	leaderless	ATG		Upstream of annotated Start
6679388	6679388	0	+	leaderless	ATG	MSMEG_6627; ; nitroreductase family protein	Annotated
6687148	6687148	0	-	leaderless	ATG		Novel ORF
6690967	6690967	0	+	leaderless	ATG	MSMEG_6641; ; nitrilotriacetate monooxygenase component A	Annotated
6731020	6731020	0	-	leaderless	ATG		Novel ORF
6735247	6735247	0	+	leaderless	ATG	MSMEG_6685; gabT; 4-aminobutyrate transaminase	Annotated
6753954	6753954	0	+	leaderless	GTG	MSMEG_6703; ; N5,N10- methylenetetrahydromethanopterin reductase-related protein	Annotated
6777839	6777839	0	+	leaderless	ATG	MSMEG_6731; ; transcriptional regulatory protein	Annotated
6779921	6779921	0	-	leaderless	GTG		Upstream of annotated Start
6783850	6783850	0	-	leaderless	ATG	MSMEG_6736; ; LacI-family transcriptional regulator	Annotated
6788229	6788229	0	-	leaderless	ATG	MSMEG_6741; ; antar domain protein	Annotated
6799518	6799518	0	+	leaderless	ATG	MSMEG_6755; ; isoflavone reductase	Annotated
6807801	6807801	0	-	leaderless	GTG	MSMEG_6762; ; transcriptional regulator	Downstream of annotated Start (6)
6819732	6819732	0	-	leaderless	ATG		Novel ORF
6869085	6869085	0	-	leaderless	ATG		Novel ORF
6891408	6891408	0	+	leaderless	ATG	MSMEG_6842; ; 2,2-dialkylglycine decarboxylase	Annotated
6900106	6900106	0	+	leaderless	ATG	MSMEG_6850; ; alpha/beta hydrolase	Annotated
6932359	6932359	0	+	leaderless	ATG		Novel ORF
6934254	6934254	0	-	leaderless	ATG	MSMEG_6886; ; transcriptional regulator	Annotated
6951391	6951391	0	+	leaderless	GTG	MSMEG_6906; ; putative hydrolase	Annotated
6958400	6958400	0	+	leaderless	GTG	MSMEG_6916; ; short chain dehydrogenase	Annotated
6961933	6961933	0	-	leaderless	GTG	MSMEG_6917; leuS; leucyl-tRNA synthetase	Annotated
6968482	6968482	0	+	leaderless	GTG	MSMEG_6927; ; MutT/nudix family protein	Annotated
6976928	6976928	0	+	leaderless	ATG		Novel ORF
