# Supplementary material for: Leaderless Transcripts and Small Proteins Are Common Features of the Mycobacterial Translational Landscape
Source: PLoS Genet. 2015 Nov 4;11(11):e1005641. doi: 10.1371/journal.pgen.1005641 (PMC4633059; doi:10.1371/journal.pgen.1005641)
Supplement: S3 Table — (XLSX) [file pgen.1005641.s010.xlsx]

## Sheet: All TSSs
TSS unique identifier	Strand	Coordinate (genome version NC_000962)	Mean coverage in converted libraries	Downstream same-strand gene	position relative to downstream same-strand gene	Overlapping same-strand gene	Position in overlapping same-strand gene	Position in overlapping same-strand gene relative to length	nt at +1
1776702+	+	1776702	43	Rv1570		Rv1569	1	0	A
469591+	+	469591	106.5	Rv0391		Rv0390	1	0	G
2485273+	+	2485273	464.5	Rv2219		Rv2218	1	0	A
645467+	+	645467	182	Rv0555		Rv0554	1	0	G
1160434-	-	1160434	87.5	Rv1036c	-1	none	N/A	N/A	G
2200487-	-	2200487	131.5	Rv1951c	-1	none	N/A	N/A	G
1406085-	-	1406085	63.5	Rv1257c	-1	Rv1258c	1256	0.996825	A
1917755+	+	1917755	87	Rv1693	-1	Rv1692	1058	0.996234	A
534397-	-	534397	604	Rv0445c	-1	none	N/A	N/A	G
903724+	+	903724	303.5	Rv0809	-1	none	N/A	N/A	G
573802-	-	573802	44	Rv0484c	-1	none	N/A	N/A	G
214087+	+	214087	142.5	Rv0183	-1	none	N/A	N/A	A
1077836-	-	1077836	782.5	Rv0966c	-1	none	N/A	N/A	G
2623753-	-	2623753	92	Rv2344c	-1	none	N/A	N/A	G
2995063-	-	2995063	42.5	Rv2678c	-1	none	N/A	N/A	G
3772650+	+	3772650	36.5	Rv3360	-1	none	N/A	N/A	G
1241632+	+	1241632	519	Rv1117	-1	none	N/A	N/A	A
2152896-	-	2152896	254	Rv1906c	-1	none	N/A	N/A	G
3053190-	-	3053190	30.5	Rv2739c	-1	none	N/A	N/A	G
1806180+	+	1806180	93	Rv1607	-1	none	N/A	N/A	G
4187698+	+	4187698	160.5	Rv3737	-1	none	N/A	N/A	G
2889794+	+	2889794	20.5	Rv2567	-1	Rv2566	3422	0.999708	A
3715776+	+	3715776	64	Rv3330	-1	none	N/A	N/A	G
3177266-	-	3177266	45	Rv2864c	-1	none	N/A	N/A	G
459316-	-	459316	561.5	Rv0383c	-1	none	N/A	N/A	G
503495+	+	503495	279.5	Rv0418	-1	none	N/A	N/A	G
1109271+	+	1109271	47	Rv0993	-1	none	N/A	N/A	G
4082722-	-	4082722	37.5	Rv3644c	-1	none	N/A	N/A	G
4139756-	-	4139756	22.5	Rv3696c	-1	none	N/A	N/A	A
2373833+	+	2373833	37	Rv2114	-1	none	N/A	N/A	G
268662+	+	268662	160.5	Rv0225	-1	none	N/A	N/A	A
2111362-	-	2111362	58	Rv1863c	-1	Rv1864c	748	0.989418	G
1913601+	+	1913601	25.5	Rv1689	-1	none	N/A	N/A	G
4235778+	+	4235778	180	Rv3790	-1	none	N/A	N/A	G
4309046+	+	4309046	34	Rv3835	-1	none	N/A	N/A	G
1158738-	-	1158738	90	Rv1033c	-2	none	N/A	N/A	G
3423215-	-	3423215	38.5	Rv3060c	-2	none	N/A	N/A	A
1747692+	+	1747692	203	Rv1547	-2	none	N/A	N/A	C
2014697+	+	2014697	309.5	Rv1780	-2	none	N/A	N/A	C
2174065+	+	2174065	53	Rv1922	-2	none	N/A	N/A	A
4070512+	+	4070512	55.5	Rv3631	-2	none	N/A	N/A	A
3694052+	+	3694052	100.5	Rv3307	-2	none	N/A	N/A	G
1127006-	-	1127006	26	Rv1007c	-3	none	N/A	N/A	G
161768+	+	161768	96	Rv0134	-3	none	N/A	N/A	G
2443299+	+	2443299	100.5	Rv2181	-3	none	N/A	N/A	G
1058257+	+	1058257	30	Rv0949	-3	none	N/A	N/A	G
1138964+	+	1138964	55	Rv1020	-3	none	N/A	N/A	A
3723634-	-	3723634	66	Rv3336c	-3	none	N/A	N/A	A
2736834-	-	2736834	29	Rv2438c	-3	none	N/A	N/A	A
3939260-	-	3939260	132	Rv3510c	-3	none	N/A	N/A	G
4329617-	-	4329617	100.5	Rv3857c	-3	none	N/A	N/A	G
978759-	-	978759	71.5	Rv0879c	-3	none	N/A	N/A	G
3471372-	-	3471372	829	Rv3102c	-3	none	N/A	N/A	G
167684-	-	167684	527.5	Rv0141c	-3	none	N/A	N/A	G
1482504-	-	1482504	36.5	Rv1319c	-3	none	N/A	N/A	A
1484220-	-	1484220	61	Rv1320c	-3	none	N/A	N/A	A
1593502+	+	1593502	320	Rv1419	-3	none	N/A	N/A	G
3463970+	+	3463970	152.5	Rv3095	-3	none	N/A	N/A	A
2395240-	-	2395240	123	Rv2134c	-3	none	N/A	N/A	G
2881406+	+	2881406	188.5	Rv2561	-3	none	N/A	N/A	A
3385069-	-	3385069	203.5	Rv3025c	-3	none	N/A	N/A	G
3111826-	-	3111826	100	Rv2802c	-3	none	N/A	N/A	G
1399967+	+	1399967	51	Rv1253	-3	none	N/A	N/A	C
1480827-	-	1480827	34.5	Rv1318c	-3	none	N/A	N/A	A
3768999-	-	3768999	135.5	Rv3353c	-3	none	N/A	N/A	G
2313052-	-	2313052	51	Rv2053c	-3	none	N/A	N/A	G
1773833-	-	1773833	31.5	Rv1565c	-4	none	N/A	N/A	A
842029+	+	842029	91.5	Rv0750	-4	none	N/A	N/A	G
3848809-	-	3848809	35	Rv3430c	-4	none	N/A	N/A	G
3559448-	-	3559448	74.5	Rvnt38	-5	none	N/A	N/A	A
1113506+	+	1113506	41.5	Rvnt15	-5	none	N/A	N/A	G
323278-	-	323278	200	Rv0268c	-5	none	N/A	N/A	G
2566767+	+	2566767	533	Rv2295	-5	none	N/A	N/A	G
210817-	-	210817	549.5	Rv0179c	-5	none	N/A	N/A	G
2794171+	+	2794171	54.5	Rvnt28	-5	none	N/A	N/A	G
4181725-	-	4181725	25	Rv3730c	-5	none	N/A	N/A	C
1239411+	+	1239411	77.5	Rv1113	-5	none	N/A	N/A	G
2234654-	-	2234654	31.5	Rv1991c	-5	none	N/A	N/A	G
2325876-	-	2325876	43.5	Rv2067c	-6	none	N/A	N/A	A
3550368+	+	3550368	32	Rv3182	-6	none	N/A	N/A	G
2979315-	-	2979315	157	Rv2657c	-6	none	N/A	N/A	G
4217062-	-	4217062	127.5	Rvnt44	-6	none	N/A	N/A	G
1251410-	-	1251410	131	Rv1127c	-6	none	N/A	N/A	G
755231-	-	755231	479.5	Rv0660c	-6	none	N/A	N/A	A
415044+	+	415044	31.5	Rv0345	-6	none	N/A	N/A	A
2801151-	-	2801151	22.5	Rv2489c	-6	none	N/A	N/A	G
3725851-	-	3725851	198	Rv3339c	-7	none	N/A	N/A	G
173231+	+	173231	1486	Rv0147	-7	none	N/A	N/A	A
2765411-	-	2765411	323.5	Rvnt26	-7	none	N/A	N/A	G
1407347-	-	1407347	26.5	Rv1258c	-7	none	N/A	N/A	G
1855462-	-	1855462	25.5	Rv1645c	-8	none	N/A	N/A	A
4126533+	+	4126533	179.5	Rvnt40	-8	none	N/A	N/A	G
3448434-	-	3448434	39	Rv3082c	-8	none	N/A	N/A	A
1828096-	-	1828096	127	Rvnt20	-8	none	N/A	N/A	C
25636+	+	25636	109.5	Rvnt03	-8	none	N/A	N/A	G
1825895-	-	1825895	45.5	Rv1623c	-8	none	N/A	N/A	G
2500923+	+	2500923	68	Rv2227	-8	none	N/A	N/A	G
2002618+	+	2002618	121	Rv1769	-8	none	N/A	N/A	G
710336+	+	710336	435.5	Rv0615	-9	Rv0614	981	0.987915	G
3844649-	-	3844649	54.5	Rv3427c	-9	none	N/A	N/A	G
2773044-	-	2773044	39	Rv2469c	-9	none	N/A	N/A	G
3504186+	+	3504186	91	Rv3138	-9	none	N/A	N/A	G
3074480-	-	3074480	200.5	Rv2764c	-9	none	N/A	N/A	G
3046533-	-	3046533	452.5	Rv2733c	-9	none	N/A	N/A	G
2424847-	-	2424847	179.5	Rv2162c	-9	none	N/A	N/A	A
3025432+	+	3025432	191	Rv2713	-9	none	N/A	N/A	A
1138156-	-	1138156	44.5	Rvnt16	-9	none	N/A	N/A	G
4305018-	-	4305018	56	Rv3829c	-10	none	N/A	N/A	G
4299615-	-	4299615	416.5	Rv3825c	-10	none	N/A	N/A	G
1216459+	+	1216459	22.5	Rv1091	-10	none	N/A	N/A	G
850723-	-	850723	28.5	Rvnt09	-10	none	N/A	N/A	G
363242+	+	363242	107.5	Rv0298	-10	none	N/A	N/A	G
2773168+	+	2773168	312	Rv2470	-10	none	N/A	N/A	G
3177527+	+	3177527	36	Rv2865	-10	none	N/A	N/A	G
258903+	+	258903	39	Rv0216	-10	none	N/A	N/A	A
358074-	-	358074	65	Rv0293c	-10	none	N/A	N/A	G
165271-	-	165271	85.5	Rv0137c	-11	none	N/A	N/A	G
1241401-	-	1241401	257.5	Rv1116A	-11	none	N/A	N/A	G
669837+	+	669837	58	Rv0576	-11	none	N/A	N/A	G
869997+	+	869997	220.5	Rv0777	-11	none	N/A	N/A	G
2822427+	+	2822427	129.5	Rv2507	-11	none	N/A	N/A	A
2587301-	-	2587301	34.5	Rv2314c	-11	Rv2315c	1504	0.990777	G
3419387-	-	3419387	458.5	Rv3058c	-11	none	N/A	N/A	G
2765529+	+	2765529	113.5	Rvnt27	-12	none	N/A	N/A	G
3451769+	+	3451769	34	Rv3086	-12	none	N/A	N/A	A
3431924-	-	3431924	140.5	Rvnt37	-12	none	N/A	N/A	G
159670-	-	159670	93.5	Rv0131c	-12	none	N/A	N/A	G
718013+	+	718013	77	Rv0626	-12	none	N/A	N/A	A
2157311-	-	2157311	21.5	Rv1910c	-12	none	N/A	N/A	A
183210-	-	183210	176	Rv0154c	-12	none	N/A	N/A	A
2876977-	-	2876977	251	Rv2556c	-12	none	N/A	N/A	G
3137236-	-	3137236	326.5	Rv2830c	-12	none	N/A	N/A	A
1200382-	-	1200382	51	Rv1075c	-12	none	N/A	N/A	G
714190+	+	714190	78	Rv0621	-12	none	N/A	N/A	G
221736-	-	221736	34	Rv0189c	-13	none	N/A	N/A	G
3316516+	+	3316516	67	Rv2964	-13	none	N/A	N/A	G
302853+	+	302853	26.5	Rv0252	-13	none	N/A	N/A	A
753630-	-	753630	49.5	Rv0657c	-13	none	N/A	N/A	A
3922458+	+	3922458	43.5	Rv3504	-13	none	N/A	N/A	G
3375745+	+	3375745	86	Rv3016	-13	none	N/A	N/A	A
3304428+	+	3304428	50.5	Rv2952	-13	none	N/A	N/A	A
4187686+	+	4187686	106	Rv3737	-13	Rv3736	1053	0.991525	A
2200713+	+	2200713	162.5	Rv1952	-13	none	N/A	N/A	G
2910211-	-	2910211	63	Rv2583c	-13	none	N/A	N/A	G
4391620-	-	4391620	74	Rv3906c	-14	none	N/A	N/A	G
1114734+	+	1114734	104	Rv0998	-14	none	N/A	N/A	G
4218835+	+	4218835	107	Rv3774	-14	none	N/A	N/A	G
2835480+	+	2835480	215	Rvnt30	-14	none	N/A	N/A	G
941120-	-	941120	279	Rv0844c	-14	none	N/A	N/A	A
331673-	-	331673	62.5	Rv0275c	-15	none	N/A	N/A	G
626442+	+	626442	53.5	Rv0535	-15	none	N/A	N/A	A
967748-	-	967748	79	Rv0870c	-15	none	N/A	N/A	A
2639550-	-	2639550	1102	Rv2356c	-15	none	N/A	N/A	A
3623106-	-	3623106	32.5	Rv3243c	-15	none	N/A	N/A	A
740202-	-	740202	96.5	Rv0645c	-15	none	N/A	N/A	G
944328+	+	944328	56	Rv0847	-15	none	N/A	N/A	G
3023550+	+	3023550	549	Rv2711	-15	none	N/A	N/A	A
3461749-	-	3461749	265	Rv3092c	-15	none	N/A	N/A	G
3405121+	+	3405121	871	Rv3044	-15	none	N/A	N/A	G
2934086-	-	2934086	348.5	Rv2606c	-16	none	N/A	N/A	G
787083+	+	787083	85.5	Rv0687	-16	none	N/A	N/A	G
2573797+	+	2573797	62.5	Rv2302	-16	none	N/A	N/A	A
25628+	+	25628	122.5	Rvnt03	-16	none	N/A	N/A	G
2349308-	-	2349308	44.5	Rv2091c	-16	none	N/A	N/A	A
3471385-	-	3471385	135	Rv3102c	-16	none	N/A	N/A	A
2393395+	+	2393395	182	Rv2132	-16	none	N/A	N/A	G
27579+	+	27579	73.5	Rv0023	-16	none	N/A	N/A	A
3591629+	+	3591629	89	Rv3214	-17	none	N/A	N/A	G
157830+	+	157830	89.5	Rv0130	-17	none	N/A	N/A	G
3446005-	-	3446005	298.5	Rv3080c	-17	none	N/A	N/A	G
408465-	-	408465	24	Rv0339c	-17	none	N/A	N/A	G
703227+	+	703227	250.5	Rv0608	-17	none	N/A	N/A	G
212267-	-	212267	128.5	Rv0180c	-17	none	N/A	N/A	G
463394+	+	463394	171	Rv0386	-17	none	N/A	N/A	G
2030677+	+	2030677	334	Rv1793	-17	none	N/A	N/A	A
3804808-	-	3804808	91	Rv3389c	-17	none	N/A	N/A	A
2079806-	-	2079806	96.5	Rv1833c	-17	none	N/A	N/A	G
4069158+	+	4069158	111.5	Rv3630	-17	none	N/A	N/A	G
289087+	+	289087	578.5	Rv0239	-17	none	N/A	N/A	A
3801635+	+	3801635	23.5	Rv3388	-18	none	N/A	N/A	A
4067303-	-	4067303	74	Rv3627c	-18	none	N/A	N/A	G
2969586-	-	2969586	187.5	Rvnt31	-18	none	N/A	N/A	G
3107655-	-	3107655	34.5	Rv2798c	-18	none	N/A	N/A	G
2401969+	+	2401969	42.5	Rvnt22	-18	none	N/A	N/A	A
249020+	+	249020	85	Rv0209	-18	none	N/A	N/A	G
3669406-	-	3669406	93	Rv3287c	-18	none	N/A	N/A	A
2123666+	+	2123666	44.5	Rv1874	-18	none	N/A	N/A	A
1799565+	+	1799565	60	Rv1599	-18	none	N/A	N/A	G
3646902-	-	3646902	94.5	Rv3265c	-18	Rv3266c	908	0.99235	G
878620+	+	878620	102.5	Rv0784	-18	none	N/A	N/A	G
2711319-	-	2711319	98	Rv2413c	-18	none	N/A	N/A	G
660984+	+	660984	35	Rv0569	-19	none	N/A	N/A	C
4080784-	-	4080784	1067.5	Rv3642c	-19	none	N/A	N/A	G
4341547+	+	4341547	401.5	Rv3865	-19	none	N/A	N/A	G
2335040+	+	2335040	99.5	Rv2078	-19	none	N/A	N/A	A
3817220+	+	3817220	239.5	Rv3400	-19	none	N/A	N/A	G
2014498-	-	2014498	163	Rv1779c	-19	none	N/A	N/A	A
2087000-	-	2087000	320.5	Rv1837c	-19	none	N/A	N/A	G
716391+	+	716391	29	Rv0623	-19	none	N/A	N/A	A
382471+	+	382471	371.5	Rv0313	-19	none	N/A	N/A	G
563545+	+	563545	22	Rv0473	-19	none	N/A	N/A	G
4025564-	-	4025564	5328	Rv3583c	-20	none	N/A	N/A	A
3772631+	+	3772631	20	Rv3360	-20	none	N/A	N/A	G
2899319+	+	2899319	56.5	Rv2575	-20	none	N/A	N/A	G
462022-	-	462022	86.5	Rv0384c	-20	none	N/A	N/A	G
1662361+	+	1662361	32.5	Rv1473A	-20	none	N/A	N/A	G
2353317-	-	2353317	835	Rv2094c	-20	none	N/A	N/A	A
1690830+	+	1690830	200.5	Rv1500	-20	none	N/A	N/A	G
3150693+	+	3150693	45.5	Rv2844	-20	Rv2843	523	0.957875	G
1437137-	-	1437137	48	Rv1283c	-20	none	N/A	N/A	A
906403+	+	906403	332	Rv0812	-20	none	N/A	N/A	A
3173020-	-	3173020	93.5	Rv2860c	-20	none	N/A	N/A	A
3039820-	-	3039820	261.5	Rv2726c	-20	none	N/A	N/A	G
2897824-	-	2897824	134.5	Rv2572c	-21	none	N/A	N/A	G
1394003-	-	1394003	107	Rv1249c	-21	none	N/A	N/A	A
1099045+	+	1099045	303.5	Rv0983	-21	none	N/A	N/A	C
3985466-	-	3985466	54	Rv3545c	-21	none	N/A	N/A	A
4343293+	+	4343293	158	Rv3868	-21	Rv3867	524	0.949275	A
976054+	+	976054	409	Rv0877	-21	none	N/A	N/A	G
3086799+	+	3086799	234.5	Rv2780	-21	none	N/A	N/A	A
52810+	+	52810	425	Rv0049	-21	none	N/A	N/A	G
4200242-	-	4200242	393.5	Rv3753c	-21	none	N/A	N/A	A
1077954+	+	1077954	166.5	Rv0967	-21	none	N/A	N/A	G
316436-	-	316436	43.5	Rv0264c	-21	none	N/A	N/A	A
2014678+	+	2014678	31	Rv1780	-21	none	N/A	N/A	G
2456879+	+	2456879	133	Rv2193	-22	none	N/A	N/A	A
1995864-	-	1995864	54	Rv1762c	-22	none	N/A	N/A	A
3582527-	-	3582527	68	Rv3205c	-22	none	N/A	N/A	G
14067+	+	14067	198	Rv0012	-22	none	N/A	N/A	G
1034653-	-	1034653	38	Rv0927c	-22	none	N/A	N/A	G
756115+	+	756115	76.5	Rv0663	-22	none	N/A	N/A	G
2947471-	-	2947471	60.5	Rv2619c	-22	Rv2620c	417	0.978873	G
4012395+	+	4012395	26	Rv3571	-22	none	N/A	N/A	A
277876+	+	277876	78.5	Rv0232	-23	none	N/A	N/A	G
2229988+	+	2229988	20	Rv1986	-23	none	N/A	N/A	A
1011708+	+	1011708	54.5	Rv0908	-23	Rv0907	1573	0.98374	G
3633607-	-	3633607	27	Rv3253c	-23	none	N/A	N/A	A
2833784-	-	2833784	37.5	Rv2517c	-23	none	N/A	N/A	A
2238981+	+	2238981	40	Rv1996	-23	none	N/A	N/A	A
2096622-	-	2096622	416	Rv1846c	-23	none	N/A	N/A	A
1666181+	+	1666181	234.5	Rv1476	-23	none	N/A	N/A	A
4361948-	-	4361948	890	Rv3881c	-23	none	N/A	N/A	A
3193370+	+	3193370	23.5	Rv2884	-23	none	N/A	N/A	A
2243744-	-	2243744	33.5	Rv1998c	-23	none	N/A	N/A	A
4213963-	-	4213963	96	Rv3767c	-23	none	N/A	N/A	T
1340983+	+	1340983	338	Rv1198	-23	none	N/A	N/A	A
1606363+	+	1606363	90	Rv1430	-23	none	N/A	N/A	A
1101780+	+	1101780	153.5	Rv0986	-23	none	N/A	N/A	G
639979-	-	639979	411	Rv0548c	-23	none	N/A	N/A	A
2572025-	-	2572025	574.5	Rv2299c	-23	none	N/A	N/A	G
3770749+	+	3770749	54	Rv3357	-24	none	N/A	N/A	G
989885-	-	989885	21	Rv0889c	-24	none	N/A	N/A	G
2527960+	+	2527960	30.5	Rv2253	-24	none	N/A	N/A	A
2910924-	-	2910924	292	Rv2584c	-24	none	N/A	N/A	G
1388652-	-	1388652	72	Rv1245c	-24	none	N/A	N/A	A
1199397-	-	1199397	97.5	Rv1074c	-24	none	N/A	N/A	G
4129107-	-	4129107	1085	Rv3686c	-24	none	N/A	N/A	A
131128-	-	131128	1252.5	Rv0108c	-24	none	N/A	N/A	G
2718832-	-	2718832	138.5	Rv2421c	-24	none	N/A	N/A	G
631719+	+	631719	21	Rv0539	-24	none	N/A	N/A	A
3030385-	-	3030385	45	Rv2717c	-24	none	N/A	N/A	A
566484+	+	566484	72.5	Rv0476	-24	none	N/A	N/A	G
385967-	-	385967	420.5	Rv0317c	-24	none	N/A	N/A	A
4018334+	+	4018334	116	Rv3576	-24	none	N/A	N/A	A
3016833+	+	3016833	187	Rv2702	-25	none	N/A	N/A	A
563452-	-	563452	498	Rv0472c	-25	none	N/A	N/A	G
188864-	-	188864	24.5	Rv0159c	-25	none	N/A	N/A	G
3909865+	+	3909865	101	Rv3491	-25	none	N/A	N/A	A
3205257-	-	3205257	59.5	Rv2895c	-25	none	N/A	N/A	G
703219+	+	703219	41	Rv0608	-25	none	N/A	N/A	A
3288439+	+	3288439	142	Rv2943	-25	none	N/A	N/A	A
2326919+	+	2326919	26	Rv2069	-25	none	N/A	N/A	A
1415865-	-	1415865	86.5	Rv1266c	-25	none	N/A	N/A	A
3721232+	+	3721232	162	Rv3334	-25	none	N/A	N/A	G
1014656+	+	1014656	154.5	Rv0909	-25	none	N/A	N/A	A
1196117-	-	1196117	218.5	Rv1071c	-25	none	N/A	N/A	A
4169442+	+	4169442	66.5	Rv3724A	-25	none	N/A	N/A	G
330350-	-	330350	49.5	Rv0273c	-25	none	N/A	N/A	A
1424172+	+	1424172	591	Rv1274	-25	none	N/A	N/A	G
3430361+	+	3430361	85.5	Rv3065	-26	none	N/A	N/A	G
935551+	+	935551	56.5	Rv0839	-26	none	N/A	N/A	G
1504330+	+	1504330	156.5	Rv1337	-26	Rv1336	937	0.963992	G
2049895+	+	2049895	125.5	Rv1808	-26	none	N/A	N/A	A
1108530-	-	1108530	571	Rv0991c	-26	none	N/A	N/A	G
122199-	-	122199	158.5	Rv0103c	-26	none	N/A	N/A	G
3419466+	+	3419466	113	Rv3059	-26	none	N/A	N/A	A
3463917-	-	3463917	550	Rv3094c	-26	none	N/A	N/A	A
3505337+	+	3505337	29	Rv3139	-26	none	N/A	N/A	A
302054-	-	302054	35.5	Rv0250c	-26	none	N/A	N/A	A
442325-	-	442325	769	Rv0363c	-26	none	N/A	N/A	A
2903613+	+	2903613	106.5	Rv2579	-26	none	N/A	N/A	G
445259-	-	445259	56	Rv0367c	-26	none	N/A	N/A	G
1799509-	-	1799509	131	Rv1598c	-26	none	N/A	N/A	G
937343-	-	937343	26.5	Rv0840c	-26	none	N/A	N/A	G
888662-	-	888662	32.5	Rv0794c	-26	none	N/A	N/A	A
130567-	-	130567	87.5	Rv0107c	-26	none	N/A	N/A	G
323299-	-	323299	228	Rv0268c	-26	none	N/A	N/A	G
1357651-	-	1357651	24.5	Rv1214c	-26	none	N/A	N/A	A
753643-	-	753643	72.5	Rv0657c	-26	none	N/A	N/A	A
559861+	+	559861	343	Rv0469	-27	none	N/A	N/A	G
223580+	+	223580	818.5	Rv0192A	-27	Rv0192	17	0.0154405	A
657497-	-	657497	28.5	Rv0565c	-27	none	N/A	N/A	G
1446292-	-	1446292	227	Rvnt18	-27	none	N/A	N/A	G
3107664-	-	3107664	302.5	Rv2798c	-27	none	N/A	N/A	A
1999710+	+	1999710	71	Rv1766	-27	none	N/A	N/A	G
2131884-	-	2131884	98	Rv1880c	-27	none	N/A	N/A	A
282641-	-	282641	50	Rv0235c	-27	none	N/A	N/A	G
1710706+	+	1710706	25.5	Rv1519	-27	none	N/A	N/A	G
2404548-	-	2404548	208.5	Rv2144c	-27	none	N/A	N/A	C
1364177-	-	1364177	94.5	Rv1220c	-27	none	N/A	N/A	A
165296+	+	165296	139.5	Rv0138	-27	none	N/A	N/A	G
301683-	-	301683	541	Rv0249c	-28	none	N/A	N/A	A
3811664-	-	3811664	64	Rv3395c	-28	none	N/A	N/A	G
1284890-	-	1284890	180.5	Rv1158c	-28	none	N/A	N/A	G
2220880+	+	2220880	169.5	Rv1978	-28	none	N/A	N/A	A
591447+	+	591447	2196	Rv0500B	-28	none	N/A	N/A	G
2620244+	+	2620244	390.5	Rv2342	-28	none	N/A	N/A	A
3962411+	+	3962411	301	Rv3526	-28	none	N/A	N/A	G
4081465-	-	4081465	86.5	Rvnt39	-28	none	N/A	N/A	G
141172+	+	141172	48	Rv0117	-28	none	N/A	N/A	A
3919228-	-	3919228	89	Rv3499c	-28	Rv3500c	835	0.99051	T
258884-	-	258884	83	Rv0215c	-28	none	N/A	N/A	A
3972481-	-	3972481	25	Rv3533c	-28	none	N/A	N/A	G
2200698+	+	2200698	44	Rv1952	-28	none	N/A	N/A	G
414969-	-	414969	227	Rv0344c	-28	none	N/A	N/A	G
2946315-	-	2946315	65	Rv2617c	-28	none	N/A	N/A	G
3332782-	-	3332782	81.5	Rv2976c	-28	none	N/A	N/A	G
2231652+	+	2231652	280	Rv1988	-28	none	N/A	N/A	G
3022433+	+	3022433	1846	Rv2710	-28	none	N/A	N/A	G
1419776-	-	1419776	110	Rv1270c	-28	none	N/A	N/A	A
468306+	+	468306	87.5	Rv0389	-29	none	N/A	N/A	G
2704466-	-	2704466	125.5	Rv2406c	-29	none	N/A	N/A	A
2934169+	+	2934169	82	Rv2607	-29	none	N/A	N/A	C
4153512-	-	4153512	220	Rv3709c	-29	none	N/A	N/A	G
665412-	-	665412	276	Rv0572c	-29	none	N/A	N/A	G
786120+	+	786120	101.5	Rv0686	-29	none	N/A	N/A	G
3037320-	-	3037320	68	Rv2724c	-29	none	N/A	N/A	A
41231-	-	41231	95	Rv0037c	-29	none	N/A	N/A	G
1206491+	+	1206491	37	Rv1082	-29	none	N/A	N/A	G
2265251+	+	2265251	28.5	Rv2018	-29	none	N/A	N/A	A
2544305-	-	2544305	34	Rv2268c	-29	Rv2269c	317	0.951952	G
1842422+	+	1842422	347	Rv1636	-29	none	N/A	N/A	G
2710046+	+	2710046	831	Rv2412	-29	none	N/A	N/A	C
4012299-	-	4012299	113	Rv3570c	-29	none	N/A	N/A	A
3790127+	+	3790127	1354.5	Rv3376	-29	none	N/A	N/A	A
86499+	+	86499	45	Rv0078	-29	none	N/A	N/A	A
3014994-	-	3014994	184.5	Rv2699c	-29	none	N/A	N/A	G
1679293+	+	1679293	40	Rv1490	-29	none	N/A	N/A	G
1533662-	-	1533662	50.5	Rv1361c	-29	none	N/A	N/A	A
4356664+	+	4356664	134.5	Rv3878	-29	none	N/A	N/A	G
4214041+	+	4214041	51	Rv3768	-29	none	N/A	N/A	A
165289-	-	165289	38.5	Rv0137c	-29	none	N/A	N/A	G
3658119-	-	3658119	878.5	Rv3274c	-30	Rv3275c	520	0.990476	G
791696-	-	791696	23	Rv0691c	-30	none	N/A	N/A	A
1630229-	-	1630229	377	Rv1449c	-30	none	N/A	N/A	G
3907637+	+	3907637	57.5	Rv3488	-30	none	N/A	N/A	C
918780-	-	918780	553	Rv0824c	-30	none	N/A	N/A	A
3058561-	-	3058561	1271.5	Rv2745c	-30	none	N/A	N/A	G
472669-	-	472669	56.5	Rv0392c	-30	none	N/A	N/A	G
3162091-	-	3162091	137.5	Rv2852c	-30	none	N/A	N/A	G
1383183+	+	1383183	750	Rv1240	-30	none	N/A	N/A	G
3160551-	-	3160551	107.5	Rv2851c	-30	none	N/A	N/A	A
608716+	+	608716	618	Rv0517	-30	none	N/A	N/A	G
2139711+	+	2139711	142	Rv1891	-30	none	N/A	N/A	G
1656751-	-	1656751	194.5	Rv1468c	-30	none	N/A	N/A	G
4116448+	+	4116448	244.5	Rv3676	-30	none	N/A	N/A	A
3554268+	+	3554268	73	Rv3188	-30	none	N/A	N/A	A
3854823-	-	3854823	187.5	Rv3435c	-30	none	N/A	N/A	G
3393350+	+	3393350	110	Rv3033	-30	none	N/A	N/A	A
4129721-	-	4129721	65.5	Rv3687c	-30	none	N/A	N/A	A
4033188-	-	4033188	103	Rv3590c	-30	none	N/A	N/A	G
3289675+	+	3289675	90.5	Rv2943A	-30	Rv2943	1212	0.975845	G
3784902+	+	3784902	62.5	Rv3371	-30	none	N/A	N/A	G
2064758-	-	2064758	251.5	Rv1819c	-30	none	N/A	N/A	A
1425944-	-	1425944	85	Rv1276c	-30	none	N/A	N/A	G
2750255-	-	2750255	125.5	Rv2448c	-30	none	N/A	N/A	G
2525372+	+	2525372	86	Rv2250A	-30	none	N/A	N/A	G
2132359-	-	2132359	65	Rv1881c	-30	none	N/A	N/A	A
2567474+	+	2567474	111	Rv2296	-30	none	N/A	N/A	G
1376945+	+	1376945	227	Rv1234	-31	none	N/A	N/A	G
2349323-	-	2349323	659	Rv2091c	-31	none	N/A	N/A	A
2959851-	-	2959851	935.5	Rv2633c	-31	none	N/A	N/A	G
549644+	+	549644	39	Rv0458	-31	none	N/A	N/A	A
3433661+	+	3433661	44.5	Rv3069	-31	none	N/A	N/A	G
1967674+	+	1967674	210.5	Rv1740	-31	none	N/A	N/A	G
3828758-	-	3828758	63	Rv3409c	-31	none	N/A	N/A	G
3913400-	-	3913400	38.5	Rv3494c	-31	Rv3495c	1135	0.982684	G
1611403+	+	1611403	572.5	Rv1433	-31	none	N/A	N/A	G
2763805-	-	2763805	312	Rv2461c	-31	none	N/A	N/A	A
2931591-	-	2931591	717	Rv2603c	-31	none	N/A	N/A	G
2535610+	+	2535610	25	Rv2263	-31	none	N/A	N/A	G
2423168-	-	2423168	931.5	Rv2161c	-31	none	N/A	N/A	G
2980849-	-	2980849	106.5	Rv2659c	-31	none	N/A	N/A	G
2925414-	-	2925414	208	Rv2594c	-31	none	N/A	N/A	G
3086786-	-	3086786	136	Rv2779c	-32	none	N/A	N/A	G
2405430-	-	2405430	157	Rv2145c	-32	none	N/A	N/A	T
438790+	+	438790	64.5	Rv0361	-32	none	N/A	N/A	A
436801-	-	436801	39.5	Rv0357c	-32	none	N/A	N/A	G
141054-	-	141054	138	Rv0116c	-32	none	N/A	N/A	G
2233669-	-	2233669	286.5	Rv1990c	-32	none	N/A	N/A	A
3965224-	-	3965224	295.5	Rv3528c	-32	none	N/A	N/A	G
2120727-	-	2120727	486	Rv1869c	-32	none	N/A	N/A	G
3166652+	+	3166652	168.5	Rv2856	-32	none	N/A	N/A	A
288396+	+	288396	58.5	Rv0238	-32	none	N/A	N/A	G
2876517-	-	2876517	195	Rv2555c	-32	none	N/A	N/A	G
1136513-	-	1136513	547.5	Rv1017c	-32	none	N/A	N/A	C
1891194+	+	1891194	502.5	Rv1665	-32	none	N/A	N/A	G
3653416+	+	3653416	49	Rv3272	-32	none	N/A	N/A	A
3632020-	-	3632020	67	Rv3252c	-32	none	N/A	N/A	A
1658947+	+	1658947	121.5	Rv1470	-33	none	N/A	N/A	G
2445362-	-	2445362	120.5	Rv2182c	-33	none	N/A	N/A	A
1957644+	+	1957644	55	Rv1731	-33	none	N/A	N/A	A
2226211+	+	2226211	57	Rv1983	-33	none	N/A	N/A	G
564988+	+	564988	35	Rv0474	-33	none	N/A	N/A	G
2619512-	-	2619512	150.5	Rvnt25	-33	none	N/A	N/A	G
1608050+	+	1608050	34.5	Rv1431	-33	none	N/A	N/A	G
3505330+	+	3505330	132	Rv3139	-33	none	N/A	N/A	G
2655126-	-	2655126	118.5	Rv2374c	-33	none	N/A	N/A	G
658072-	-	658072	172.5	Rv0566c	-33	none	N/A	N/A	A
4013478+	+	4013478	32	Rv3572	-33	Rv3571	1062	0.986072	G
850073-	-	850073	165.5	Rv0755c	-33	none	N/A	N/A	G
276025+	+	276025	723	Rv0231	-33	none	N/A	N/A	G
1177206+	+	1177206	718.5	Rv1055	-33	Rv1054	279	0.885714	G
3800059+	+	3800059	86.5	Rv3386	-33	none	N/A	N/A	A
975970-	-	975970	66.5	Rv0876c	-33	none	N/A	N/A	G
2703236+	+	2703236	179	Rv2405	-33	none	N/A	N/A	A
1030610-	-	1030610	92.5	Rv0923c	-33	Rv0924c	1255	0.975136	G
380522+	+	380522	247	Rv0312	-34	none	N/A	N/A	G
1239382+	+	1239382	817	Rv1113	-34	none	N/A	N/A	A
806301+	+	806301	36.5	Rv0711	-34	none	N/A	N/A	G
2765507+	+	2765507	30.5	Rvnt27	-34	none	N/A	N/A	G
3056382-	-	3056382	20.5	Rv2742c	-34	none	N/A	N/A	A
2247626+	+	2247626	36	Rv2002	-34	none	N/A	N/A	A
1383076-	-	1383076	56	Rv1239c	-34	none	N/A	N/A	C
4376029-	-	4376029	179.5	Rv3893c	-34	none	N/A	N/A	A
1941819+	+	1941819	29	Rv1714	-34	none	N/A	N/A	A
1896086+	+	1896086	40.5	Rv1670	-34	Rv1669	362	0.997245	G
3831553-	-	3831553	618.5	Rv3411c	-34	none	N/A	N/A	C
3162234+	+	3162234	62	Rv2853	-34	none	N/A	N/A	A
819674-	-	819674	61	Rv0726c	-34	none	N/A	N/A	G
3784774-	-	3784774	33.5	Rv3370c	-34	none	N/A	N/A	G
1655537-	-	1655537	74	Rv1467c	-35	none	N/A	N/A	G
3770738+	+	3770738	61	Rv3357	-35	none	N/A	N/A	A
375746-	-	375746	170	Rv0305c	-35	none	N/A	N/A	A
2740674+	+	2740674	90.5	Rv2443	-35	none	N/A	N/A	G
2584451+	+	2584451	36	Rv2312	-35	none	N/A	N/A	G
2634133-	-	2634133	171.5	Rv2352c	-35	none	N/A	N/A	G
4213975-	-	4213975	513	Rv3767c	-35	none	N/A	N/A	A
1243672+	+	1243672	137.5	Rv1121	-35	none	N/A	N/A	G
1518728+	+	1518728	253	Rv1352	-35	none	N/A	N/A	G
3608289-	-	3608289	27.5	Rv3230c	-35	none	N/A	N/A	G
2074806+	+	2074806	1388	Rv1830	-35	none	N/A	N/A	A
331693-	-	331693	733.5	Rv0275c	-35	none	N/A	N/A	G
1484244+	+	1484244	225	Rv1321	-35	none	N/A	N/A	A
505051+	+	505051	69	Rv0419	-35	none	N/A	N/A	T
1107417-	-	1107417	127.5	Rv0989c	-35	none	N/A	N/A	G
2733195+	+	2733195	166.5	Rv2436	-35	none	N/A	N/A	A
1365309+	+	1365309	160	Rv1222	-35	none	N/A	N/A	A
2916325+	+	2916325	47	Rv2589	-35	none	N/A	N/A	G
4030458+	+	4030458	51.5	Rv3589	-35	none	N/A	N/A	G
1206454-	-	1206454	223	Rv1081c	-36	none	N/A	N/A	G
1690814+	+	1690814	125	Rv1500	-36	none	N/A	N/A	A
462038-	-	462038	85	Rv0384c	-36	none	N/A	N/A	G
2437905+	+	2437905	48.5	Rv2176	-36	none	N/A	N/A	C
3031573-	-	3031573	91.5	Rv2719c	-36	none	N/A	N/A	A
1034867+	+	1034867	95.5	Rv0928	-36	none	N/A	N/A	G
3893756-	-	3893756	131	Rv3476c	-36	none	N/A	N/A	A
3241995-	-	3241995	1494	Rv2927c	-36	none	N/A	N/A	A
2160427+	+	2160427	554.5	Rv1915	-36	none	N/A	N/A	G
2675873-	-	2675873	74	Rv2383c	-36	none	N/A	N/A	A
1199409-	-	1199409	490.5	Rv1074c	-36	none	N/A	N/A	A
4282413+	+	4282413	127	Rv3818	-36	none	N/A	N/A	G
4161012+	+	4161012	188.5	Rv3717	-36	none	N/A	N/A	G
1130155+	+	1130155	365.5	Rv1011	-36	none	N/A	N/A	G
4178249+	+	4178249	115.5	Rv3729	-36	none	N/A	N/A	A
4211820-	-	4211820	85	Rv3765c	-36	none	N/A	N/A	G
3633639+	+	3633639	63	Rv3254	-36	none	N/A	N/A	A
1220538+	+	1220538	307	Rv1093	-36	none	N/A	N/A	G
3989117+	+	3989117	24	Rv3550	-36	none	N/A	N/A	A
2573777+	+	2573777	277	Rv2302	-36	none	N/A	N/A	G
2263390+	+	2263390	60	Rv2016	-36	none	N/A	N/A	A
2135904-	-	2135904	4134	Rv1886c	-37	none	N/A	N/A	G
89538+	+	89538	102	Rv0081	-37	none	N/A	N/A	G
4060628-	-	4060628	379	Rv3620c	-37	none	N/A	N/A	G
999435+	+	999435	31	Rv0896	-37	none	N/A	N/A	G
63872+	+	63872	54.5	Rv0060	-37	Rv0059	673	0.97114	A
3027028+	+	3027028	42	Rv2714	-37	none	N/A	N/A	G
3323083-	-	3323083	35	Rv2967c	-37	Rv2968c	621	0.981043	G
292134+	+	292134	186.5	Rv0243	-37	none	N/A	N/A	A
2199101-	-	2199101	23	Rv1948c	-37	Rv1949c	934	0.972917	A
2784079-	-	2784079	608	Rv2477c	-37	none	N/A	N/A	G
2468064-	-	2468064	68.5	Rv2202c	-37	none	N/A	N/A	A
2915773-	-	2915773	170	Rv2587c	-37	none	N/A	N/A	G
29685+	+	29685	189.5	Rv0026	-37	none	N/A	N/A	A
982725+	+	982725	260	Rv0885	-37	none	N/A	N/A	A
2559606-	-	2559606	85.5	Rv2286c	-37	none	N/A	N/A	G
3536064+	+	3536064	121.5	Rv3168	-38	none	N/A	N/A	A
3439011-	-	3439011	1100.5	Rv3075c	-38	none	N/A	N/A	A
1968966+	+	1968966	1150	Rv1743	-38	none	N/A	N/A	G
2603499-	-	2603499	1022.5	Rv2329c	-38	none	N/A	N/A	C
2029866+	+	2029866	991	Rv1791	-38	none	N/A	N/A	A
3585987-	-	3585987	1143.5	Rv3208A	-38	none	N/A	N/A	G
408596+	+	408596	139.5	Rv0340	-38	none	N/A	N/A	A
970282-	-	970282	1910	Rv0872c	-38	none	N/A	N/A	A
4217094-	-	4217094	369	Rvnt44	-38	none	N/A	N/A	G
328499-	-	328499	105	Rv0271c	-38	none	N/A	N/A	G
3638747-	-	3638747	515	Rv3257c	-38	none	N/A	N/A	A
2943305-	-	2943305	106.5	Rv2614c	-38	none	N/A	N/A	G
4401690+	+	4401690	93.5	Rv3913	-38	none	N/A	N/A	G
391314+	+	391314	46	Rv0324	-38	none	N/A	N/A	A
3304286-	-	3304286	425	Rv2951c	-38	none	N/A	N/A	A
39867-	-	39867	79	Rv0036c	-38	none	N/A	N/A	A
2596296+	+	2596296	36.5	Rv2324	-38	none	N/A	N/A	G
2429896-	-	2429896	1142	Rv2166c	-38	none	N/A	N/A	G
3920101-	-	3920101	55	Rv3500c	-39	Rv3501c	761	0.994771	A
418254+	+	418254	33	Rv0348	-39	Rv0347	951	0.963526	C
295966+	+	295966	144	Rv0245	-39	none	N/A	N/A	G
3348769-	-	3348769	76	Rvnt36	-39	none	N/A	N/A	G
1210523-	-	1210523	88	Rv1085c	-39	none	N/A	N/A	G
2827815+	+	2827815	24.5	Rvnt29	-39	none	N/A	N/A	G
2376329-	-	2376329	198.5	Rv2115c	-39	none	N/A	N/A	A
3922295-	-	3922295	153	Rv3503c	-39	none	N/A	N/A	A
3369893-	-	3369893	22.5	Rv3010c	-39	none	N/A	N/A	G
1518192+	+	1518192	39.5	Rv1351	-39	Rv1350	702	0.943548	G
2481740-	-	2481740	401.5	Rv2214c	-39	none	N/A	N/A	G
898792+	+	898792	1784	Rv0805	-39	none	N/A	N/A	C
1014642+	+	1014642	1024	Rv0909	-39	none	N/A	N/A	A
3620570-	-	3620570	291	Rv3240c	-39	none	N/A	N/A	G
4110520-	-	4110520	145.5	Rv3668c	-39	none	N/A	N/A	C
1656924+	+	1656924	58	Rv1469	-39	none	N/A	N/A	A
1099027+	+	1099027	43	Rv0983	-39	none	N/A	N/A	G
3363309+	+	3363309	24	Rv3004	-39	none	N/A	N/A	G
4285864-	-	4285864	70	Rv3820c	-39	none	N/A	N/A	G
551710+	+	551710	203.5	Rv0460	-39	none	N/A	N/A	G
895781+	+	895781	139	Rv0803	-39	none	N/A	N/A	G
2614103-	-	2614103	178	Rv2338c	-40	none	N/A	N/A	G
699816+	+	699816	27.5	Rv0603	-40	none	N/A	N/A	G
2432195+	+	2432195	38	Rv2170	-40	none	N/A	N/A	A
3409418-	-	3409418	491	Rv3048c	-40	none	N/A	N/A	C
2726153+	+	2726153	1408.5	Rv2428	-40	none	N/A	N/A	G
26921-	-	26921	69	Rv0021c	-40	none	N/A	N/A	G
3133579-	-	3133579	132.5	Rv2825c	-40	none	N/A	N/A	A
845993-	-	845993	118	Rv0753c	-40	none	N/A	N/A	A
2551520+	+	2551520	307	Rv2280	-40	none	N/A	N/A	G
287111-	-	287111	487	Rv0236A	-40	none	N/A	N/A	A
302068-	-	302068	164.5	Rv0250c	-40	none	N/A	N/A	G
1206480+	+	1206480	35	Rv1082	-40	none	N/A	N/A	A
468295+	+	468295	63	Rv0389	-40	none	N/A	N/A	A
3046781+	+	3046781	59.5	Rv2734	-40	none	N/A	N/A	G
3030917-	-	3030917	766	Rv2718c	-40	none	N/A	N/A	G
1825928-	-	1825928	549.5	Rv1623c	-41	none	N/A	N/A	A
2819911-	-	2819911	74	Rv2504c	-41	none	N/A	N/A	A
183581+	+	183581	1204.5	Rv0155	-41	none	N/A	N/A	A
2481924+	+	2481924	99	Rv2215	-41	none	N/A	N/A	G
930526-	-	930526	67	Rv0834c	-41	none	N/A	N/A	G
48141-	-	48141	97.5	Rv0043c	-41	none	N/A	N/A	G
2656156-	-	2656156	1879	Rv2376c	-41	none	N/A	N/A	A
1732432+	+	1732432	26.5	Rv1531	-41	Rv1530	1060	0.960145	G
3343861-	-	3343861	4765.5	Rv2986c	-41	none	N/A	N/A	A
1843700+	+	1843700	103	Rv1638	-41	none	N/A	N/A	G
436819+	+	436819	21.5	Rv0358	-41	none	N/A	N/A	G
2768925-	-	2768925	43.5	Rv2466c	-41	none	N/A	N/A	G
515363-	-	515363	66.5	Rv0425c	-42	none	N/A	N/A	G
653837+	+	653837	291	Rv0563	-42	none	N/A	N/A	A
2141911-	-	2141911	73	Rv1894c	-42	none	N/A	N/A	G
515858-	-	515858	1323.5	Rv0426c	-42	none	N/A	N/A	A
131340+	+	131340	140.5	Rv0109	-42	none	N/A	N/A	C
2379769-	-	2379769	160.5	Rv2120c	-42	none	N/A	N/A	G
1634987+	+	1634987	684.5	Rv1451	-42	none	N/A	N/A	A
841916-	-	841916	273	Rv0749A	-42	none	N/A	N/A	A
2484542+	+	2484542	30.5	Rv2217	-42	none	N/A	N/A	G
292071-	-	292071	26.5	Rv0242c	-42	none	N/A	N/A	A
3458169+	+	3458169	57	Rv3090	-42	none	N/A	N/A	A
1690388-	-	1690388	425	Rv1498A	-42	none	N/A	N/A	C
1183466+	+	1183466	295.5	Rv1060	-42	none	N/A	N/A	G
4274756+	+	4274756	97.5	Rv3811	-42	none	N/A	N/A	G
738191-	-	738191	220	Rv0643c	-42	none	N/A	N/A	G
2432909+	+	2432909	237	Rv2171	-42	none	N/A	N/A	G
3573711-	-	3573711	310	Rv3200c	-42	none	N/A	N/A	G
2821669+	+	2821669	67	Rv2506	-43	none	N/A	N/A	G
3406242+	+	3406242	150.5	Rv3045	-43	none	N/A	N/A	A
241335-	-	241335	582.5	Rv0202c	-43	none	N/A	N/A	A
3042518-	-	3042518	160	Rv2729c	-43	none	N/A	N/A	G
2026747+	+	2026747	363.5	Rv1789	-43	Rv1788	271	0.903333	G
2756747-	-	2756747	960	Rv2455c	-43	none	N/A	N/A	G
3034866+	+	3034866	56.5	Rv2723	-43	Rv2722	232	0.931727	A
3187620+	+	3187620	22.5	Rv2876	-43	none	N/A	N/A	G
1338556-	-	1338556	31.5	Rv1194c	-43	none	N/A	N/A	A
1211517+	+	1211517	67	Rv1087	-43	none	N/A	N/A	A
860869+	+	860869	91	Rv0768	-43	none	N/A	N/A	G
1915484+	+	1915484	1143	Rv1690	-43	none	N/A	N/A	G
4149005-	-	4149005	48	Rv3705c	-43	none	N/A	N/A	A
4231277+	+	4231277	68	Rv3785	-43	none	N/A	N/A	A
331705+	+	331705	537.5	Rv0276	-43	none	N/A	N/A	A
2159134-	-	2159134	109.5	Rv1912c	-43	none	N/A	N/A	G
43409-	-	43409	1795.5	Rv0040c	-44	none	N/A	N/A	G
1180640+	+	1180640	96.5	Rv1058	-44	none	N/A	N/A	G
499663-	-	499663	54	Rv0412c	-44	none	N/A	N/A	A
2174023+	+	2174023	34.5	Rv1922	-44	none	N/A	N/A	A
2171569-	-	2171569	809.5	Rv1919c	-44	none	N/A	N/A	A
2965895+	+	2965895	21	Rv2641	-44	none	N/A	N/A	G
2109121+	+	2109121	122	Rv1861	-44	none	N/A	N/A	A
1673396+	+	1673396	32	Rv1483	-44	none	N/A	N/A	A
2138123-	-	2138123	23.5	Rv1888c	-44	none	N/A	N/A	G
2835379-	-	2835379	1100	Rv2518c	-44	none	N/A	N/A	G
1604803-	-	1604803	437	Rv1428c	-44	none	N/A	N/A	A
1196235+	+	1196235	2807.5	Rv1072	-44	none	N/A	N/A	G
444241-	-	444241	25.5	Rv0365c	-44	Rv0366c	575	0.968013	A
981311-	-	981311	1122	Rv0883c	-44	none	N/A	N/A	A
4321494+	+	4321494	173.5	Rv3847	-44	none	N/A	N/A	G
1891182+	+	1891182	26	Rv1665	-44	none	N/A	N/A	A
934075-	-	934075	25.5	Rv0837c	-44	none	N/A	N/A	A
600397+	+	600397	433.5	Rv0509	-44	none	N/A	N/A	A
2655221+	+	2655221	141.5	Rv2375	-44	none	N/A	N/A	A
3611233-	-	3611233	204.5	Rv3234c	-44	none	N/A	N/A	G
3015010-	-	3015010	418	Rv2699c	-45	none	N/A	N/A	G
2400373-	-	2400373	38.5	Rv2140c	-45	none	N/A	N/A	G
2007787+	+	2007787	99	Rv1774	-45	none	N/A	N/A	A
3563217-	-	3563217	230	Rv3193c	-45	none	N/A	N/A	G
4323970+	+	4323970	338.5	Rv3850	-45	none	N/A	N/A	A
231602+	+	231602	294.5	Rv0196	-45	none	N/A	N/A	A
383586-	-	383586	67.5	Rv0314c	-45	none	N/A	N/A	C
1108549-	-	1108549	28.5	Rv0991c	-45	none	N/A	N/A	G
1090328+	+	1090328	85	Rv0977	-45	none	N/A	N/A	G
2103087-	-	2103087	205.5	Rv1854c	-45	none	N/A	N/A	A
3331657-	-	3331657	534.5	Rv2975c	-45	none	N/A	N/A	G
1786573-	-	1786573	88	Rv1584c	-45	none	N/A	N/A	A
361200-	-	361200	47.5	Rv0296c	-45	none	N/A	N/A	G
2880030+	+	2880030	85	Rv2560	-45	none	N/A	N/A	G
2039114+	+	2039114	198.5	Rv1799	-45	none	N/A	N/A	G
679120-	-	679120	77.5	Rv0583c	-45	none	N/A	N/A	G
3193203-	-	3193203	230.5	Rv2883c	-45	none	N/A	N/A	G
3630783-	-	3630783	67	Rv3251c	-45	Rv3252c	1206	0.964029	G
596631-	-	596631	69	Rv0505c	-46	none	N/A	N/A	G
658085-	-	658085	71.5	Rv0566c	-46	none	N/A	N/A	G
3650188+	+	3650188	3543.5	Rv3269	-46	none	N/A	N/A	A
2071906+	+	2071906	367.5	Rv1826	-46	Rv1825	871	0.990899	G
4041365-	-	4041365	5957	Rv3597c	-46	none	N/A	N/A	G
1203267+	+	1203267	807.5	Rv1078	-46	none	N/A	N/A	G
1101526-	-	1101526	95.5	Rv0985c	-46	none	N/A	N/A	G
1535438-	-	1535438	90	Rv1363c	-46	none	N/A	N/A	G
1494471-	-	1494471	485	Rv1327c	-46	none	N/A	N/A	G
3900448-	-	3900448	72.5	Rv3480c	-46	none	N/A	N/A	G
4276525+	+	4276525	34	Rv3812	-46	none	N/A	N/A	G
3975342-	-	3975342	32	Rv3536c	-46	none	N/A	N/A	G
955031+	+	955031	142	Rv0859	-46	none	N/A	N/A	A
3291371-	-	3291371	43.5	Rv2945c	-46	none	N/A	N/A	G
1745018+	+	1745018	392.5	Rv1543	-46	none	N/A	N/A	A
3021842-	-	3021842	52.5	Rv2708c	-46	none	N/A	N/A	A
405887-	-	405887	651	Rv0338c	-46	none	N/A	N/A	G
835655+	+	835655	57.5	Rv0746	-46	Rv0745	502	0.950758	G
2562552+	+	2562552	146	Rv2290	-47	none	N/A	N/A	G
4025783+	+	4025783	689.5	Rv3584	-47	none	N/A	N/A	G
3073656-	-	3073656	25	Rv2763c	-47	none	N/A	N/A	G
3404968-	-	3404968	1036.5	Rv3043c	-47	none	N/A	N/A	A
330375+	+	330375	494	Rv0274	-47	none	N/A	N/A	A
75254+	+	75254	27.5	Rv0068	-47	none	N/A	N/A	A
1386810+	+	1386810	160.5	Rv1244	-47	none	N/A	N/A	G
2545285+	+	2545285	264	Rv2271	-47	none	N/A	N/A	G
3778521+	+	3778521	501	Rv3367	-47	none	N/A	N/A	G
2193617+	+	2193617	69.5	Rv1941	-47	Rv1940	1012	0.952919	G
2448112+	+	2448112	470.5	Rv2187	-48	none	N/A	N/A	A
999424+	+	999424	1771.5	Rv0896	-48	none	N/A	N/A	A
923951+	+	923951	870	Rvnt11	-48	none	N/A	N/A	G
4067333-	-	4067333	37.5	Rv3627c	-48	none	N/A	N/A	G
1590349+	+	1590349	391.5	Rv1415	-48	none	N/A	N/A	A
58538+	+	58538	283.5	Rv0054	-48	none	N/A	N/A	A
1380636+	+	1380636	124	Rv1238	-48	Rv1237	782	0.947879	G
1002764+	+	1002764	29	Rv0899	-48	none	N/A	N/A	G
4052931-	-	4052931	506.5	Rv3610c	-48	none	N/A	N/A	T
422404+	+	422404	333	Rv0352	-48	Rv0351	696	0.983051	G
4208999+	+	4208999	962	Rv3763	-48	none	N/A	N/A	G
1794708+	+	1794708	601.5	Rv1594	-48	none	N/A	N/A	G
2229963+	+	2229963	40	Rv1986	-48	none	N/A	N/A	A
586346+	+	586346	364.5	Rv0496	-48	none	N/A	N/A	G
2401939+	+	2401939	40.5	Rvnt22	-48	none	N/A	N/A	G
874184+	+	874184	25.5	Rv0781	-49	Rv0780	842	0.941834	A
3463940-	-	3463940	86	Rv3094c	-49	none	N/A	N/A	A
1833493+	+	1833493	840	Rv1630	-49	none	N/A	N/A	G
4110778+	+	4110778	131	Rv3669	-49	none	N/A	N/A	A
2600682+	+	2600682	48	Rv2328	-49	none	N/A	N/A	G
1065078+	+	1065078	2475	Rv0954	-49	none	N/A	N/A	G
3583759-	-	3583759	77.5	Rv3206c	-49	none	N/A	N/A	G
2632124-	-	2632124	200.5	Rv2351c	-49	none	N/A	N/A	A
635924-	-	635924	66	Rv0543c	-49	none	N/A	N/A	G
2265231+	+	2265231	52.5	Rv2018	-49	none	N/A	N/A	A
2641197+	+	2641197	29	Rv2358	-49	none	N/A	N/A	A
970455+	+	970455	542.5	Rv0873	-50	none	N/A	N/A	A
1604828+	+	1604828	35	Rv1429	-50	none	N/A	N/A	G
3174693-	-	3174693	107.5	Rv2862c	-50	none	N/A	N/A	G
2732799-	-	2732799	30	Rv2435c	-50	none	N/A	N/A	A
4403142+	+	4403142	348	Rv3915	-50	none	N/A	N/A	G
4325024+	+	4325024	2575.5	Rv3852	-50	none	N/A	N/A	G
2789333-	-	2789333	57.5	Rv2482c	-50	Rv2483c	1690	0.969593	A
3686013-	-	3686013	52.5	Rv3299c	-50	Rv3300c	888	0.96732	A
3824634-	-	3824634	75.5	Rv3404c	-50	none	N/A	N/A	G
1354193+	+	1354193	2803.5	Rv1211	-50	none	N/A	N/A	G
4323448+	+	4323448	920	Rv3849	-51	none	N/A	N/A	A
1666097-	-	1666097	315.5	Rv1475c	-51	none	N/A	N/A	A
2837666-	-	2837666	591	Rv2520c	-51	none	N/A	N/A	G
612204+	+	612204	81	Rv0520	-51	none	N/A	N/A	G
1253023-	-	1253023	146	Rv1128c	-51	none	N/A	N/A	A
226622-	-	226622	27	Rv0193c	-51	none	N/A	N/A	G
1437273+	+	1437273	108.5	Rv1284	-51	none	N/A	N/A	G
1500610-	-	1500610	47.5	Rv1330c	-51	none	N/A	N/A	G
2969619-	-	2969619	149	Rvnt31	-51	none	N/A	N/A	G
4115945-	-	4115945	161.5	Rv3674c	-51	none	N/A	N/A	G
4205487+	+	4205487	43	Rv3760	-51	none	N/A	N/A	A
809895+	+	809895	143.5	Rv0713	-51	none	N/A	N/A	G
3062454+	+	3062454	232.5	Rv2749	-51	none	N/A	N/A	G
1613256+	+	1613256	2735	Rv1436	-51	none	N/A	N/A	A
993801+	+	993801	643.5	Rv0892	-52	none	N/A	N/A	G
417252+	+	417252	117	Rv0347	-52	none	N/A	N/A	G
1169280-	-	1169280	344.5	Rv1046c	-52	none	N/A	N/A	T
986023-	-	986023	26.5	Rv0887c	-52	none	N/A	N/A	G
3080509-	-	3080509	116.5	Rv2770c	-52	none	N/A	N/A	C
1417399-	-	1417399	51	Rv1267c	-52	none	N/A	N/A	G
1034851+	+	1034851	1011	Rv0928	-52	none	N/A	N/A	G
436821-	-	436821	246.5	Rv0357c	-52	none	N/A	N/A	G
4374424-	-	4374424	1712	Rv3891c	-52	none	N/A	N/A	A
221819+	+	221819	1029.5	Rv0190	-52	none	N/A	N/A	A
2759541-	-	2759541	1584	Rv2457c	-53	none	N/A	N/A	A
737256-	-	737256	873.5	Rv0642c	-53	none	N/A	N/A	A
157653-	-	157653	3329	Rv0129c	-53	none	N/A	N/A	G
2498779+	+	2498779	401.5	Rv2226	-53	none	N/A	N/A	G
556405+	+	556405	2167.5	Rv0466	-53	none	N/A	N/A	G
3446041-	-	3446041	156.5	Rv3080c	-53	none	N/A	N/A	A
3335907+	+	3335907	132.5	Rv2980	-53	none	N/A	N/A	G
2395290-	-	2395290	108.5	Rv2134c	-53	none	N/A	N/A	G
2453325-	-	2453325	1424	Rv2190c	-53	none	N/A	N/A	G
608588-	-	608588	1978	Rv0516c	-53	none	N/A	N/A	A
3687630-	-	3687630	250.5	Rv3301c	-53	none	N/A	N/A	G
147825-	-	147825	42	Rv0120c	-54	none	N/A	N/A	A
2014645+	+	2014645	20.5	Rv1780	-54	none	N/A	N/A	G
1703020+	+	1703020	377	Rv1511	-54	none	N/A	N/A	G
2113020-	-	2113020	86	Rv1865c	-54	none	N/A	N/A	A
2610783+	+	2610783	70	Rv2336	-54	none	N/A	N/A	A
2641118-	-	2641118	131	Rv2357c	-54	none	N/A	N/A	G
2024774+	+	2024774	95	Rv1786	-54	none	N/A	N/A	G
2821650-	-	2821650	170.5	Rv2505c	-54	none	N/A	N/A	G
1855710+	+	1855710	157	Rv1646	-54	none	N/A	N/A	A
4040759-	-	4040759	3409.5	Rv3596c	-55	none	N/A	N/A	A
3930950+	+	3930950	150	Rv3508	-55	none	N/A	N/A	A
769652-	-	769652	152	Rv0669c	-55	none	N/A	N/A	G
2880020+	+	2880020	315.5	Rv2560	-55	none	N/A	N/A	G
780471-	-	780471	53	Rv0680c	-55	none	N/A	N/A	A
3112812+	+	3112812	455	Rv2805	-55	none	N/A	N/A	G
1810185+	+	1810185	2911	Rv1611	-55	none	N/A	N/A	A
4067368+	+	4067368	1297.5	Rv3628	-55	none	N/A	N/A	G
4116423+	+	4116423	1462.5	Rv3676	-55	none	N/A	N/A	G
2179491-	-	2179491	430	Rv1926c	-55	none	N/A	N/A	G
1847028-	-	1847028	92.5	Rv1638A	-55	Rv1639c	1431	0.973469	G
51782-	-	51782	125.5	Rv0047c	-55	none	N/A	N/A	A
2000559+	+	2000559	80.5	Rv1768	-55	none	N/A	N/A	A
4198652-	-	4198652	268	Rv3750c	-55	none	N/A	N/A	A
1494480-	-	1494480	313	Rv1327c	-55	none	N/A	N/A	G
1408185+	+	1408185	211	Rv1260	-55	Rv1259	847	0.941111	A
684328-	-	684328	111	Rv0585c	-56	none	N/A	N/A	G
2047405-	-	2047405	25.5	Rv1804c	-56	none	N/A	N/A	G
3902868-	-	3902868	65	Rv3483c	-56	none	N/A	N/A	A
1783948-	-	1783948	29	Rv1580c	-56	Rv1581c	354	0.893939	G
3000056+	+	3000056	180.5	Rv2683	-56	none	N/A	N/A	C
2926299+	+	2926299	91.5	Rv2597	-56	none	N/A	N/A	G
12367-	-	12367	90	Rv0008c	-56	none	N/A	N/A	G
105268+	+	105268	30	Rv0096	-56	none	N/A	N/A	G
952769+	+	952769	89.5	Rv0856	-56	none	N/A	N/A	A
419779+	+	419779	1014	Rv0350	-56	none	N/A	N/A	G
824695-	-	824695	72.5	Rv0731c	-56	none	N/A	N/A	G
1364356+	+	1364356	264.5	Rv1221	-57	none	N/A	N/A	G
3666300+	+	3666300	459.5	Rv3285	-57	none	N/A	N/A	G
2093755-	-	2093755	37	Rv1843c	-57	Rv1844c	1434	0.983539	A
292086-	-	292086	523	Rv0242c	-57	none	N/A	N/A	G
1114691+	+	1114691	64	Rv0998	-57	Rv0997	399	0.923611	A
74568-	-	74568	574.5	Rv0066c	-57	none	N/A	N/A	G
2095245-	-	2095245	137	Rv1844c	-57	Rv1845c	924	0.971609	G
1552597+	+	1552597	1449.5	Rv1379	-57	none	N/A	N/A	G
1874103+	+	1874103	44.5	Rv1660	-57	none	N/A	N/A	C
3186973+	+	3186973	46.5	Rv2875	-57	none	N/A	N/A	G
3787669+	+	3787669	880	Rv3373	-57	none	N/A	N/A	G
3031788+	+	3031788	160	Rv2720	-57	none	N/A	N/A	A
2835437+	+	2835437	102.5	Rvnt30	-57	none	N/A	N/A	G
2630376-	-	2630376	230	Rv2350c	-57	none	N/A	N/A	A
219429+	+	219429	124.5	Rv0188	-57	none	N/A	N/A	A
1687883+	+	1687883	32.5	Rv1497	-58	Rv1496	1000	0.995025	A
1580533+	+	1580533	219	Rv1404	-58	none	N/A	N/A	A
2962499-	-	2962499	132.5	Rv2634c	-58	none	N/A	N/A	G
2176988-	-	2176988	159	Rv1924c	-58	none	N/A	N/A	A
163308+	+	163308	40	Rv0136	-58	none	N/A	N/A	A
3148316-	-	3148316	740	Rv2840c	-58	none	N/A	N/A	G
1699808+	+	1699808	253	Rv1508A	-58	none	N/A	N/A	A
3965250-	-	3965250	335.5	Rv3528c	-58	none	N/A	N/A	G
302710-	-	302710	126	Rv0251c	-58	none	N/A	N/A	A
3583768-	-	3583768	167.5	Rv3206c	-58	none	N/A	N/A	G
4073576+	+	4073576	24	Rv3635	-58	none	N/A	N/A	G
1119997-	-	1119997	114.5	Rv1002c	-58	none	N/A	N/A	G
919575+	+	919575	124.5	Rv0826	-59	none	N/A	N/A	G
23796-	-	23796	318.5	Rv0019c	-59	none	N/A	N/A	G
221812+	+	221812	79.5	Rv0190	-59	none	N/A	N/A	G
3833735-	-	3833735	110	Rv3414c	-59	Rv3415c	787	0.950483	G
2046901-	-	2046901	86.5	Rv1803c	-59	none	N/A	N/A	G
1459707+	+	1459707	203	Rv1303	-59	none	N/A	N/A	G
1142612+	+	1142612	24	Rv1021	-59	Rv1020	3646	0.984076	A
3939558+	+	3939558	45.5	Rv3511	-59	none	N/A	N/A	A
579290+	+	579290	99.5	Rv0490	-59	none	N/A	N/A	G
2314884-	-	2314884	25	Rv2057c	-59	Rv2058c	178	0.751055	G
3647868-	-	3647868	234.5	Rv3266c	-59	none	N/A	N/A	A
361275+	+	361275	41	Rv0297	-59	none	N/A	N/A	G
2917812+	+	2917812	36	Rv2590	-59	none	N/A	N/A	G
3564305+	+	3564305	66	Rv3195	-59	none	N/A	N/A	A
1144505+	+	1144505	134.5	Rv1023	-59	none	N/A	N/A	G
3011826-	-	3011826	574	Rv2694c	-59	none	N/A	N/A	G
2959249-	-	2959249	432	Rv2632c	-59	none	N/A	N/A	G
3945735+	+	3945735	72.5	Rv3514	-59	none	N/A	N/A	A
1022028+	+	1022028	45	Rv0917	-59	none	N/A	N/A	G
3597825-	-	3597825	247	Rv3221c	-59	none	N/A	N/A	G
1561405+	+	1561405	545.5	Rv1386	-59	none	N/A	N/A	A
559828+	+	559828	109	Rv0469	-60	none	N/A	N/A	A
3509606-	-	3509606	54	Rv3142c	-60	none	N/A	N/A	G
851548+	+	851548	208.5	Rv0757	-60	none	N/A	N/A	A
1175663+	+	1175663	49.5	Rv1052	-60	none	N/A	N/A	G
1604818+	+	1604818	22.5	Rv1429	-60	none	N/A	N/A	G
778965-	-	778965	406.5	Rv0677c	-60	none	N/A	N/A	G
1127029+	+	1127029	35	Rv1008	-60	none	N/A	N/A	G
4160974-	-	4160974	1280.5	Rv3716c	-61	none	N/A	N/A	T
2563113+	+	2563113	190	Rv2291	-61	Rv2290	515	0.998062	A
3997919+	+	3997919	45.5	Rv3558	-61	none	N/A	N/A	A
417026-	-	417026	250.5	Rv0346c	-61	none	N/A	N/A	A
4400809+	+	4400809	90	Rv3912	-61	Rv3911	624	0.932735	A
1753394-	-	1753394	30.5	Rv1548c	-61	none	N/A	N/A	G
733676+	+	733676	759.5	Rv0638	-61	none	N/A	N/A	G
4046179-	-	4046179	147	Rv3603c	-61	none	N/A	N/A	G
4340209+	+	4340209	1253	Rv3864	-61	none	N/A	N/A	G
412695+	+	412695	79	Rv0343	-62	Rv0342	1858	0.966199	G
3535413-	-	3535413	60	Rv3166c	-62	none	N/A	N/A	A
2650036-	-	2650036	386	Rv2368c	-62	Rv2369c	213	0.70297	T
2406018-	-	2406018	299.5	Rv2146c	-62	none	N/A	N/A	G
99622+	+	99622	162.5	Rv0091	-62	none	N/A	N/A	G
477382-	-	477382	25.5	Rv0398c	-62	Rv0399c	1175	0.955285	A
298924-	-	298924	128	Rv0247c	-62	Rv0248c	1880	0.968573	C
3324538-	-	3324538	376	Rv2969c	-62	none	N/A	N/A	G
3938486-	-	3938486	124	Rv3509c	-62	Rv3510c	772	0.922342	G
2487478-	-	2487478	28	Rv2219A	-62	none	N/A	N/A	A
2618971-	-	2618971	424.5	Rv2340c	-63	none	N/A	N/A	G
1842388+	+	1842388	1041.5	Rv1636	-63	none	N/A	N/A	A
151085+	+	151085	176	Rv0125	-63	none	N/A	N/A	G
3357539+	+	3357539	329.5	Rv2999	-63	none	N/A	N/A	G
1931519-	-	1931519	183.5	Rv1704c	-63	Rv1705c	1136	0.981002	C
4321475+	+	4321475	115.5	Rv3847	-63	none	N/A	N/A	T
3021776+	+	3021776	41	Rv2709	-63	none	N/A	N/A	C
4041382-	-	4041382	368.5	Rv3597c	-63	none	N/A	N/A	A
1837012+	+	1837012	95.5	Rv1633	-63	none	N/A	N/A	G
1682094+	+	1682094	58	Rv1492	-63	none	N/A	N/A	A
4162322-	-	4162322	599.5	Rv3718c	-64	none	N/A	N/A	G
1272359+	+	1272359	29	Rv1145	-64	none	N/A	N/A	G
2821648+	+	2821648	28	Rv2506	-64	none	N/A	N/A	A
17534-	-	17534	20.5	Rv0014c	-64	Rv0015c	1229	0.948302	A
1138124-	-	1138124	37	Rv1018c	-64	Rvnt16	24	0.333333	A
292107+	+	292107	51.5	Rv0243	-64	none	N/A	N/A	G
2497678+	+	2497678	527.5	Rv2225	-64	none	N/A	N/A	G
2187320+	+	2187320	29	Rv1936	-64	none	N/A	N/A	A
2024692-	-	2024692	106	Rv1785c	-64	none	N/A	N/A	G
2424902-	-	2424902	2421.5	Rv2162c	-64	none	N/A	N/A	C
923935+	+	923935	285.5	Rvnt11	-64	none	N/A	N/A	G
4235310+	+	4235310	96	Rv3789	-64	none	N/A	N/A	G
4010263-	-	4010263	39	Rv3568c	-64	Rv3569c	809	0.923516	G
3584939+	+	3584939	351	Rv3208	-65	none	N/A	N/A	A
2370857-	-	2370857	1110.5	Rv2111c	-65	none	N/A	N/A	A
2413416-	-	2413416	112	Rv2153c	-65	Rv2154c	1507	0.956825	G
3926504+	+	3926504	115	Rv3507	-65	none	N/A	N/A	C
1302746-	-	1302746	294.5	Rv1172c	-65	none	N/A	N/A	G
1206455+	+	1206455	43	Rv1082	-65	none	N/A	N/A	A
4075687+	+	4075687	243	Rv3636	-65	none	N/A	N/A	A
1828115+	+	1828115	221	Rv1626	-65	none	N/A	N/A	G
2447565-	-	2447565	2167	Rv2185c	-65	none	N/A	N/A	G
186720+	+	186720	66.5	Rv0158	-65	none	N/A	N/A	A
910907+	+	910907	203	Rv0818	-65	none	N/A	N/A	A
4056440-	-	4056440	1821.5	Rv3616c	-65	none	N/A	N/A	C
4148251-	-	4148251	266.5	Rv3704c	-65	none	N/A	N/A	A
2697663+	+	2697663	101.5	Rv2401	-65	none	N/A	N/A	A
222224+	+	222224	107	Rv0191	-65	none	N/A	N/A	A
100518+	+	100518	137.5	Rv0092	-65	none	N/A	N/A	A
3597831-	-	3597831	2119.5	Rv3221c	-65	none	N/A	N/A	G
387083+	+	387083	117	Rv0319	-65	none	N/A	N/A	G
163314-	-	163314	65.5	Rv0135c	-65	none	N/A	N/A	G
3911740-	-	3911740	408	Rv3493c	-65	Rv3494c	1630	0.961652	G
1836896-	-	1836896	64	Rv1632c	-66	none	N/A	N/A	A
955011+	+	955011	454	Rv0859	-66	none	N/A	N/A	A
610122+	+	610122	131	Rv0518	-66	none	N/A	N/A	T
4093566+	+	4093566	62	Rv3652	-66	none	N/A	N/A	A
818510-	-	818510	31.5	Rv0725c	-66	none	N/A	N/A	C
855892-	-	855892	3889.5	Rv0761c	-66	none	N/A	N/A	G
2916259-	-	2916259	433	Rv2588c	-66	none	N/A	N/A	A
2627046-	-	2627046	1060	Rv2348c	-66	none	N/A	N/A	G
1842308-	-	1842308	138.5	Rv1635c	-66	none	N/A	N/A	G
2206868-	-	2206868	72.5	Rv1963c	-66	none	N/A	N/A	G
1138249+	+	1138249	197	Rv1019	-66	none	N/A	N/A	G
4200355+	+	4200355	52.5	Rv3754	-66	none	N/A	N/A	G
86462+	+	86462	499	Rv0078	-66	none	N/A	N/A	G
1455096+	+	1455096	2252.5	Rv1298	-67	none	N/A	N/A	A
3315169+	+	3315169	78.5	Rv2963	-67	none	N/A	N/A	A
3482709+	+	3482709	462.5	Rv3116	-67	none	N/A	N/A	G
3511384-	-	3511384	206	Rv3144c	-67	none	N/A	N/A	G
4265529-	-	4265529	587	Rv3803c	-67	none	N/A	N/A	G
2247592+	+	2247592	31.5	Rv2002	-68	none	N/A	N/A	G
2784676-	-	2784676	90	Rv2478c	-68	Rv2479c	1022	0.981748	A
292097-	-	292097	25.5	Rv0242c	-68	none	N/A	N/A	A
1537712-	-	1537712	126.5	Rv1364c	-68	none	N/A	N/A	G
3629715-	-	3629715	2034.5	Rv3248c	-68	none	N/A	N/A	A
1376908+	+	1376908	117.5	Rv1234	-68	none	N/A	N/A	A
1061896+	+	1061896	5058	Rv0951	-68	none	N/A	N/A	G
3011835-	-	3011835	728	Rv2694c	-68	none	N/A	N/A	G
287118+	+	287118	23.5	Rv0237	-68	none	N/A	N/A	A
1094818+	+	1094818	1731	Rv0979A	-68	none	N/A	N/A	A
3545368-	-	3545368	57	Rv3176c	-68	none	N/A	N/A	G
2500819-	-	2500819	120948	Rvns01	-68	none	N/A	N/A	G
2634166-	-	2634166	353	Rv2352c	-68	none	N/A	N/A	G
1374266-	-	1374266	1190.5	Rv1230c	-69	none	N/A	N/A	G
2072527+	+	2072527	845.5	Rv1827	-69	none	N/A	N/A	A
2307752+	+	2307752	655.5	Rv2050	-69	none	N/A	N/A	G
507040-	-	507040	130	Rv0420c	-69	none	N/A	N/A	G
361265+	+	361265	2199	Rv0297	-69	none	N/A	N/A	G
2432038-	-	2432038	591.5	Rv2169c	-69	none	N/A	N/A	A
1669214+	+	1669214	648	Rv1479	-69	none	N/A	N/A	G
2487546+	+	2487546	705.5	Rv2220	-69	none	N/A	N/A	A
1871294+	+	1871294	68.5	Rv1658	-69	Rv1657	453	0.883041	G
3307461-	-	3307461	70	Rv2954c	-70	none	N/A	N/A	G
3053844+	+	3053844	66.5	Rv2741	-70	none	N/A	N/A	G
882454+	+	882454	1360	Rv0787A	-70	none	N/A	N/A	G
679145-	-	679145	65	Rv0583c	-70	none	N/A	N/A	A
3710318-	-	3710318	20	Rv3324c	-70	none	N/A	N/A	G
339143-	-	339143	39.5	Rv0279c	-70	none	N/A	N/A	C
1313655+	+	1313655	132.5	Rv1180	-70	none	N/A	N/A	C
591041+	+	591041	2022.5	Rv0500A	-70	none	N/A	N/A	G
4118761-	-	4118761	111	Rv3678A	-70	none	N/A	N/A	A
1666920+	+	1666920	1144	Rv1477	-70	none	N/A	N/A	G
3572613-	-	3572613	55	Rv3199c	-70	Rv3200c	1057	0.9897	G
1485791+	+	1485791	2048	Rv1323	-71	none	N/A	N/A	A
2170683-	-	2170683	76	Rv1918c	-71	none	N/A	N/A	A
3346146-	-	3346146	441	Rv2988c	-71	none	N/A	N/A	A
25515-	-	25515	1325	Rv0020c	-71	none	N/A	N/A	G
2109094+	+	2109094	78	Rv1861	-71	none	N/A	N/A	G
558824+	+	558824	74.5	Rv0468	-71	none	N/A	N/A	A
2434776+	+	2434776	156	Rv2173	-71	none	N/A	N/A	A
1538240-	-	1538240	165.5	Rv1365c	-71	none	N/A	N/A	G
625551-	-	625551	118.5	Rv0533c	-71	none	N/A	N/A	G
1098995+	+	1098995	129.5	Rv0983	-71	Rv0982	1488	0.982178	G
1267276+	+	1267276	131.5	Rv1140	-71	none	N/A	N/A	G
4224966-	-	4224966	310	Rv3778c	-71	none	N/A	N/A	C
2894480-	-	2894480	35.5	Rv2569c	-72	none	N/A	N/A	G
1196164-	-	1196164	34	Rv1071c	-72	none	N/A	N/A	A
4405239-	-	4405239	118.5	Rv3916c	-72	none	N/A	N/A	G
1306073-	-	1306073	2992.5	Rv1174c	-72	none	N/A	N/A	A
1588495+	+	1588495	180	Rv1412	-72	none	N/A	N/A	A
2104895-	-	2104895	621.5	Rv1856c	-72	none	N/A	N/A	A
2113068+	+	2113068	23.5	Rv1866	-72	none	N/A	N/A	G
518660+	+	518660	7822.5	Rv0430	-73	none	N/A	N/A	G
151075+	+	151075	176.5	Rv0125	-73	none	N/A	N/A	G
784748+	+	784748	1560.5	Rv0685	-73	none	N/A	N/A	G
4384058-	-	4384058	618.5	Rv3898c	-73	none	N/A	N/A	G
1112311+	+	1112311	588	Rv0996	-73	none	N/A	N/A	G
2057455+	+	2057455	186.5	Rv1815	-73	none	N/A	N/A	G
1380611+	+	1380611	31.5	Rv1238	-73	Rv1237	757	0.917576	A
1540718-	-	1540718	103	Rv1367c	-73	none	N/A	N/A	G
3903005+	+	3903005	153	Rv3484	-73	none	N/A	N/A	A
769670-	-	769670	69.5	Rv0669c	-73	none	N/A	N/A	G
2360166+	+	2360166	115.5	Rv2101	-74	none	N/A	N/A	G
2726119+	+	2726119	102.5	Rv2428	-74	none	N/A	N/A	G
2388542+	+	2388542	121.5	Rv2127	-74	none	N/A	N/A	G
2405472-	-	2405472	374	Rv2145c	-74	none	N/A	N/A	A
620833+	+	620833	132	Rv0530	-74	Rv0529	943	0.967179	G
2718882-	-	2718882	79.5	Rv2421c	-74	none	N/A	N/A	A
1774694-	-	1774694	25	Rv1566c	-74	none	N/A	N/A	G
3318889-	-	3318889	106	Rv2965c	-74	none	N/A	N/A	A
2509415+	+	2509415	26.5	Rv2237	-74	none	N/A	N/A	A
1540719-	-	1540719	103	Rv1367c	-74	none	N/A	N/A	G
194918+	+	194918	383.5	Rv0166	-75	none	N/A	N/A	G
3076445-	-	3076445	237.5	Rv2766c	-75	Rv2767c	276	0.779661	G
1061729-	-	1061729	1736.5	Rv0950c	-75	none	N/A	N/A	G
2062749-	-	2062749	767	Rv1818c	-75	none	N/A	N/A	G
1761669+	+	1761669	21	Rv1557	-75	none	N/A	N/A	G
3905697+	+	3905697	131.5	Rv3486	-75	none	N/A	N/A	A
1325686-	-	1325686	267	Rv1184c	-75	none	N/A	N/A	A
58117+	+	58117	2658	Rv0053	-75	none	N/A	N/A	G
637538-	-	637538	1543.5	Rv0545c	-75	none	N/A	N/A	G
3793323-	-	3793323	62.5	Rv3378c	-75	Rv3379c	1545	0.959032	A
3893795-	-	3893795	61	Rv3476c	-75	none	N/A	N/A	G
4382926-	-	4382926	94	Rv3896c	-75	none	N/A	N/A	G
2651678+	+	2651678	22.5	Rv2371	-75	none	N/A	N/A	G
3080532-	-	3080532	24	Rv2770c	-75	none	N/A	N/A	G
3388945-	-	3388945	898	Rv3029c	-75	none	N/A	N/A	G
838375+	+	838375	246.5	Rv0747	-76	none	N/A	N/A	C
905163-	-	905163	1708	Rv0810c	-76	none	N/A	N/A	A
2224105-	-	2224105	161.5	Rv1980c	-76	none	N/A	N/A	G
2464827-	-	2464827	634	Rv2200c	-76	none	N/A	N/A	C
561787-	-	561787	684.5	Rv0470c	-76	none	N/A	N/A	G
1302855+	+	1302855	855	Rv1173	-76	none	N/A	N/A	A
2006560+	+	2006560	292.5	Rv1772	-76	none	N/A	N/A	A
924874+	+	924874	415.5	Rv0832	-77	none	N/A	N/A	G
3114969+	+	3114969	54	Rv2808	-77	none	N/A	N/A	G
4364834-	-	4364834	391	Rv3883c	-77	none	N/A	N/A	A
3093825-	-	3093825	8297	Rv2785c	-77	none	N/A	N/A	G
967821+	+	967821	26.5	Rv0871	-77	none	N/A	N/A	G
592714+	+	592714	974	Rv0502	-77	Rv0501	1061	0.938108	A
2271825-	-	2271825	27.5	Rv2025c	-77	none	N/A	N/A	A
3591569-	-	3591569	1091	Rv3213c	-77	none	N/A	N/A	G
3419414+	+	3419414	27.5	Rv3059	-78	none	N/A	N/A	G
1790206+	+	1790206	1111.5	Rv1589	-78	none	N/A	N/A	G
1938068+	+	1938068	181.5	Rv1710	-78	Rv1709	756	0.903226	G
241436+	+	241436	306	Rv0203	-78	none	N/A	N/A	G
1032711-	-	1032711	569	Rv0925c	-78	Rv0926c	1076	0.999071	G
1666126+	+	1666126	44.5	Rv1476	-78	none	N/A	N/A	G
3351071-	-	3351071	186.5	Rv2993c	-78	none	N/A	N/A	A
1463149+	+	1463149	346	Rv1308	-79	Rv1307	1307	0.974646	G
2565111-	-	2565111	149	Rv2293c	-79	none	N/A	N/A	A
295712-	-	295712	954.5	Rv0244c	-79	none	N/A	N/A	G
2529953-	-	2529953	671.5	Rv2256c	-79	none	N/A	N/A	G
3174722-	-	3174722	42.5	Rv2862c	-79	none	N/A	N/A	G
1561385+	+	1561385	2054	Rv1386	-79	none	N/A	N/A	A
4273660+	+	4273660	1665.5	Rv3810	-79	none	N/A	N/A	G
919632-	-	919632	141.5	Rv0825c	-79	none	N/A	N/A	G
4314099+	+	4314099	21.5	Rv3841	-79	none	N/A	N/A	G
3997900+	+	3997900	30	Rv3558	-80	none	N/A	N/A	G
2964325+	+	2964325	196	Rv2638	-80	none	N/A	N/A	G
2726113+	+	2726113	46	Rv2428	-80	none	N/A	N/A	A
2150874+	+	2150874	79.5	Rv1904	-80	none	N/A	N/A	G
2916274-	-	2916274	524.5	Rv2588c	-81	none	N/A	N/A	G
1301226+	+	1301226	255	Rv1171	-81	none	N/A	N/A	A
1923748+	+	1923748	277.5	Rv1699	-81	none	N/A	N/A	G
1144482+	+	1144482	47	Rv1023	-82	none	N/A	N/A	A
364523+	+	364523	691.5	Rv0302	-82	none	N/A	N/A	G
2104903+	+	2104903	111	Rv1857	-82	none	N/A	N/A	A
2794071-	-	2794071	43	Rv2485c	-83	none	N/A	N/A	C
434762-	-	434762	191.5	Rv0355c	-83	none	N/A	N/A	G
1934799+	+	1934799	1000.5	Rv1707	-83	none	N/A	N/A	A
1901058-	-	1901058	25	Rv1675c	-83	none	N/A	N/A	A
503413+	+	503413	37.5	Rv0418	-83	none	N/A	N/A	A
3037374-	-	3037374	31.5	Rv2724c	-83	none	N/A	N/A	G
1855681+	+	1855681	235.5	Rv1646	-83	none	N/A	N/A	G
4052867+	+	4052867	67.5	Rv3611	-83	none	N/A	N/A	A
739243-	-	739243	473.5	Rv0644c	-83	none	N/A	N/A	G
2344328+	+	2344328	229	Rv2088	-83	none	N/A	N/A	G
3920945-	-	3920945	138.5	Rv3501c	-84	none	N/A	N/A	G
2575309-	-	2575309	29.5	Rv2304c	-84	none	N/A	N/A	G
2830077+	+	2830077	95.5	Rv2513	-84	none	N/A	N/A	A
1790200+	+	1790200	670.5	Rv1589	-84	none	N/A	N/A	A
2969669+	+	2969669	192	Rvnt32	-84	none	N/A	N/A	G
3473923+	+	3473923	37.5	Rv3106	-84	none	N/A	N/A	G
1906319+	+	1906319	44	Rv1682	-84	none	N/A	N/A	G
3714308+	+	3714308	130.5	Rv3329	-84	none	N/A	N/A	G
3639341+	+	3639341	153.5	Rv3259	-84	none	N/A	N/A	G
1187351+	+	1187351	65.5	Rv1065	-84	none	N/A	N/A	G
4075667+	+	4075667	935.5	Rv3636	-85	none	N/A	N/A	G
4320619+	+	4320619	1286.5	Rv3846	-85	none	N/A	N/A	G
1210569-	-	1210569	54.5	Rv1085c	-85	none	N/A	N/A	A
2397245+	+	2397245	363	Rv2138	-85	none	N/A	N/A	G
2464836-	-	2464836	1787	Rv2200c	-85	none	N/A	N/A	A
824715+	+	824715	586	Rv0732	-85	none	N/A	N/A	G
2424923-	-	2424923	47.5	Rv2162c	-85	none	N/A	N/A	A
292114-	-	292114	36	Rv0242c	-85	none	N/A	N/A	G
1552740-	-	1552740	58.5	Rv1378c	-85	none	N/A	N/A	G
3566981-	-	3566981	79.5	Rv3196A	-85	none	N/A	N/A	G
2876571-	-	2876571	176	Rv2555c	-86	none	N/A	N/A	G
3103346-	-	3103346	334.5	Rv2793c	-86	Rv2794c	595	0.869883	G
1313639+	+	1313639	24	Rv1180	-86	none	N/A	N/A	A
1613036-	-	1613036	2580.5	Rv1435c	-86	none	N/A	N/A	G
3174730-	-	3174730	23.5	Rv2862c	-87	none	N/A	N/A	T
3640456+	+	3640456	76.5	Rv3261	-87	none	N/A	N/A	G
2267197-	-	2267197	57.5	Rv2021c	-87	Rv2022c	528	0.871287	G
2159104+	+	2159104	21	Rv1913	-87	none	N/A	N/A	G
4116390+	+	4116390	476.5	Rv3676	-88	none	N/A	N/A	G
3009256+	+	3009256	187	Rv2691	-88	none	N/A	N/A	G
3348707-	-	3348707	109.5	Rvnt35	-88	Rvnt36	24	0.333333	A
3082821+	+	3082821	117	Rv2775	-88	none	N/A	N/A	A
4264453-	-	4264453	182	Rv3802c	-88	none	N/A	N/A	A
2712965-	-	2712965	213.5	Rv2414c	-89	Rv2415c	820	0.917226	G
1394090+	+	1394090	47.5	Rv1250	-89	none	N/A	N/A	G
2864501-	-	2864501	130.5	Rv2540c	-89	none	N/A	N/A	G
1537733-	-	1537733	36	Rv1364c	-89	none	N/A	N/A	G
2445418-	-	2445418	410.5	Rv2182c	-89	Rv2183c	393	0.992424	G
208328+	+	208328	327	Rv0177	-89	Rv0176	877	0.905057	G
1061744-	-	1061744	47.5	Rv0950c	-90	none	N/A	N/A	G
3242049-	-	3242049	53	Rv2927c	-90	none	N/A	N/A	A
1565003+	+	1565003	699.5	Rv1390	-90	Rv1389	603	0.961722	G
544745+	+	544745	29.5	Rv0454	-90	none	N/A	N/A	A
1433530-	-	1433530	108.5	Rv1280c	-90	Rv1281c	1742	0.947254	A
2024718-	-	2024718	71	Rv1785c	-90	none	N/A	N/A	G
1650626+	+	1650626	25.5	Rv1463	-90	Rv1462	1101	0.922111	G
29632+	+	29632	153.5	Rv0026	-90	none	N/A	N/A	G
644400+	+	644400	74.5	Rv0553	-90	Rv0552	1512	0.942056	G
14085-	-	14085	282.5	Rv0011c	-90	none	N/A	N/A	A
2074751+	+	2074751	1507	Rv1830	-90	none	N/A	N/A	G
2338595-	-	2338595	32	Rv2081c	-90	none	N/A	N/A	A
2017649+	+	2017649	1233.5	Rv1782	-91	none	N/A	N/A	G
557436+	+	557436	1142.5	Rv0467	-91	none	N/A	N/A	A
2463138-	-	2463138	1803	Rv2198c	-91	none	N/A	N/A	G
3150067-	-	3150067	705	Rv2842c	-91	none	N/A	N/A	A
501057+	+	501057	21.5	Rv0415	-91	none	N/A	N/A	A
4285882+	+	4285882	65	Rv3821	-91	none	N/A	N/A	A
2468140+	+	2468140	91	Rv2203	-91	none	N/A	N/A	G
4226898+	+	4226898	693.5	Rv3780	-91	Rv3779	1914	0.956522	G
801370+	+	801370	350.5	Rv0702	-92	Rv0701	562	0.859327	G
3051516-	-	3051516	109.5	Rv2737c	-92	none	N/A	N/A	T
1422397-	-	1422397	23.5	Rv1272c	-92	Rv1273c	1654	0.945683	A
532306-	-	532306	106.5	Rv0442c	-92	none	N/A	N/A	C
3034711-	-	3034711	547	Rv2721c	-92	none	N/A	N/A	G
2765563+	+	2765563	101.5	Rv2463	-92	Rvnt27	23	0.323944	G
4266750-	-	4266750	8236	Rv3804c	-92	none	N/A	N/A	G
3439065-	-	3439065	35.5	Rv3075c	-92	none	N/A	N/A	G
3503301+	+	3503301	197	Rv3137	-92	none	N/A	N/A	A
2782355-	-	2782355	147	Rv2476c	-93	none	N/A	N/A	G
614814-	-	614814	22	Rv0523c	-93	none	N/A	N/A	G
2925476-	-	2925476	44	Rv2594c	-93	none	N/A	N/A	A
4016391+	+	4016391	49.5	Rv3574	-93	none	N/A	N/A	G
3494567+	+	3494567	34	Rv3129	-93	none	N/A	N/A	A
2546790+	+	2546790	721.5	Rv2275	-93	none	N/A	N/A	A
444290-	-	444290	41.5	Rv0365c	-93	Rv0366c	526	0.885522	G
3511589+	+	3511589	691.5	Rv3145	-93	none	N/A	N/A	A
2934953+	+	2934953	209	Rv2608	-93	none	N/A	N/A	G
3348713-	-	3348713	208	Rvnt35	-94	Rvnt36	18	0.25	G
2816974-	-	2816974	46.5	Rv2501c	-94	Rv2502c	1501	0.944025	G
1509187+	+	1509187	1112	Rv1345	-94	Rv1344	220	0.685358	G
596679-	-	596679	32.5	Rv0505c	-94	none	N/A	N/A	A
1646232-	-	1646232	31.5	Rv1459c	-94	none	N/A	N/A	G
2481871+	+	2481871	1082.5	Rv2215	-94	none	N/A	N/A	G
664912-	-	664912	135.5	Rv0571c	-94	none	N/A	N/A	G
2267205-	-	2267205	30	Rv2021c	-95	Rv2022c	520	0.858086	A
3834797+	+	3834797	156.5	Rv3416	-95	none	N/A	N/A	A
1613045-	-	1613045	854.5	Rv1435c	-95	none	N/A	N/A	A
3710343-	-	3710343	86	Rv3324c	-95	none	N/A	N/A	A
1300219-	-	1300219	77	Rv1169c	-95	none	N/A	N/A	A
1510751+	+	1510751	63.5	Rv1346	-95	Rv1345	1471	0.939336	G
944289-	-	944289	56	Rv0846c	-95	none	N/A	N/A	G
2158082-	-	2158082	91.5	Rv1911c	-95	none	N/A	N/A	A
4078546-	-	4078546	25	Rv3639c	-96	Rv3640c	1204	0.978862	G
1630295-	-	1630295	143	Rv1449c	-96	none	N/A	N/A	G
2584390+	+	2584390	28.5	Rv2312	-96	Rv2311	507	0.965714	A
1308909+	+	1308909	2936	Rv1177	-96	none	N/A	N/A	G
2835398+	+	2835398	73.5	Rvnt30	-96	none	N/A	N/A	G
563523-	-	563523	320.5	Rv0472c	-96	none	N/A	N/A	A
1196183+	+	1196183	1031.5	Rv1072	-96	none	N/A	N/A	G
2469383-	-	2469383	1454	Rv2204c	-96	none	N/A	N/A	A
501051+	+	501051	108.5	Rv0415	-97	none	N/A	N/A	G
510322-	-	510322	87	Rv0423c	-97	none	N/A	N/A	A
596662+	+	596662	2138.5	Rv0506	-97	none	N/A	N/A	G
2127925+	+	2127925	33	Rv1878	-97	Rv1877	2022	0.979651	G
3031634-	-	3031634	161.5	Rv2719c	-97	none	N/A	N/A	G
3231174-	-	3231174	399	Rv2919c	-98	Rv2920c	1333	0.929568	G
1353424+	+	1353424	58.5	Rv1210	-98	Rv1209	268	0.726287	G
2641162-	-	2641162	29	Rv2357c	-98	none	N/A	N/A	A
3922373+	+	3922373	26	Rv3504	-98	none	N/A	N/A	G
331650+	+	331650	60.5	Rv0276	-98	none	N/A	N/A	G
3640445+	+	3640445	21	Rv3261	-98	none	N/A	N/A	A
2096697-	-	2096697	26	Rv1846c	-98	none	N/A	N/A	G
1027586+	+	1027586	453	Rv0922	-99	Rv0921	483	0.829897	C
4224994-	-	4224994	62.5	Rv3778c	-99	none	N/A	N/A	A
2447600-	-	2447600	1224	Rv2185c	-100	none	N/A	N/A	G
63809+	+	63809	74.5	Rv0060	-100	Rv0059	610	0.880231	G
3144745-	-	3144745	167	Rv2837c	-100	Rv2838c	427	0.773551	G
4115995-	-	4115995	62.5	Rv3674c	-101	none	N/A	N/A	G
2792595-	-	2792595	240.5	Rv2484c	-101	none	N/A	N/A	G
2409625-	-	2409625	2374.5	Rv2150c	-101	none	N/A	N/A	A
3834791+	+	3834791	121.5	Rv3416	-101	none	N/A	N/A	G
1947760+	+	1947760	24.5	Rv1722	-101	none	N/A	N/A	A
2338606-	-	2338606	107.5	Rv2081c	-101	none	N/A	N/A	A
756035+	+	756035	59.5	Rv0663	-102	none	N/A	N/A	G
1348726-	-	1348726	60.5	Rv1204c	-102	none	N/A	N/A	G
1196177+	+	1196177	2125	Rv1072	-102	none	N/A	N/A	G
2073841+	+	2073841	1083.5	Rv1829	-102	none	N/A	N/A	G
3986742+	+	3986742	34	Rv3547	-102	none	N/A	N/A	G
223462+	+	223462	60.5	Rv0192	-102	Rv0191	1174	0.94525	G
1774722-	-	1774722	3589.5	Rv1566c	-102	none	N/A	N/A	A
1228684-	-	1228684	296	Rv1099c	-102	none	N/A	N/A	A
2996003+	+	2996003	143	Rv2680	-102	none	N/A	N/A	G
720014-	-	720014	157	Rv0628c	-102	Rv0629c	1719	0.994792	G
2654090-	-	2654090	102.5	Rv2373c	-103	Rv2374c	1004	0.972868	A
2756807-	-	2756807	1180	Rv2455c	-103	none	N/A	N/A	G
3034722-	-	3034722	34	Rv2721c	-103	none	N/A	N/A	A
4234677+	+	4234677	241	Rv3788	-103	none	N/A	N/A	G
596655+	+	596655	1432	Rv0506	-104	none	N/A	N/A	A
3799988+	+	3799988	73	Rv3386	-104	none	N/A	N/A	A
3473903+	+	3473903	25.5	Rv3106	-104	none	N/A	N/A	A
2388512+	+	2388512	942.5	Rv2127	-104	none	N/A	N/A	G
133845+	+	133845	433.5	Rv0111	-105	none	N/A	N/A	G
1709539+	+	1709539	41	Rv1518	-105	Rv1517	669	0.87451	T
629935+	+	629935	430.5	Rv0538	-105	none	N/A	N/A	A
375809+	+	375809	27	Rv0306	-105	none	N/A	N/A	A
2982594+	+	2982594	63.5	Rv2665	-105	none	N/A	N/A	G
1034736-	-	1034736	35.5	Rv0927c	-105	none	N/A	N/A	A
132915+	+	132915	46.5	Rv0110	-105	none	N/A	N/A	A
1166911-	-	1166911	232.5	Rv1043c	-105	none	N/A	N/A	A
251676+	+	251676	1550.5	Rv0211	-106	none	N/A	N/A	A
3212214-	-	3212214	856.5	Rv2901c	-106	Rv2902c	743	0.934591	A
3196325+	+	3196325	38	Rv2887	-106	none	N/A	N/A	G
1644366-	-	1644366	346	Rv1458c	-106	Rv1459c	1773	0.998311	G
3658744-	-	3658744	110	Rv3275c	-106	Rv3276c	1181	0.915504	C
2000507+	+	2000507	62	Rv1768	-107	none	N/A	N/A	A
2072489+	+	2072489	1525.5	Rv1827	-107	none	N/A	N/A	A
1313618+	+	1313618	53.5	Rv1180	-107	none	N/A	N/A	T
3332861-	-	3332861	46.5	Rv2976c	-107	Rv2977c	928	0.926148	G
1245022+	+	1245022	170	Rv1122	-107	Rv1121	1316	0.939329	C
418842+	+	418842	284.5	Rv0349	-107	Rv0348	550	0.840979	G
250012+	+	250012	41	Rv0210	-108	Rv0209	975	0.89779	G
462110-	-	462110	50.5	Rv0384c	-108	none	N/A	N/A	G
419727+	+	419727	27.5	Rv0350	-108	none	N/A	N/A	A
944302-	-	944302	21	Rv0846c	-108	none	N/A	N/A	G
148748+	+	148748	30.5	Rv0123	-108	Rv0122	258	0.699187	G
2835386+	+	2835386	96	Rvnt30	-108	none	N/A	N/A	A
3407796-	-	3407796	27	Rv3046c	-108	none	N/A	N/A	G
342022+	+	342022	299	Rv0282	-108	none	N/A	N/A	A
3102271-	-	3102271	206	Rv2792c	-109	none	N/A	N/A	A
832425+	+	832425	165.5	Rv0741	-109	none	N/A	N/A	G
3042916+	+	3042916	200.5	Rv2731	-110	Rv2730	375	0.786164	G
3595603+	+	3595603	26389.5	Rv3219	-110	none	N/A	N/A	G
3511427-	-	3511427	191	Rv3144c	-110	none	N/A	N/A	A
3021907-	-	3021907	24	Rv2708c	-111	none	N/A	N/A	G
1394093-	-	1394093	401.5	Rv1249c	-111	none	N/A	N/A	G
31078+	+	31078	158	Rv0027	-111	none	N/A	N/A	A
2125229+	+	2125229	155.5	Rv1876	-111	none	N/A	N/A	G
60285+	+	60285	593.5	Rv0058	-111	Rv0057	390	0.747126	G
3005761-	-	3005761	175.5	Rv2688c	-111	none	N/A	N/A	G
4071680+	+	4071680	1327	Rv3633	-111	none	N/A	N/A	G
4056487-	-	4056487	36	Rv3616c	-112	none	N/A	N/A	A
4273627+	+	4273627	24.5	Rv3810	-112	none	N/A	N/A	A
2432081-	-	2432081	446	Rv2169c	-112	none	N/A	N/A	G
1855652+	+	1855652	35.5	Rv1646	-112	none	N/A	N/A	A
916423-	-	916423	59.5	Rv0822c	-112	none	N/A	N/A	C
4107680+	+	4107680	22.5	Rv3667	-112	none	N/A	N/A	A
1123602+	+	1123602	62	Rv1006	-112	none	N/A	N/A	G
1957357-	-	1957357	165.5	Rv1730c	-112	none	N/A	N/A	A
3580526+	+	3580526	99	Rv3203	-112	none	N/A	N/A	G
3388983-	-	3388983	2695	Rv3029c	-113	none	N/A	N/A	G
1338890+	+	1338890	3656	Rv1195	-113	none	N/A	N/A	A
2760741+	+	2760741	319	Rv2459	-113	none	N/A	N/A	G
1708652-	-	1708652	210	Rv1516c	-113	none	N/A	N/A	G
3214515+	+	3214515	178.5	Rv2905	-113	none	N/A	N/A	G
2012643-	-	2012643	278.5	Rv1778c	-113	none	N/A	N/A	G
2055473-	-	2055473	254.5	Rv1812c	-114	none	N/A	N/A	G
2160349+	+	2160349	59.5	Rv1915	-114	none	N/A	N/A	G
515930-	-	515930	1581	Rv0426c	-114	none	N/A	N/A	G
292057+	+	292057	121	Rv0243	-114	none	N/A	N/A	G
1916584+	+	1916584	248	Rv1692	-114	Rv1691	636	0.844622	G
3395035-	-	3395035	27.5	Rv3034c	-114	none	N/A	N/A	G
2698415+	+	2698415	55.5	Rv2402	-114	none	N/A	N/A	A
3540860-	-	3540860	633.5	Rv3171c	-115	none	N/A	N/A	A
4402617+	+	4402617	23.5	Rv3914	-115	Rv3913	890	0.882937	C
676031-	-	676031	426	Rv0578c	-115	none	N/A	N/A	G
1564978+	+	1564978	64	Rv1390	-115	Rv1389	578	0.92185	G
3080573-	-	3080573	47	Rv2770c	-116	none	N/A	N/A	G
3822007-	-	3822007	35.5	Rv3402c	-116	none	N/A	N/A	G
2326827+	+	2326827	98.5	Rv2069	-117	none	N/A	N/A	G
1041165-	-	1041165	517	Rv0932c	-117	none	N/A	N/A	G
1728526-	-	1728526	139	Rv1527c	-117	none	N/A	N/A	A
843348-	-	843348	250	Rv0751c	-117	Rv0752c	1067	0.909633	A
1935+	+	1935	84.5	Rv0002	-117	none	N/A	N/A	G
791713+	+	791713	6035.5	Rv0692	-118	none	N/A	N/A	A
2580328-	-	2580328	168.5	Rv2307D	-118	none	N/A	N/A	A
3703984+	+	3703984	90.5	Rv3316	-118	none	N/A	N/A	G
2487496+	+	2487496	53.5	Rv2220	-119	none	N/A	N/A	G
3302574-	-	3302574	1571.5	Rv2950c	-119	none	N/A	N/A	A
3862509-	-	3862509	1005.5	Rv3443c	-119	none	N/A	N/A	G
1545892+	+	1545892	85	Rv1373	-120	Rv1372	1068	0.903553	A
2150834+	+	2150834	790	Rv1904	-120	none	N/A	N/A	A
1916578+	+	1916578	198	Rv1692	-120	Rv1691	630	0.836653	G
2224149-	-	2224149	1371	Rv1980c	-120	none	N/A	N/A	G
4153620+	+	4153620	275.5	Rv3710	-120	none	N/A	N/A	G
256070-	-	256070	28	Rv0213c	-120	none	N/A	N/A	G
3051545-	-	3051545	44	Rv2737c	-121	none	N/A	N/A	G
3790035+	+	3790035	38.5	Rv3376	-121	Rv3375	1415	0.990896	G
2135988-	-	2135988	47.5	Rv1886c	-121	none	N/A	N/A	G
419714+	+	419714	22.5	Rv0350	-121	none	N/A	N/A	G
4087379-	-	4087379	466.5	Rv3646c	-122	none	N/A	N/A	G
3804913-	-	3804913	66.5	Rv3389c	-122	none	N/A	N/A	G
92206+	+	92206	158.5	Rv0084	-122	Rv0083	1807	0.939678	G
2975897-	-	2975897	21.5	Rv2651c	-122	none	N/A	N/A	G
1123591+	+	1123591	2174	Rv1006	-123	none	N/A	N/A	A
3115285+	+	3115285	295.5	Rv2809	-123	Rv2808	240	0.930233	G
4250962+	+	4250962	23.5	Rv3797	-123	Rv3796	1085	0.961879	G
29121+	+	29121	23.5	Rv0025	-124	Rv0024	760	0.898345	G
2884487+	+	2884487	103	Rv2565	-124	none	N/A	N/A	G
1928+	+	1928	63.5	Rv0002	-124	none	N/A	N/A	G
547481-	-	547481	184	Rv0456A	-124	none	N/A	N/A	A
3325975+	+	3325975	486.5	Rv2971	-126	Rv2970A	42	0.245614	C
868281+	+	868281	286	Rv0775	-126	none	N/A	N/A	G
2307695+	+	2307695	347	Rv2050	-126	none	N/A	N/A	C
196735+	+	196735	1462	Rv0167	-126	none	N/A	N/A	G
181022-	-	181022	34.5	Rv0152c	-126	none	N/A	N/A	A
483782-	-	483782	115	Rv0403c	-126	none	N/A	N/A	A
1269936+	+	1269936	221	Rv1143	-126	none	N/A	N/A	G
3169485-	-	3169485	85.5	Rv2857c	-126	Rv2858c	1239	0.905702	G
3860102-	-	3860102	36	Rv3440c	-126	Rv3441c	1269	0.942094	G
3599678-	-	3599678	463	Rv3223c	-127	none	N/A	N/A	G
4234653+	+	4234653	357.5	Rv3788	-127	none	N/A	N/A	G
1267112-	-	1267112	25.5	Rv1139c	-127	none	N/A	N/A	A
4161041-	-	4161041	21.5	Rv3716c	-128	none	N/A	N/A	C
3017707+	+	3017707	912	Rv2703	-128	none	N/A	N/A	G
2160335+	+	2160335	90.5	Rv1915	-128	none	N/A	N/A	G
1907466+	+	1907466	153.5	Rv1683	-128	none	N/A	N/A	G
3217772-	-	3217772	1467.5	Rv2909c	-129	none	N/A	N/A	G
3325832-	-	3325832	184.5	Rv2970c	-129	none	N/A	N/A	G
1134697-	-	1134697	1123.5	Rv1015c	-129	none	N/A	N/A	G
296680+	+	296680	88.5	Rv0246	-129	none	N/A	N/A	A
612908+	+	612908	238	Rv0522	-130	none	N/A	N/A	A
2136128+	+	2136128	1788.5	Rv1887	-130	none	N/A	N/A	A
2597987-	-	2597987	28.5	Rv2325c	-130	Rv2326c	1961	0.936485	G
1058093-	-	1058093	1616.5	Rv0948c	-130	none	N/A	N/A	G
3777632-	-	3777632	218	Rv3365c	-131	none	N/A	N/A	A
1597775+	+	1597775	166.5	Rv1423	-131	Rv1422	895	0.869776	G
860781+	+	860781	33	Rv0768	-131	none	N/A	N/A	G
1566693+	+	1566693	77	Rv1392	-132	Rv1391	1253	0.996818	G
4196638-	-	4196638	31	Rv3746c	-132	none	N/A	N/A	G
4350613+	+	4350613	59.5	Rv3872	-132	none	N/A	N/A	T
3034751-	-	3034751	103	Rv2721c	-132	none	N/A	N/A	G
2029771+	+	2029771	2286	Rv1791	-133	none	N/A	N/A	A
2447633-	-	2447633	115.5	Rv2185c	-133	Rv2186c	362	0.928205	G
3171779-	-	3171779	43	Rv2859c	-133	Rv2860c	1222	0.889374	G
1234356-	-	1234356	163	Rv1107c	-133	Rv1108c	1105	0.885417	G
596626+	+	596626	154	Rv0506	-133	none	N/A	N/A	T
1127958+	+	1127958	1290.5	Rv1009	-133	none	N/A	N/A	G
3567029-	-	3567029	233.5	Rv3196A	-133	none	N/A	N/A	A
780587+	+	780587	339	Rv0681	-134	none	N/A	N/A	G
2338639-	-	2338639	109	Rv2081c	-134	none	N/A	N/A	C
2405532-	-	2405532	239.5	Rv2145c	-134	none	N/A	N/A	G
2225322-	-	2225322	161	Rv1981c	-134	none	N/A	N/A	G
3017701+	+	3017701	55.5	Rv2703	-134	none	N/A	N/A	G
2740495-	-	2740495	5359.5	Rv2442c	-134	none	N/A	N/A	G
2982565+	+	2982565	328.5	Rv2665	-134	none	N/A	N/A	G
3214494+	+	3214494	3240.5	Rv2905	-134	none	N/A	N/A	A
2830026+	+	2830026	109.5	Rv2513	-135	none	N/A	N/A	A
4338714+	+	4338714	210.5	Rv3863	-135	none	N/A	N/A	A
3431293+	+	3431293	36	Rv3067	-135	Rv3066	587	0.963875	A
3893958+	+	3893958	18330.5	Rv3477	-135	none	N/A	N/A	G
161635+	+	161635	33	Rv0134	-136	none	N/A	N/A	A
842010-	-	842010	27.5	Rv0749A	-136	none	N/A	N/A	A
2142383+	+	2142383	122.5	Rv1895	-138	none	N/A	N/A	G
3697231-	-	3697231	86	Rv3309c	-138	none	N/A	N/A	G
4202026-	-	4202026	36.5	Rv3755c	-138	Rv3756c	588	0.816667	C
221733+	+	221733	47	Rv0190	-138	none	N/A	N/A	A
1393140-	-	1393140	121.5	Rv1248c	-139	none	N/A	N/A	G
2017601+	+	2017601	1344	Rv1782	-139	none	N/A	N/A	G
3181901-	-	3181901	132	Rv2869c	-139	Rv2870c	1111	0.894525	G
167572+	+	167572	210.5	Rv0142	-139	none	N/A	N/A	G
4273615-	-	4273615	44.5	Rv3809c	-140	none	N/A	N/A	A
1858593+	+	1858593	155	Rv1649	-140	none	N/A	N/A	G
619751+	+	619751	51.5	Rv0529	-140	Rv0528	1447	0.910063	G
1300163+	+	1300163	25	Rv1170	-141	none	N/A	N/A	G
2512398+	+	2512398	257.5	Rv2241	-141	none	N/A	N/A	A
4226848+	+	4226848	164	Rv3780	-141	Rv3779	1864	0.931534	A
4088672-	-	4088672	2683.5	Rv3648c	-141	none	N/A	N/A	G
3214394-	-	3214394	1960	Rv2904c	-141	none	N/A	N/A	G
4323357+	+	4323357	159	Rv3849	-142	none	N/A	N/A	G
2487473+	+	2487473	1214	Rv2220	-142	none	N/A	N/A	G
1131483+	+	1131483	205	Rv1013	-142	none	N/A	N/A	G
1669140+	+	1669140	88.5	Rv1479	-143	Rv1478	722	0.99449	A
2759631-	-	2759631	3076	Rv2457c	-143	none	N/A	N/A	A
1810097+	+	1810097	70.5	Rv1611	-143	Rv1610	655	0.925141	G
1782727-	-	1782727	46.5	Rv1577c	-143	none	N/A	N/A	G
483374-	-	483374	41	Rv0402c	-143	Rv0403c	283	0.659674	A
4121698-	-	4121698	210.5	Rv3681c	-144	none	N/A	N/A	G
2765548-	-	2765548	510.5	Rvnt26	-144	none	N/A	N/A	A
4388039-	-	4388039	252	Rv3902c	-144	Rv3903c	2394	0.942149	G
4263210-	-	4263210	375	Rv3801c	-144	none	N/A	N/A	A
1634885+	+	1634885	21	Rv1451	-144	none	N/A	N/A	G
3538361+	+	3538361	26	Rv3170	-144	Rv3169	1124	0.999111	A
3775019-	-	3775019	66.5	Rv3364c	-145	Rv3365c	2483	0.943748	G
2807938+	+	2807938	34.5	Rv2493	-145	Rv2492	661	0.877822	G
1026961-	-	1026961	48.5	Rv0920c	-145	none	N/A	N/A	G
811228+	+	811228	1665	Rv0714	-145	none	N/A	N/A	G
3486364+	+	3486364	31	Rv3121	-145	none	N/A	N/A	G
731178-	-	731178	58.5	Rv0634c	-145	none	N/A	N/A	A
136143+	+	136143	97	Rv0112	-146	none	N/A	N/A	C
1110123+	+	1110123	205	Rv0994	-146	Rv0993	852	0.925081	G
1907448+	+	1907448	245.5	Rv1683	-146	none	N/A	N/A	G
4311853-	-	4311853	55.5	Rv3837c	-146	Rv3838c	817	0.845756	G
2087128-	-	2087128	326	Rv1837c	-147	none	N/A	N/A	G
3462911-	-	3462911	25.5	Rv3093c	-147	Rv3094c	981	0.867374	G
595449-	-	595449	335	Rv0504c	-147	none	N/A	N/A	A
2405545-	-	2405545	341.5	Rv2145c	-147	none	N/A	N/A	A
573837+	+	573837	313	Rv0485	-147	none	N/A	N/A	G
1097361+	+	1097361	99	Rv0982	-147	Rv0981	546	0.787879	G
4012269+	+	4012269	60.5	Rv3571	-148	none	N/A	N/A	A
2014627-	-	2014627	47.5	Rv1779c	-148	none	N/A	N/A	G
2337158+	+	2337158	149	Rv2080	-148	Rv2079	1804	0.915271	A
2526840+	+	2526840	43	Rv2252	-149	Rv2251	1276	0.893557	G
1807754+	+	1807754	339.5	Rv1609	-149	none	N/A	N/A	G
596610+	+	596610	26	Rv0506	-149	none	N/A	N/A	G
734104+	+	734104	158	Rv0639	-150	Rv0638	368	0.757202	A
1151770+	+	1151770	23.5	Rv1028A	-150	none	N/A	N/A	G
1690496-	-	1690496	103	Rv1498A	-150	none	N/A	N/A	A
341980+	+	341980	121.5	Rv0282	-150	none	N/A	N/A	A
3800093-	-	3800093	156.5	Rv3385c	-150	none	N/A	N/A	A
4322175+	+	4322175	152.5	Rv3848	-151	none	N/A	N/A	G
1753565+	+	1753565	93.5	Rv1550	-151	Rv1549	56	0.106061	G
4099496+	+	4099496	102.5	Rv3661	-151	none	N/A	N/A	G
2376419+	+	2376419	193.5	Rv2116	-152	none	N/A	N/A	G
1313451-	-	1313451	260.5	Rv1179c	-152	none	N/A	N/A	A
1793892-	-	1793892	251.5	Rv1592c	-152	none	N/A	N/A	G
1507421+	+	1507421	80.5	Rv1341	-152	Rv1340	667	0.855128	A
1613103-	-	1613103	25	Rv1435c	-153	none	N/A	N/A	G
4168281-	-	4168281	412	Rv3722c	-153	none	N/A	N/A	G
1810087+	+	1810087	40	Rv1611	-153	Rv1610	645	0.911017	A
3908083+	+	3908083	253.5	Rv3490	-153	Rv3489	12	0.0727273	A
4320551+	+	4320551	721.5	Rv3846	-153	none	N/A	N/A	G
937959+	+	937959	22	Rv0842	-153	none	N/A	N/A	G
1222844+	+	1222844	125.5	Rv1095	-153	none	N/A	N/A	G
143894+	+	143894	42	Rv0119	-155	none	N/A	N/A	G
3347874-	-	3347874	43.5	Rv2990c	-155	none	N/A	N/A	G
4305602+	+	4305602	41	Rv3831	-155	none	N/A	N/A	C
3880808-	-	3880808	6961	Rv3462c	-155	none	N/A	N/A	G
375758+	+	375758	174	Rv0306	-156	none	N/A	N/A	A
541647-	-	541647	85.5	Rv0450c	-156	Rv0451c	264	0.624113	G
3975452-	-	3975452	222	Rv3536c	-156	none	N/A	N/A	A
3725971+	+	3725971	1269.5	Rv3340	-156	none	N/A	N/A	G
4281491+	+	4281491	24.5	Rv3817	-156	none	N/A	N/A	A
542067-	-	542067	61	Rv0451c	-157	none	N/A	N/A	A
2765561-	-	2765561	37.5	Rvnt26	-157	none	N/A	N/A	C
4411087-	-	4411087	2180	Rv3924c	-158	none	N/A	N/A	G
3930847+	+	3930847	102	Rv3508	-158	none	N/A	N/A	C
2025143+	+	2025143	46.5	Rv1787	-158	none	N/A	N/A	A
2897884+	+	2897884	31	Rv2573	-159	none	N/A	N/A	A
2603620-	-	2603620	432.5	Rv2329c	-159	none	N/A	N/A	C
733365+	+	733365	666.5	Rvnt08	-159	none	N/A	N/A	G
3284910+	+	3284910	146	Rv2942	-160	Rv2941	1576	0.904188	A
1566665+	+	1566665	58.5	Rv1392	-160	Rv1391	1225	0.974543	A
1929881-	-	1929881	2133.5	Rv1703c	-160	Rv1704c	1576	0.943148	G
3777577+	+	3777577	44	Rv3366	-160	none	N/A	N/A	A
798673+	+	798673	21	Rv0698	-160	none	N/A	N/A	A
2687849+	+	2687849	106	Rv2394	-161	Rv2393	722	0.853428	G
930792+	+	930792	60	Rv0835	-161	none	N/A	N/A	A
1690688+	+	1690688	58.5	Rv1500	-162	Rv1499	282	0.706767	G
1068043+	+	1068043	44.5	Rv0957	-162	Rv0956	483	0.74537	G
1535554-	-	1535554	249.5	Rv1363c	-162	none	N/A	N/A	A
3304279+	+	3304279	24.5	Rv2952	-162	none	N/A	N/A	A
1002867-	-	1002867	75	Rv0898c	-163	none	N/A	N/A	G
238559-	-	238559	251.5	Rv0201c	-164	Rv0202c	2734	0.942434	G
1025557-	-	1025557	1002.5	Rvnt14	-164	Rv0920c	1260	0.954545	A
1506591+	+	1506591	65.5	Rv1340	-164	Rv1339	675	0.821168	G
1205962-	-	1205962	731	Rv1080c	-164	none	N/A	N/A	A
4110663+	+	4110663	448.5	Rv3669	-164	none	N/A	N/A	G
3908072+	+	3908072	862	Rv3490	-164	Rv3489	1	0.00606061	A
2684430-	-	2684430	40.5	Rv2390c	-164	none	N/A	N/A	A
206649+	+	206649	1136	Rv0175	-165	Rv0174	1419	0.916667	G
1775309-	-	1775309	32	Rv1567c	-165	none	N/A	N/A	A
4212127+	+	4212127	106	Rv3766	-166	none	N/A	N/A	A
1484383-	-	1484383	33	Rv1320c	-166	none	N/A	N/A	G
4087423-	-	4087423	65	Rv3646c	-166	none	N/A	N/A	A
3363152-	-	3363152	965.5	Rv3003c	-166	none	N/A	N/A	A
2849498-	-	2849498	322	Rv2524c	-166	none	N/A	N/A	G
216103+	+	216103	66.5	Rv0186	-166	Rv0185	389	0.762745	A
4211176-	-	4211176	94	Rv3764c	-167	Rv3765c	609	0.86383	G
2113133-	-	2113133	30	Rv1865c	-167	none	N/A	N/A	G
3501167+	+	3501167	519	Rv3135	-167	none	N/A	N/A	G
1338681-	-	1338681	215.5	Rv1194c	-168	none	N/A	N/A	G
2389915+	+	2389915	55.5	Rv2128	-170	Rv2127	1300	0.884354	G
3837458-	-	3837458	20691	Rv3418c	-170	none	N/A	N/A	G
3584829-	-	3584829	80	Rv3207c	-171	none	N/A	N/A	A
3540916-	-	3540916	67.5	Rv3171c	-171	Rv3172c	449	0.929607	C
51899-	-	51899	56.5	Rv0047c	-172	Rv0048c	799	0.918391	A
967726+	+	967726	319	Rv0871	-172	none	N/A	N/A	A
3111996-	-	3111996	281	Rv2802c	-173	none	N/A	N/A	A
1533806-	-	1533806	41.5	Rv1361c	-173	none	N/A	N/A	G
236681-	-	236681	47.5	Rv0198c	-174	none	N/A	N/A	G
3335922-	-	3335922	293	Rv2979c	-174	none	N/A	N/A	G
3902986-	-	3902986	250.5	Rv3483c	-174	none	N/A	N/A	A
3282890-	-	3282890	1274.5	Rv2940c	-175	none	N/A	N/A	G
2219579+	+	2219579	34	Rv1977	-175	none	N/A	N/A	C
2201963+	+	2201963	38.5	Rv1956	-175	Rv1955	380	0.740741	G
2859465-	-	2859465	33	Rv2534c	-175	Rv2535c	954	0.852547	G
4088707-	-	4088707	7422	Rv3648c	-176	none	N/A	N/A	G
2124205+	+	2124205	115	Rv1875	-176	Rv1874	522	0.759825	G
3952368+	+	3952368	66.5	Rv3516	-176	none	N/A	N/A	G
2453448-	-	2453448	916	Rv2190c	-176	none	N/A	N/A	G
3723728+	+	3723728	99.5	Rv3338	-176	Rv3337	73	0.18863	A
4376172-	-	4376172	83	Rv3893c	-177	none	N/A	N/A	G
831599+	+	831599	35	Rv0740	-177	Rv0739	745	0.923172	A
3586097+	+	3586097	433	Rv3209	-177	none	N/A	N/A	A
3313106+	+	3313106	52	Rv2961	-177	none	N/A	N/A	G
4263243-	-	4263243	575	Rv3801c	-177	none	N/A	N/A	G
4118691-	-	4118691	1461	Rv3678c	-177	Rv3678A	1	0.00617284	A
2812274-	-	2812274	499.5	Rv2497c	-178	none	N/A	N/A	A
4137292-	-	4137292	84	Rv3694c	-178	none	N/A	N/A	A
2954880+	+	2954880	40	Rv2628	-178	none	N/A	N/A	G
987054+	+	987054	518.5	Rv0888	-179	none	N/A	N/A	A
2468206-	-	2468206	86.5	Rv2202c	-179	none	N/A	N/A	G
208759+	+	208759	278.5	Rv0178	-179	Rv0177	343	0.618018	A
2014658-	-	2014658	45.5	Rv1779c	-179	none	N/A	N/A	G
2032061+	+	2032061	188.5	Rv1795	-179	none	N/A	N/A	A
3034729+	+	3034729	156.5	Rv2723	-180	Rv2722	95	0.381526	A
2884431+	+	2884431	123.5	Rv2565	-180	none	N/A	N/A	A
1179215+	+	1179215	232.5	Rv1057	-181	none	N/A	N/A	A
2445991-	-	2445991	184	Rv2183c	-181	Rv2184c	956	0.838596	A
3220042-	-	3220042	95.5	Rv2912c	-181	Rv2913c	1657	0.902505	C
165142+	+	165142	31.5	Rv0138	-181	none	N/A	N/A	G
1165681-	-	1165681	450	Rv1042c	-182	none	N/A	N/A	G
528426+	+	528426	5163	Rv0440	-182	none	N/A	N/A	G
2614511+	+	2614511	42	Rv2339	-182	none	N/A	N/A	T
960333-	-	960333	46	Rv0861c	-182	none	N/A	N/A	A
2716496-	-	2716496	147.5	Rv2417c	-182	Rv2418c	643	0.864247	G
1901158-	-	1901158	25.5	Rv1675c	-183	none	N/A	N/A	G
676055+	+	676055	23	Rv0579	-183	none	N/A	N/A	G
781377+	+	781377	9587.5	Rv0682	-183	none	N/A	N/A	G
1576747+	+	1576747	20	Rv1401	-183	none	N/A	N/A	A
542094-	-	542094	80.5	Rv0451c	-184	none	N/A	N/A	G
4062342+	+	4062342	35.5	Rv3623	-185	none	N/A	N/A	A
1177443+	+	1177443	35	Rv1056	-185	Rvnt17	48	0.648649	G
4178099+	+	4178099	37.5	Rv3729	-186	none	N/A	N/A	A
1113325+	+	1113325	122.5	Rvnt15	-186	Rv0996	942	0.874652	G
3520953+	+	3520953	152	Rv3154	-186	Rv3153	447	0.70283	G
1309178+	+	1309178	437	Rv1178	-186	Rv1177	174	0.53211	A
2713970-	-	2713970	54	Rv2415c	-186	none	N/A	N/A	G
3192388-	-	3192388	563	Rv2882c	-187	Rv2883c	771	0.980916	G
4336268-	-	4336268	177.5	Rv3859c	-187	none	N/A	N/A	A
2582025-	-	2582025	390	Rvnt24	-188	Rv2309c	274	0.600877	G
1306190-	-	1306190	296	Rv1174c	-189	none	N/A	N/A	G
3587609+	+	3587609	442	Rv3211	-189	none	N/A	N/A	A
3027908+	+	3027908	1514	Rv2715	-190	Rv2714	844	0.865641	A
4362115-	-	4362115	26	Rv3881c	-190	Rv3882c	1306	0.940245	G
2933332-	-	2933332	222	Rv2605c	-190	Rv2606c	739	0.821111	G
23371-	-	23371	114.5	Rv0018c	-190	Rv0019c	367	0.784188	A
1485671+	+	1485671	41.5	Rv1323	-191	none	N/A	N/A	G
4168345+	+	4168345	326.5	Rv3723	-191	Rvnt41	1	0.0116279	G
273030-	-	273030	415.5	Rv0227c	-191	none	N/A	N/A	G
3205424-	-	3205424	149	Rv2895c	-192	Rv2896c	1011	0.864103	G
2684487+	+	2684487	326	Rv2391	-192	none	N/A	N/A	G
3046717-	-	3046717	26.5	Rv2733c	-193	none	N/A	N/A	G
2772340-	-	2772340	367	Rv2468c	-193	none	N/A	N/A	G
1842436-	-	1842436	31.5	Rv1635c	-194	none	N/A	N/A	G
1151726+	+	1151726	53.5	Rv1028A	-194	none	N/A	N/A	G
1492506-	-	1492506	87	Rv1326c	-194	Rv1327c	1920	0.911681	G
1630394-	-	1630394	68	Rv1449c	-195	none	N/A	N/A	G
4342575+	+	4342575	403	Rv3867	-195	Rv3866	696	0.816901	G
3200177-	-	3200177	416.5	Rv2890c	-195	none	N/A	N/A	G
2219559+	+	2219559	110.5	Rv1977	-195	none	N/A	N/A	G
1504880+	+	1504880	201.5	Rv1338	-195	Rv1337	525	0.726141	G
4016288+	+	4016288	308.5	Rv3574	-196	none	N/A	N/A	A
321350-	-	321350	22.5	Rv0266c	-196	none	N/A	N/A	G
1809247+	+	1809247	79.5	Rv1610	-196	Rv1609	1345	0.867182	G
2697910-	-	2697910	75.5	Rv2400c	-196	none	N/A	N/A	G
247515-	-	247515	89	Rv0206c	-197	Rv0207c	598	0.820302	G
1264325-	-	1264325	56.5	Rv1135c	-197	none	N/A	N/A	G
1453007+	+	1453007	1199	Rv1297	-197	none	N/A	N/A	G
3599748-	-	3599748	49.5	Rv3223c	-197	none	N/A	N/A	G
2955570+	+	2955570	183	Rv2629	-197	none	N/A	N/A	A
2272945-	-	2272945	27	Rv2026c	-198	Rv2027c	1564	0.908246	G
4114540-	-	4114540	678.5	Rv3672c	-198	Rv3673c	618	0.903509	G
1078545+	+	1078545	94.5	Rv0969	-198	Rv0968	155	0.521886	G
791272-	-	791272	978	Rv0690c	-199	Rv0691c	395	0.661642	G
3595514+	+	3595514	122.5	Rv3219	-199	none	N/A	N/A	G
3985358+	+	3985358	25	Rv3546	-199	none	N/A	N/A	C
2561476+	+	2561476	1544.5	Rv2289	-199	Rv2288	149	0.39418	A
781360+	+	781360	34	Rv0682	-200	none	N/A	N/A	G
1449175+	+	1449175	38.5	Rv1294	-200	Rv1293	1148	0.854167	G
4256148-	-	4256148	638	Rv3799c	-200	Rv3800c	4999	0.960977	G
4185889+	+	4185889	73.5	Rv3735	-200	none	N/A	N/A	A
4140442-	-	4140442	38	Rv3697c	-200	none	N/A	N/A	G
68420+	+	68420	179.5	Rv0064	-200	none	N/A	N/A	G
1347105-	-	1347105	71	Rv1203c	-200	Rv1204c	1520	0.899941	G
1169429-	-	1169429	28.5	Rv1046c	-201	none	N/A	N/A	A
1965571-	-	1965571	38.5	Rv1737c	-201	none	N/A	N/A	A
1068004+	+	1068004	28	Rv0957	-201	Rv0956	444	0.685185	G
831574+	+	831574	112	Rv0740	-202	Rv0739	720	0.892193	G
629837+	+	629837	43	Rv0538	-203	none	N/A	N/A	G
88004-	-	88004	876.5	Rv0078A	-203	none	N/A	N/A	G
2684469-	-	2684469	30	Rv2390c	-203	none	N/A	N/A	G
1287124+	+	1287124	905	Rv1161	-204	none	N/A	N/A	C
1485657+	+	1485657	291.5	Rv1323	-205	none	N/A	N/A	G
1644465-	-	1644465	57.5	Rv1458c	-205	Rv1459c	1674	0.942568	A
970300+	+	970300	28	Rv0873	-205	none	N/A	N/A	G
1509076+	+	1509076	47	Rv1345	-205	Rv1344	109	0.339564	A
206608+	+	206608	179.5	Rv0175	-206	Rv0174	1378	0.890181	A
4264572-	-	4264572	161.5	Rv3802c	-207	Rv3803c	891	0.99	G
2882083+	+	2882083	188	Rv2563	-207	Rv2562	326	0.835897	A
247525-	-	247525	295.5	Rv0206c	-207	Rv0207c	588	0.806584	C
2313257-	-	2313257	36	Rv2053c	-208	none	N/A	N/A	T
3415166-	-	3415166	426.5	Rv3053c	-208	none	N/A	N/A	A
1540812+	+	1540812	250.5	Rv1368	-208	none	N/A	N/A	C
3626821-	-	3626821	399.5	Rv3245c	-208	Rv3246c	529	0.770015	G
122382-	-	122382	36	Rv0103c	-209	none	N/A	N/A	G
2035274+	+	2035274	184	Rv1797	-209	Rv1796	1546	0.879408	G
2307195-	-	2307195	341.5	Rv2048c	-209	none	N/A	N/A	A
1764770+	+	1764770	54.5	Rv1561	-209	Rv1560	16	0.0730594	A
4044068-	-	4044068	36	Rv3600c	-209	Rv3601c	214	0.509524	A
3190361-	-	3190361	188	Rv2879c	-209	Rv2880c	318	0.384058	A
2402719-	-	2402719	451	Rv2142c	-209	none	N/A	N/A	G
640166-	-	640166	46	Rv0548c	-210	none	N/A	N/A	G
2265070+	+	2265070	23.5	Rv2018	-210	none	N/A	N/A	G
408424+	+	408424	35.5	Rv0340	-210	none	N/A	N/A	G
2388406+	+	2388406	30.5	Rv2127	-210	none	N/A	N/A	A
962680+	+	962680	715	Rv0864	-210	Rv0863	82	0.29078	G
2529385-	-	2529385	125	Rv2255c	-211	Rv2256c	490	0.917603	G
1302892-	-	1302892	677.5	Rv1172c	-211	none	N/A	N/A	G
3886280-	-	3886280	53.5	Rv3468c	-211	Rv3469c	804	0.795252	G
3595502+	+	3595502	139	Rv3219	-211	none	N/A	N/A	A
3621465-	-	3621465	116.5	Rv3241c	-211	none	N/A	N/A	A
3216568-	-	3216568	31.5	Rv2906c	-211	Rv2907c	324	0.610169	G
3609969-	-	3609969	68.5	Rv3232c	-212	Rv3233c	403	0.681895	A
3902866+	+	3902866	105.5	Rv3484	-212	none	N/A	N/A	G
658109+	+	658109	189.5	Rv0567	-212	Rvnt05	1	0.0123457	G
759595+	+	759595	819.5	Rv0667	-212	none	N/A	N/A	G
1967705+	+	1967705	205.5	Rv1741	-212	Rv1740	1	0.00469484	A
677710+	+	677710	246.5	Rv0582	-212	Rv0581	1	0.00462963	G
3893932-	-	3893932	102.5	Rv3476c	-212	none	N/A	N/A	G
363263+	+	363263	228	Rv0299	-213	Rv0298	12	0.0526316	G
4393979+	+	4393979	143	Rv3909	-213	Rv3908	531	0.710843	G
2641033+	+	2641033	58	Rv2358	-213	none	N/A	N/A	G
3208542-	-	3208542	43.5	Rv2898c	-214	none	N/A	N/A	G
3110737-	-	3110737	143.5	Rv2801c	-214	none	N/A	N/A	G
3477175-	-	3477175	145	Rv3107c	-214	none	N/A	N/A	A
3231291-	-	3231291	266.5	Rv2919c	-215	Rv2920c	1216	0.847978	A
238610-	-	238610	693	Rv0201c	-215	Rv0202c	2683	0.924853	G
3015180-	-	3015180	20.5	Rv2699c	-215	none	N/A	N/A	G
71606+	+	71606	32.5	Rv0065	-215	none	N/A	N/A	T
1127876+	+	1127876	80.5	Rv1009	-215	Rv1008	788	0.991195	G
640856-	-	640856	59	Rv0549c	-215	Rv0550c	49	0.183521	A
1485647+	+	1485647	23	Rv1323	-215	none	N/A	N/A	A
748060+	+	748060	3794	Rv0651	-216	none	N/A	N/A	G
1417564-	-	1417564	28	Rv1267c	-217	none	N/A	N/A	A
1206016-	-	1206016	35	Rv1080c	-218	Rv1081c	403	0.926437	A
2882072+	+	2882072	82.5	Rv2563	-218	Rv2562	315	0.807692	A
2870340-	-	2870340	173.5	Rv2549c	-218	Rv2550c	25	0.101626	G
1073327+	+	1073327	55	Rv0960	-218	none	N/A	N/A	A
1659151+	+	1659151	27	Rv1471	-219	Rv1470	172	0.458667	G
2072377+	+	2072377	2765.5	Rv1827	-219	none	N/A	N/A	A
3660143-	-	3660143	318.5	Rv3276c	-219	none	N/A	N/A	G
2562953+	+	2562953	673	Rv2291	-221	Rv2290	355	0.687984	G
148635+	+	148635	42	Rv0123	-221	Rv0122	145	0.392954	G
4140463-	-	4140463	140.5	Rv3697c	-221	none	N/A	N/A	A
2854907-	-	2854907	162	Rv2530c	-221	Rv2530A	1	0.00444444	A
1351922+	+	1351922	31.5	Rv1208	-222	Rv1207	732	0.76489	G
2171748-	-	2171748	57	Rv1919c	-223	none	N/A	N/A	G
1321297+	+	1321297	23.5	Rv1183	-223	Rv1182	1263	0.890063	G
483754+	+	483754	58.5	Rv0404	-223	none	N/A	N/A	A
193358-	-	193358	52.5	Rv0162c	-223	none	N/A	N/A	A
1591466+	+	1591466	233	Rv1416	-223	Rv1415	1070	0.837246	G
2994892+	+	2994892	26	Rv2679	-223	none	N/A	N/A	C
4406715-	-	4406715	23.5	Rv3917c	-224	Rv3918c	817	0.782567	G
1243237-	-	1243237	22.5	Rv1119c	-224	Rv1120c	268	0.541414	G
2851091+	+	2851091	234	Rv2527	-224	Rv2526	1	0.00438596	A
1947643-	-	1947643	43.5	Rv1720c	-224	Rv1721c	1	0.00438596	A
363252+	+	363252	1676.5	Rv0299	-224	Rv0298	1	0.00438596	A
3070810-	-	3070810	76	Rv2757c	-224	Rv2758c	40	0.149813	G
4360006-	-	4360006	100.5	Rv3879c	-224	none	N/A	N/A	A
710782+	+	710782	76	Rv0617	-224	none	N/A	N/A	G
3939482-	-	3939482	64	Rv3510c	-225	none	N/A	N/A	G
1455270+	+	1455270	1445	Rv1299	-225	Rv1298	108	0.444444	G
2740587-	-	2740587	41.5	Rv2442c	-226	none	N/A	N/A	G
2728492-	-	2728492	793.5	Rv2431c	-226	Rv2432c	356	0.86618	C
1999584-	-	1999584	37.5	Rv1765A	-227	none	N/A	N/A	G
3584885-	-	3584885	26.5	Rv3207c	-227	none	N/A	N/A	G
1925355+	+	1925355	121	Rv1700	-227	Rv1699	1527	0.867121	G
2808083+	+	2808083	30.5	Rv2494	-227	Rv2493	1	0.0045045	G
3313065-	-	3313065	171.5	Rv2959c	-227	Rv2960c	137	0.550201	G
2258045+	+	2258045	194.5	Rv2010	-228	Rv2009	16	0.0658436	G
2813960-	-	2813960	67.5	Rv2499c	-230	Rv2500c	952	0.803376	G
2981806-	-	2981806	20.5	Rv2661c	-230	none	N/A	N/A	A
289115+	+	289115	174	Rv0240	-230	Rv0239	12	0.0512821	G
2056342-	-	2056342	23.5	Rv1813c	-230	none	N/A	N/A	A
895859-	-	895859	28	Rv0802c	-231	none	N/A	N/A	G
1701064+	+	1701064	34	Rv1510	-231	Rv1509	853	0.96712	A
555117-	-	555117	459.5	Rv0464c	-232	Rv0465c	1190	0.835088	G
729510-	-	729510	132	Rv0632c	-232	Rv0633c	657	0.782143	G
1589154+	+	1589154	184.5	Rv1413	-232	Rv1412	588	0.970297	A
3325702+	+	3325702	48.5	Rv2970A	-232	none	N/A	N/A	A
4190750-	-	4190750	574.5	Rv3739c	-233	none	N/A	N/A	G
886879-	-	886879	23.5	Rv0792c	-233	none	N/A	N/A	A
4187466+	+	4187466	38.5	Rv3737	-233	Rv3736	833	0.784369	G
629964-	-	629964	39.5	Rv0537c	-233	none	N/A	N/A	A
1027452+	+	1027452	51.5	Rv0922	-233	Rv0921	349	0.599656	G
697800-	-	697800	181.5	Rv0598c	-233	Rv0599c	1	0.00421941	A
2195206-	-	2195206	403.5	Rv1942c	-233	Rv1943c	142	0.375661	A
1547599+	+	1547599	303	Rv1375	-233	none	N/A	N/A	G
1504123+	+	1504123	40.5	Rv1337	-233	Rv1336	730	0.751029	G
2446044-	-	2446044	196	Rv2183c	-234	Rv2184c	903	0.792105	G
2432000+	+	2432000	25.5	Rv2170	-235	none	N/A	N/A	A
3640376-	-	3640376	3367	Rv3260c	-235	none	N/A	N/A	A
1231207-	-	1231207	204.5	Rv1102c	-236	Rv1103c	85	0.264798	G
831539+	+	831539	327	Rv0740	-237	Rv0739	685	0.848823	A
3302692-	-	3302692	73	Rv2950c	-237	none	N/A	N/A	A
676001+	+	676001	28	Rv0579	-237	none	N/A	N/A	G
1589147+	+	1589147	67.5	Rv1413	-239	Rv1412	581	0.958746	A
4093700+	+	4093700	89	Rv3653	-240	Rv3652	69	0.219048	G
2052693+	+	2052693	66.5	Rv1810	-240	none	N/A	N/A	G
140960+	+	140960	46.5	Rv0117	-240	none	N/A	N/A	T
271804-	-	271804	82	Rv0226c	-240	Rv0227c	1036	0.818325	G
3552523+	+	3552523	62.5	Rv3186	-241	Rv3185	920	0.979766	A
1482742-	-	1482742	32	Rv1319c	-241	Rv1320c	1476	0.866197	G
289104+	+	289104	56.5	Rv0240	-241	Rv0239	1	0.0042735	A
2833755-	-	2833755	366.5	Rv2516c	-242	Rv2517c	7	0.0277778	A
629973-	-	629973	503	Rv0537c	-242	none	N/A	N/A	G
2008930+	+	2008930	51	Rv1775	-242	Rv1774	1099	0.819538	G
2234891-	-	2234891	136	Rv1991c	-242	none	N/A	N/A	A
2925492+	+	2925492	165	Rv2596	-242	Rv2595	1	0.00406504	A
2745226-	-	2745226	608	Rv2444c	-242	none	N/A	N/A	G
2981855+	+	2981855	52.5	Rv2664	-242	Rv2663	3	0.0128205	G
2594942-	-	2594942	45	Rv2321c	-243	Rv2322c	423	0.635135	A
2059352+	+	2059352	28	Rv1817	-243	none	N/A	N/A	G
1701052+	+	1701052	22.5	Rv1510	-243	Rv1509	841	0.953515	A
468245-	-	468245	33.5	Rv0388c	-244	none	N/A	N/A	G
2207046-	-	2207046	51.5	Rv1963c	-244	none	N/A	N/A	C
921726+	+	921726	33.5	Rv0830	-244	Rv0829	152	0.522337	T
3183138+	+	3183138	106.5	Rv2872	-244	Rv2871	1	0.00387597	G
756017-	-	756017	31.5	Rv0661c	-245	Rv0662c	121	0.327913	A
3708316-	-	3708316	610	Rv3320c	-246	Rv3321c	1	0.00411523	A
2307764-	-	2307764	129	Rv2049c	-247	none	N/A	N/A	G
1313546-	-	1313546	65.5	Rv1179c	-247	none	N/A	N/A	C
1509034+	+	1509034	41.5	Rv1345	-247	Rv1344	67	0.208723	A
3015212-	-	3015212	179.5	Rv2699c	-247	none	N/A	N/A	G
2415170-	-	2415170	525.5	Rv2154c	-248	Rv2155c	1225	0.838467	A
2204225-	-	2204225	192	Rv1959c	-248	Rv1960c	1	0.00396825	G
706075+	+	706075	82.5	Rv0612	-249	none	N/A	N/A	G
881713-	-	881713	34	Rv0786c	-249	none	N/A	N/A	A
1985024-	-	1985024	129	Rv1753c	-249	Rv1754c	1647	0.973404	G
3880320-	-	3880320	952.5	Rv3460c	-250	Rv3461c	80	0.701754	G
2684429+	+	2684429	754.5	Rv2391	-250	none	N/A	N/A	G
2752431-	-	2752431	476	Rv2450c	-251	none	N/A	N/A	G
2620021+	+	2620021	85.5	Rv2342	-251	none	N/A	N/A	G
3795119-	-	3795119	32.5	Rv3379c	-252	Rv3380c	866	0.978531	A
1200515+	+	1200515	182	Rv1076	-252	none	N/A	N/A	G
236760-	-	236760	36.5	Rv0198c	-253	none	N/A	N/A	A
1574767-	-	1574767	875	Rv1397c	-254	Rv1398c	1	0.00387597	A
716410+	+	716410	76	Rv0624	-254	Rv0623	1	0.00392157	A
2868606+	+	2868606	101	Rv2548	-254	Rv2547	1	0.00387597	A
2052678+	+	2052678	45	Rv1810	-255	Rv1809	1397	0.992893	G
2373578+	+	2373578	39	Rv2114	-256	Rv2113	949	0.794807	A
569223-	-	569223	186.5	Rv0479c	-256	Rv0480c	584	0.692764	G
3192457-	-	3192457	89	Rv2882c	-256	Rv2883c	702	0.89313	G
1313469+	+	1313469	21.5	Rv1180	-256	none	N/A	N/A	C
2580163+	+	2580163	44	Rv2308	-256	none	N/A	N/A	A
873086+	+	873086	45.5	Rv0780	-257	none	N/A	N/A	C
718025+	+	718025	97.5	Rv0627	-257	Rv0626	1	0.00383142	A
1384278+	+	1384278	277.5	Rv1242	-257	Rv1241	1	0.00383142	A
3433434+	+	3433434	33	Rv3069	-258	none	N/A	N/A	G
1805923+	+	1805923	37.5	Rv1607	-258	Rv1606	271	0.778736	G
3984402-	-	3984402	393.5	Rv3544c	-258	Rv3545c	1044	0.801843	A
1794+	+	1794	21.5	Rv0002	-258	none	N/A	N/A	G
4393190+	+	4393190	301	Rv3908	-259	none	N/A	N/A	A
2561416+	+	2561416	739	Rv2289	-259	Rv2288	89	0.23545	G
1238451-	-	1238451	29	Rv1111c	-259	none	N/A	N/A	G
3009085+	+	3009085	78.5	Rv2691	-259	none	N/A	N/A	G
751258+	+	751258	22.5	Rv0655	-259	Rv0654	1259	0.835989	G
834703-	-	834703	53.5	Rv0743c	-260	Rv0744c	244	0.481262	G
3855053-	-	3855053	140.5	Rv3435c	-260	Rv3436c	1837	0.979733	A
60136+	+	60136	338	Rv0058	-260	Rv0057	241	0.461686	A
3702444-	-	3702444	239.5	Rv3313c	-260	Rv3314c	1024	0.797508	A
2087912-	-	2087912	361	Rv1838c	-260	Rv1839c	1	0.00378788	A
1686310+	+	1686310	244.5	Rv1495	-260	Rv1494	40	0.132013	G
2364781-	-	2364781	251	Rv2103c	-261	Rv2104c	1	0.00392157	A
4052688+	+	4052688	81	Rv3611	-262	none	N/A	N/A	G
2594415-	-	2594415	30.5	Rv2320c	-262	Rv2321c	285	0.521978	G
3113006+	+	3113006	21	Rv2806	-262	Rv2805	140	0.345679	G
4411191-	-	4411191	31.5	Rv3924c	-262	none	N/A	N/A	C
3182025-	-	3182025	123.5	Rv2869c	-263	Rv2870c	987	0.794686	G
4049408-	-	4049408	24.5	Rv3607c	-263	Rv3608c	573	0.679715	G
4411270+	+	4411270	5741	Rv0001	-263	none	N/A	N/A	G
3549951-	-	3549951	125	Rv3180c	-263	Rv3181c	193	0.426049	G
909581-	-	909581	317.5	Rv0815c	-263	none	N/A	N/A	G
2677465+	+	2677465	27.5	Rv2385	-264	Rv2384	1530	0.90106	G
4235110+	+	4235110	28.5	Rv3789	-264	Rv3788	331	0.68107	G
3114782+	+	3114782	111.5	Rv2808	-264	Rv2807	1125	0.974026	G
132756+	+	132756	48	Rv0110	-264	Rv0109	1375	0.9222	G
3177273+	+	3177273	32	Rv2865	-264	none	N/A	N/A	G
535480-	-	535480	103	Rv0446c	-265	Rv0447c	1028	0.800623	A
1484014+	+	1484014	37.5	Rv1321	-265	none	N/A	N/A	G
1500661+	+	1500661	633	Rv1332	-265	Rv1331	1	0.00326797	A
2759754-	-	2759754	520	Rv2457c	-266	none	N/A	N/A	G
2380926-	-	2380926	106	Rv2121c	-266	Rv2122c	19	0.0673759	G
1918480+	+	1918480	93	Rv1695	-266	Rv1694	541	0.670384	G
1389244-	-	1389244	80	Rv1246c	-266	Rv1247c	1	0.0037037	A
3136599-	-	3136599	45	Rv2828c	-266	none	N/A	N/A	A
3672061+	+	3672061	114	Rv3292	-267	none	N/A	N/A	A
2075609+	+	2075609	259.5	Rv1832	-268	Rv1831	39	0.151163	G
2417743-	-	2417743	285.5	Rv2156c	-268	Rv2157c	1262	0.823222	G
3020305+	+	3020305	575	Rv2707	-268	none	N/A	N/A	A
163517-	-	163517	32	Rv0135c	-268	none	N/A	N/A	G
1003536+	+	1003536	80.5	Rv0900	-269	Rv0899	725	0.739042	G
2226101-	-	2226101	32.5	Rv1982c	-269	none	N/A	N/A	G
923729+	+	923729	30.5	Rvnt11	-270	none	N/A	N/A	G
3997901-	-	3997901	34.5	Rv3557c	-270	none	N/A	N/A	A
1298962-	-	1298962	391	Rv1167c	-270	Rv1168c	843	0.809798	G
2608526+	+	2608526	394.5	Rv2334	-270	none	N/A	N/A	A
2059325+	+	2059325	54	Rv1817	-270	none	N/A	N/A	G
19032-	-	19032	482	Rv0015c	-270	Rv0016c	1203	0.815041	G
1799313+	+	1799313	26.5	Rv1599	-270	none	N/A	N/A	G
1682237-	-	1682237	50	Rv1491c	-271	none	N/A	N/A	G
851737-	-	851737	101.5	Rv0756c	-271	none	N/A	N/A	C
965806-	-	965806	712	Rv0867c	-271	none	N/A	N/A	A
3013880-	-	3013880	180.5	Rv2696c	-272	Rv2697c	268	0.576344	A
2379999-	-	2379999	28.5	Rv2120c	-272	Rv2121c	662	0.774269	G
4067557-	-	4067557	148	Rv3627c	-272	none	N/A	N/A	G
4136933+	+	4136933	43.5	Rv3695	-273	none	N/A	N/A	C
2150548-	-	2150548	62.5	Rv1902c	-274	none	N/A	N/A	G
3020299+	+	3020299	721.5	Rv2707	-274	none	N/A	N/A	G
2930070+	+	2930070	243.5	Rv2602	-274	Rv2601A	1	0.00347222	A
2183514-	-	2183514	33.5	Rv1931c	-275	none	N/A	N/A	A
3838864-	-	3838864	223.5	Rv3419c	-275	Rv3420c	199	0.417191	T
3826273+	+	3826273	6189.5	Rv3408	-275	Rv3407	22	0.0733333	G
3799910-	-	3799910	78	Rv3384c	-275	Rv3385c	34	0.110032	A
587101+	+	587101	368	Rv0497	-276	Rv0496	708	0.717325	G
2205549-	-	2205549	170	Rv1962c	-276	none	N/A	N/A	G
1282030+	+	1282030	460.5	Rv1156	-276	none	N/A	N/A	A
3957645-	-	3957645	405.5	Rv3520c	-277	none	N/A	N/A	A
3148151-	-	3148151	514.5	Rv2839c	-278	Rv2840c	108	0.36	G
1692646+	+	1692646	209.5	Rv1502	-278	Rv1501	757	0.920925	G
4124139+	+	4124139	76	Rv3683	-278	Rv3682	2224	0.914098	G
2469565-	-	2469565	194	Rv2204c	-278	Rv2205c	899	0.834726	G
1945363+	+	1945363	52	Rv1719	-278	Rv1718	555	0.677656	G
917925-	-	917925	2158.5	Rv0823c	-279	Rv0824c	826	0.812193	G
1545732+	+	1545732	141.5	Rv1373	-280	Rv1372	908	0.76819	A
4303069-	-	4303069	77.5	Rv3827c	-280	Rv3828c	329	0.537582	G
3395099+	+	3395099	79	Rv3035	-280	none	N/A	N/A	G
4025549+	+	4025549	51	Rv3584	-281	none	N/A	N/A	T
4115438-	-	4115438	139.5	Rv3673c	-281	Rv3674c	457	0.619241	G
1699931+	+	1699931	41.5	Rv1509	-281	Rv1508A	66	0.181818	G
333417-	-	333417	494	Rv0277c	-281	none	N/A	N/A	A
840947+	+	840947	84	Rv0749	-281	Rv0748	1	0.00387597	A
207170+	+	207170	294	Rv0176	-282	Rv0175	357	0.556075	G
1851991+	+	1851991	872	Rv1641	-282	none	N/A	N/A	G
774501+	+	774501	21.5	Rv0675	-282	Rv0674	438	0.605809	G
3473060-	-	3473060	44.5	Rv3104c	-282	Rv3105c	845	0.743184	G
3307673-	-	3307673	38	Rv2954c	-282	Rv2955c	873	0.903727	G
2388333+	+	2388333	83	Rv2127	-283	none	N/A	N/A	G
800203+	+	800203	6161	Rv0700	-284	none	N/A	N/A	G
993739-	-	993739	47.5	Rv0891c	-284	none	N/A	N/A	A
3690857+	+	3690857	105	Rv3304	-284	none	N/A	N/A	T
2219535-	-	2219535	52.5	Rv1976c	-284	none	N/A	N/A	G
1440521+	+	1440521	311.5	Rv1287	-284	Rv1286	1615	0.875339	G
1024400+	+	1024400	72	Rv0919	-284	Rv0918	190	0.398323	A
2775283+	+	2775283	160.5	Rv2473	-285	Rv2472	12	0.0408163	G
1934163-	-	1934163	36	Rv1706c	-285	none	N/A	N/A	G
3177537+	+	3177537	466	Rv2866	-285	Rv2865	1	0.0035461	A
566222+	+	566222	342.5	Rv0476	-286	Rv0475	426	0.71	G
1957391+	+	1957391	39	Rv1731	-286	none	N/A	N/A	G
3242245-	-	3242245	37.5	Rv2927c	-286	none	N/A	N/A	G
3092885-	-	3092885	427	Rv2783c	-288	none	N/A	N/A	G
3672039+	+	3672039	187	Rv3292	-289	none	N/A	N/A	G
2314885+	+	2314885	25.5	Rv2059	-289	none	N/A	N/A	G
1002704-	-	1002704	239.5	Rv0897c	-289	Rv0898c	1	0.00378788	A
4011361-	-	4011361	23	Rv3569c	-290	Rv3570c	910	0.767932	G
1052607-	-	1052607	124	Rv0941c	-290	none	N/A	N/A	A
4118486+	+	4118486	23.5	Rv3679	-290	none	N/A	N/A	A
3554006+	+	3554006	46	Rv3188	-292	Rv3187	920	0.979766	A
1999649-	-	1999649	33	Rv1765A	-292	none	N/A	N/A	T
1003513+	+	1003513	82	Rv0900	-292	Rv0899	702	0.715596	A
309839-	-	309839	330	Rv0256c	-292	none	N/A	N/A	G
4385672-	-	4385672	31	Rv3899c	-293	Rv3900c	637	0.680556	G
2587583-	-	2587583	37.5	Rv2314c	-293	Rv2315c	1222	0.805007	A
3271921+	+	3271921	172	Rv2936	-293	Rv2935	4185	0.93687	G
4336375-	-	4336375	81.5	Rv3859c	-294	none	N/A	N/A	G
3611483-	-	3611483	151	Rv3234c	-294	none	N/A	N/A	A
1267053+	+	1267053	21.5	Rv1140	-294	none	N/A	N/A	A
2604814+	+	2604814	42.5	Rv2332	-294	Rv2331A	75	0.221239	G
2120989-	-	2120989	22	Rv1869c	-294	Rv1870c	442	0.694969	G
3150418+	+	3150418	24.5	Rv2844	-295	Rv2843	248	0.454212	T
4034057+	+	4034057	740.5	Rv3593	-295	Rv3592	1	0.00314465	A
1998811-	-	1998811	85.5	Rv1765c	-296	none	N/A	N/A	G
104959-	-	104959	28.5	Rv0094c	-296	Rv0095c	257	0.625304	G
3371730-	-	3371730	57	Rv3011c	-296	Rv3012c	1	0.00333333	G
1538093+	+	1538093	37	Rv1366	-297	none	N/A	N/A	G
3883667+	+	3883667	45.5	Rv3467	-297	Rv3466	143	0.213752	G
4083020-	-	4083020	1075	Rv3644c	-299	none	N/A	N/A	G
4121853-	-	4121853	41	Rv3681c	-299	none	N/A	N/A	G
570811-	-	570811	51	Rv0481c	-299	none	N/A	N/A	G
2097348+	+	2097348	51.5	Rv1849	-299	Rv1848	1	0.00330033	A
1423898+	+	1423898	61.5	Rv1274	-299	none	N/A	N/A	G
1681857+	+	1681857	39.5	Rv1492	-300	none	N/A	N/A	A
2334594-	-	2334594	73.5	Rv2077c	-300	Rv2077A	1	0.00333333	G
2120996-	-	2120996	59	Rv1869c	-301	Rv1870c	435	0.683962	T
2031939+	+	2031939	244	Rv1795	-301	Rv1794	874	0.967885	G
1220487-	-	1220487	59	Rv1092c	-301	none	N/A	N/A	A
564720+	+	564720	38.5	Rv0474	-301	Rv0473	1157	0.84391	G
3709354-	-	3709354	66.5	Rv3322c	-302	Rv3323c	361	0.542042	A
2899037+	+	2899037	140.5	Rv2575	-302	Rv2574	232	0.460317	G
1338701+	+	1338701	267	Rv1195	-302	none	N/A	N/A	G
3405224-	-	3405224	30	Rv3043c	-303	none	N/A	N/A	G
4087560-	-	4087560	102	Rv3646c	-303	none	N/A	N/A	G
3418966-	-	3418966	65	Rv3057c	-304	Rv3058c	411	0.631336	G
4388200-	-	4388200	52	Rv3902c	-305	Rv3903c	2233	0.878788	G
2132634-	-	2132634	25	Rv1881c	-305	Rv1882c	570	0.683453	G
2538656-	-	2538656	72	Rv2264c	-306	none	N/A	N/A	G
2596027+	+	2596027	52	Rv2324	-307	none	N/A	N/A	G
107291+	+	107291	40.5	Rv0098	-309	Rv0097	558	0.641379	G
4056684-	-	4056684	137	Rv3616c	-309	none	N/A	N/A	A
99374+	+	99374	39	Rv0091	-310	none	N/A	N/A	G
3877132-	-	3877132	324.5	Rv3455c	-310	Rv3456c	301	0.554328	G
1918435+	+	1918435	44.5	Rv1695	-311	Rv1694	496	0.614622	G
1041803+	+	1041803	67	Rv0934	-312	Rv0933	540	0.649819	G
3267425+	+	3267425	540	Rv2935	-312	Rv2934	5178	0.944201	G
4281335+	+	4281335	69.5	Rv3817	-312	none	N/A	N/A	G
1566512+	+	1566512	90.5	Rv1392	-313	Rv1391	1072	0.852824	A
4062214+	+	4062214	30.5	Rv3623	-313	none	N/A	N/A	C
2544383+	+	2544383	46	Rv2270	-315	none	N/A	N/A	C
2532212-	-	2532212	381	Rv2258c	-315	none	N/A	N/A	A
1504039+	+	1504039	50	Rv1337	-317	Rv1336	646	0.664609	G
3205549-	-	3205549	27	Rv2895c	-317	Rv2896c	886	0.757265	G
1215199+	+	1215199	30	Rv1089A	-318	none	N/A	N/A	G
2430178-	-	2430178	22	Rv2166c	-320	Rv2167c	1022	0.981748	A
4115477-	-	4115477	251	Rv3673c	-320	Rv3674c	418	0.566396	G
813620+	+	813620	147	Rv0720	-320	Rv0719	223	0.412963	A
208618+	+	208618	83.5	Rv0178	-320	Rv0177	202	0.363964	A
1419274-	-	1419274	68	Rv1269c	-321	Rv1270c	475	0.646259	G
341808+	+	341808	49	Rv0282	-322	Rv0281	811	0.892189	G
3939579-	-	3939579	23.5	Rv3510c	-322	none	N/A	N/A	G
4391031-	-	4391031	141.5	Rv3904c	-322	Rv3905c	1	0.00320513	A
1053924+	+	1053924	138.5	Rv0945	-323	Rv0944	160	0.33543	A
547681-	-	547681	29	Rv0456A	-324	Rv0457c	1927	0.953017	A
3627674-	-	3627674	25	Rv3246c	-325	Rv3247c	390	0.604651	G
4099474-	-	4099474	207.5	Rv3660c	-326	none	N/A	N/A	C
2981902-	-	2981902	35.5	Rv2661c	-326	none	N/A	N/A	A
4083048-	-	4083048	42	Rv3644c	-327	none	N/A	N/A	G
759480+	+	759480	695	Rv0667	-327	none	N/A	N/A	A
3313165-	-	3313165	102.5	Rv2959c	-327	Rv2960c	37	0.148594	G
219158+	+	219158	83.5	Rv0188	-328	Rv0187	454	0.684766	G
3842708+	+	3842708	31	Rv3426	-328	Rv3425	470	0.885122	G
1313627-	-	1313627	53.5	Rv1179c	-328	none	N/A	N/A	A
3243367+	+	3243367	642	Rv2930	-330	none	N/A	N/A	A
1160391-	-	1160391	27	Rv1035c	-330	Rv1036c	43	0.126844	A
2402646+	+	2402646	28	Rv2143	-331	none	N/A	N/A	A
3272874+	+	3272874	49	Rv2937	-332	Rv2936	661	0.663655	G
4012603-	-	4012603	56.5	Rv3570c	-333	none	N/A	N/A	G
678896+	+	678896	95	Rv0584	-333	none	N/A	N/A	G
706243-	-	706243	212	Rv0610c	-334	Rv0611c	102	0.265625	A
1775058+	+	1775058	86	Rv1568	-334	none	N/A	N/A	G
1634961-	-	1634961	26.5	Rv1450c	-334	none	N/A	N/A	G
412422+	+	412422	255	Rv0343	-335	Rv0342	1585	0.824233	A
3501459+	+	3501459	30.5	Rv3136	-335	Rv3135	126	0.315789	A
2683477-	-	2683477	177	Rv2388c	-335	Rv2389c	236	0.507527	A
3126479-	-	3126479	223	Rv2818c	-335	Rv2819c	889	0.788121	A
3026729+	+	3026729	89	Rv2714	-336	Rv2713	1289	0.916134	G
2201248+	+	2201248	117.5	Rv1955	-336	Rv1953	311	0.996795	A
831440+	+	831440	64	Rv0740	-336	Rv0739	586	0.726146	G
2197688+	+	2197688	137	Rv1947	-336	none	N/A	N/A	G
311086-	-	311086	20.5	Rv0258c	-337	Rv0259c	432	0.580645	G
4329953-	-	4329953	35.5	Rv3857c	-339	none	N/A	N/A	G
1775052+	+	1775052	83	Rv1568	-340	none	N/A	N/A	G
2509715-	-	2509715	25	Rv2236c	-340	none	N/A	N/A	G
1393341-	-	1393341	28.5	Rv1248c	-340	Rv1249c	642	0.813688	G
1830902-	-	1830902	241	Rv1628c	-341	none	N/A	N/A	G
1362143-	-	1362143	30.5	Rv1217c	-342	Rv1218c	591	0.63141	G
731152+	+	731152	2593	Rvnt06	-342	Rv0634A	40	0.15873	A
1342599+	+	1342599	52	Rv1200	-343	none	N/A	N/A	A
3805278+	+	3805278	34	Rv3391	-343	Rv3390	414	0.582278	G
612417-	-	612417	23.5	Rv0519c	-343	none	N/A	N/A	G
532558-	-	532558	97.5	Rv0442c	-344	none	N/A	N/A	G
1593161+	+	1593161	164	Rv1419	-344	Rv1418	523	0.761281	G
1061618+	+	1061618	90	Rv0951	-346	none	N/A	N/A	G
1025739-	-	1025739	24.5	Rvnt14	-346	Rv0920c	1078	0.816667	A
2810285-	-	2810285	293	Rv2495c	-346	Rv2496c	698	0.666667	A
2719155-	-	2719155	94.5	Rv2421c	-347	none	N/A	N/A	G
2850743+	+	2850743	43	Rv2526	-348	none	N/A	N/A	G
3665469+	+	3665469	123.5	Rv3284	-349	Rv3283	542	0.606264	A
1510496+	+	1510496	61	Rv1346	-350	Rv1345	1216	0.776501	G
1230950+	+	1230950	30	Rv1104	-351	none	N/A	N/A	G
2817232-	-	2817232	48	Rv2501c	-352	Rv2502c	1243	0.781761	A
3569031-	-	3569031	572.5	Rv3197A	-352	none	N/A	N/A	G
3958096+	+	3958096	35.5	Rv3522	-352	Rv3521	576	0.631579	G
3798841-	-	3798841	55	Rv3383c	-352	none	N/A	N/A	A
1515269+	+	1515269	73.5	Rv1349	-354	Rv1348	2223	0.861628	A
3436676-	-	3436676	22.5	Rv3072c	-354	Rv3073c	10	0.0280112	G
3500269-	-	3500269	126	Rv3133c	-354	Rv3134c	481	0.596035	G
3395024+	+	3395024	202.5	Rv3035	-355	none	N/A	N/A	G
33227+	+	33227	131	Rv0031	-355	Rv0030	4	0.0121212	G
3872851-	-	3872851	96.5	Rv3450c	-355	none	N/A	N/A	C
33940+	+	33940	40	Rv0032	-355	none	N/A	N/A	G
4411177+	+	4411177	489.5	Rv0001	-356	none	N/A	N/A	A
186429+	+	186429	86	Rv0158	-356	Rv0157	1378	0.964986	G
1406441-	-	1406441	30.5	Rv1257c	-357	Rv1258c	900	0.714286	G
2560968+	+	2560968	20	Rv2288	-360	Rv2287	1266	0.777164	A
2435548+	+	2435548	34	Rv2174	-361	Rv2173	702	0.66289	G
609827+	+	609827	97	Rv0518	-361	Rv0517	1082	0.825324	T
3068307-	-	3068307	48	Rv2754c	-362	Rv2755c	158	0.572464	G
1267348-	-	1267348	58	Rv1139c	-363	none	N/A	N/A	A
2442939+	+	2442939	230.5	Rv2181	-363	none	N/A	N/A	G
1176565+	+	1176565	417	Rv1054	-363	none	N/A	N/A	G
3436685-	-	3436685	28	Rv3072c	-363	Rv3073c	1	0.00280112	A
1483915+	+	1483915	25	Rv1321	-364	none	N/A	N/A	G
1261711-	-	1261711	2490.5	Rv1133c	-365	none	N/A	N/A	G
1353157+	+	1353157	136.5	Rv1210	-365	Rv1209	1	0.00271003	G
3415325-	-	3415325	494.5	Rv3053c	-367	none	N/A	N/A	G
1445417-	-	1445417	26.5	Rv1290c	-370	none	N/A	N/A	A
3381364-	-	3381364	44	Rv3022A	-371	none	N/A	N/A	G
924989+	+	924989	56.5	Rv0833	-372	Rv0832	39	0.0942029	A
2397210-	-	2397210	1050.5	Rv2136c	-372	Rv2137c	106	0.256039	A
2575598-	-	2575598	91	Rv2304c	-373	none	N/A	N/A	A
1992780+	+	1992780	21	Rv1760	-373	none	N/A	N/A	G
4136833+	+	4136833	29.5	Rv3695	-373	none	N/A	N/A	G
1815310+	+	1815310	101	Rv1616	-373	Rv1615	58	0.131519	G
1342979-	-	1342979	52.5	Rv1199c	-374	none	N/A	N/A	G
2642952-	-	2642952	61.5	Rv2360c	-374	Rv2361c	517	0.580247	G
4286347+	+	4286347	41	Rv3822	-374	Rv3821	375	0.52521	G
2555566+	+	2555566	45	Rv2283	-375	none	N/A	N/A	G
288729+	+	288729	22.5	Rv0239	-375	Rv0238	302	0.491057	A
2512164+	+	2512164	49.5	Rv2241	-375	none	N/A	N/A	A
161395+	+	161395	42.5	Rv0134	-376	Rv0133	527	0.869637	T
4058321+	+	4058321	70.5	Rv3618	-377	Rv3617	589	0.607843	G
1508923-	-	1508923	160.5	Rv1342c	-377	Rv1343c	1	0.00262467	G
648157+	+	648157	29	Rv0557	-379	Rv0556	199	0.385659	G
4405547-	-	4405547	692	Rv3916c	-380	Rv3917c	945	0.913043	G
74921+	+	74921	31.5	Rv0068	-380	none	N/A	N/A	A
4388276-	-	4388276	23.5	Rv3902c	-381	Rv3903c	2157	0.848878	A
2267102-	-	2267102	140.5	Rv2020c	-382	Rv2021c	9	0.0294118	G
[truncated: 2,979 more rows]

## Sheet: Leadered
TSS unique identifier	Strand	Coordinate (genome version NC_000962)	Mean coverage in converted libraries	Downstream same-strand gene	position relative to downstream same-strand gene	Overlapping same-strand gene	Position in overlapping same-strand gene	Position in overlapping same-strand gene relative to length	nt at +1
4056487-	-	4056487	36	Rv3616c	-112	none	N/A	N/A	A
3939482-	-	3939482	64	Rv3510c	-225	none	N/A	N/A	G
848111+	+	848111	52	Rv0757	-3497	none	N/A	N/A	G
814974-	-	814974	43.5	Rv0691c	-23308	none	N/A	N/A	G
1901158-	-	1901158	25.5	Rv1675c	-183	none	N/A	N/A	G
51622+	+	51622	36.5	Rv0049	-1209	none	N/A	N/A	A
412422+	+	412422	255	Rv0343	-335	Rv0342	1585	0.824233	A
3430361+	+	3430361	85.5	Rv3065	-26	none	N/A	N/A	G
3015010-	-	3015010	418	Rv2699c	-45	none	N/A	N/A	G
1825928-	-	1825928	549.5	Rv1623c	-41	none	N/A	N/A	A
35716+	+	35716	43	Rv0033	-891	Rv0032	1422	0.61399	G
3086786-	-	3086786	136	Rv2779c	-32	none	N/A	N/A	G
768995+	+	768995	30	Rv0670	-797	none	N/A	N/A	G
4201696-	-	4201696	173	Rv3753c	-1475	Rv3755c	193	0.321667	G
3273325-	-	3273325	33.5	Rv2927c	-31366	none	N/A	N/A	G
1326553+	+	1326553	391.5	Rv1187	-2837	none	N/A	N/A	G
756035+	+	756035	59.5	Rv0663	-102	none	N/A	N/A	G
3488105+	+	3488105	403	Rv3123	-464	Rv3122	17	0.0360934	G
2765529+	+	2765529	113.5	Rvnt27	-12	none	N/A	N/A	G
3536064+	+	3536064	121.5	Rv3168	-38	none	N/A	N/A	A
1687883+	+	1687883	32.5	Rv1497	-58	Rv1496	1000	0.995025	A
676055+	+	676055	23	Rv0579	-183	none	N/A	N/A	G
609765-	-	609765	36	Rv0516c	-1230	none	N/A	N/A	G
2389915+	+	2389915	55.5	Rv2128	-170	Rv2127	1300	0.884354	G
2448112+	+	2448112	470.5	Rv2187	-48	none	N/A	N/A	A
3567048+	+	3567048	22.5	Rv3198A	-4287	Rv3197	25	0.0186012	A
1272341-	-	1272341	29.5	Rv1142c	-2383	none	N/A	N/A	G
347509-	-	347509	53	Rv0279c	-8436	none	N/A	N/A	G
541232+	+	541232	45	Rv0452	-910	none	N/A	N/A	G
3284910+	+	3284910	146	Rv2942	-160	Rv2941	1576	0.904188	A
2594942-	-	2594942	45	Rv2321c	-243	Rv2322c	423	0.635135	A
1296733-	-	1296733	20.5	Rv1159A	-10165	none	N/A	N/A	G
1692456-	-	1692456	70	Rv1498A	-2110	none	N/A	N/A	G
4396423-	-	4396423	20	Rv3907c	-3350	none	N/A	N/A	G
250012+	+	250012	41	Rv0210	-108	Rv0209	975	0.89779	G
4263943-	-	4263943	55.5	Rv3801c	-877	Rv3802c	423	0.418398	G
1515269+	+	1515269	73.5	Rv1349	-354	Rv1348	2223	0.861628	A
2169986-	-	2169986	32.5	Rv1917c	-2675	Rv1918c	627	0.211538	G
112895-	-	112895	35.5	Rv0095c	-7680	none	N/A	N/A	A
468306+	+	468306	87.5	Rv0389	-29	none	N/A	N/A	G
2366947+	+	2366947	164	Rv2107	-412	none	N/A	N/A	A
3647894+	+	3647894	114.5	Rv3268	-1526	Rv3267	10	0.00668003	G
2714442+	+	2714442	24	Rv2422	-4641	none	N/A	N/A	G
4173374-	-	4173374	29.5	Rv3722c	-5246	none	N/A	N/A	G
4190750-	-	4190750	574.5	Rv3739c	-233	none	N/A	N/A	G
559861+	+	559861	343	Rv0469	-27	none	N/A	N/A	G
662470+	+	662470	74	Rv0576	-7378	Rv0570	1176	0.565657	G
3918514-	-	3918514	47	Rv3498c	-516	Rv3499c	687	0.571072	G
3228761-	-	3228761	31	Rv2916c	-2476	Rv2918c	1920	0.7911	G
3189934-	-	3189934	126	Rv2878c	-537	Rv2879c	219	0.384211	G
916242+	+	916242	24	Rv0826	-3392	none	N/A	N/A	G
4351479-	-	4351479	166.5	Rv3862c	-12958	none	N/A	N/A	G
4162826+	+	4162826	25	Rv3720	-910	Rv3719	521	0.368719	A
946082+	+	946082	23.5	Rv0850	-1230	Rv0849	27	0.0214286	G
1215760+	+	1215760	28	Rv1091	-709	Rv1090	162	0.355263	G
3752231-	-	3752231	69.5	Rv3346c	-8776	Rv3347c	954	0.100697	G
2120996-	-	2120996	59	Rv1869c	-301	Rv1870c	435	0.683962	T
4272965-	-	4272965	33	Rv3808c	-686	Rv3809c	511	0.425833	A
1658947+	+	1658947	121.5	Rv1470	-33	none	N/A	N/A	G
3501459+	+	3501459	30.5	Rv3136	-335	Rv3135	126	0.315789	A
3128290+	+	3128290	20	Rv2831	-8981	none	N/A	N/A	A
810315+	+	810315	191	Rv0714	-1058	Rv0713	370	0.392781	A
1132182-	-	1132182	25.5	Rv1007c	-5179	none	N/A	N/A	G
1136873+	+	1136873	75.5	Rv1019	-1442	none	N/A	N/A	G
1092784-	-	1092784	123	Rv0976c	-2609	none	N/A	N/A	A
2643961-	-	2643961	31.5	Rv2361c	-493	Rv2362c	298	0.373434	G
3272436+	+	3272436	114.5	Rv2937	-770	Rv2936	223	0.223896	T
3034729+	+	3034729	156.5	Rv2723	-180	Rv2722	95	0.381526	A
1986538-	-	1986538	147.5	Rv1753c	-1763	Rv1754c	133	0.0786052	A
3644068+	+	3644068	88	Rv3267	-3817	Rv3263	892	0.536703	G
3365342+	+	3365342	227	Rv3008	-1302	Rv3006	634	0.565062	A
4027280+	+	4027280	22	Rv3586	-611	Rv3585	837	0.580042	G
2677465+	+	2677465	27.5	Rv2385	-264	Rv2384	1530	0.90106	G
301683-	-	301683	541	Rv0249c	-28	none	N/A	N/A	A
1061744-	-	1061744	47.5	Rv0950c	-90	none	N/A	N/A	G
596655+	+	596655	1432	Rv0506	-104	none	N/A	N/A	A
3847272+	+	3847272	40	Rv3437	-9639	Rv3429	108	0.201117	A
2055473-	-	2055473	254.5	Rv1812c	-114	none	N/A	N/A	G
2821669+	+	2821669	67	Rv2506	-43	none	N/A	N/A	G
993801+	+	993801	643.5	Rv0892	-52	none	N/A	N/A	G
1376945+	+	1376945	227	Rv1234	-31	none	N/A	N/A	G
3961756-	-	3961756	26.5	Rv3520c	-4388	none	N/A	N/A	G
1380207-	-	1380207	24.5	Rv1233c	-3381	none	N/A	N/A	A
1364356+	+	1364356	264.5	Rv1221	-57	none	N/A	N/A	G
2267205-	-	2267205	30	Rv2021c	-95	Rv2022c	520	0.858086	A
4025564-	-	4025564	5328	Rv3583c	-20	none	N/A	N/A	A
258039-	-	258039	67.5	Rv0213c	-2089	Rv0215c	818	0.761639	G
2568105-	-	2568105	208.5	Rv2293c	-3073	none	N/A	N/A	G
225018-	-	225018	27.5	Rv0189c	-3295	Rv0193c	1554	0.840909	G
1693964-	-	1693964	73.5	Rv1498A	-3618	none	N/A	N/A	C
1395003-	-	1395003	83	Rv1249c	-1021	none	N/A	N/A	G
660984+	+	660984	35	Rv0569	-19	none	N/A	N/A	C
3325975+	+	3325975	486.5	Rv2971	-126	Rv2970A	42	0.245614	C
2614103-	-	2614103	178	Rv2338c	-40	none	N/A	N/A	G
3627674-	-	3627674	25	Rv3246c	-325	Rv3247c	390	0.604651	G
2540649+	+	2540649	36.5	Rv2270	-4049	Rv2266	546	0.424242	T
3320194-	-	3320194	27	Rv2966c	-727	Rv2967c	2853	0.843085	A
1702925-	-	1702925	443	Rv1508c	-3031	none	N/A	N/A	G
3755769+	+	3755769	185	Rv3354	-13342	none	N/A	N/A	G
1040547-	-	1040547	134.5	Rv0931c	-633	Rv0932c	502	0.451033	A
2681043+	+	2681043	32.5	Rv2391	-3636	Rv2387	279	0.222488	G
2222358+	+	2222358	35.5	Rv1983	-3886	none	N/A	N/A	G
2542462+	+	2542462	27	Rv2270	-2236	none	N/A	N/A	G
120299-	-	120299	119	Rv0095c	-15084	Rv0103c	1875	0.830013	A
1265852+	+	1265852	53	Rv1140	-1495	none	N/A	N/A	A
133845+	+	133845	433.5	Rv0111	-105	none	N/A	N/A	G
518660+	+	518660	7822.5	Rv0430	-73	none	N/A	N/A	G
1935139-	-	1935139	26.5	Rv1706A	-490	none	N/A	N/A	G
2325876-	-	2325876	43.5	Rv2067c	-6	none	N/A	N/A	A
1206016-	-	1206016	35	Rv1080c	-218	Rv1081c	403	0.926437	A
4285558+	+	4285558	95.5	Rv3821	-415	none	N/A	N/A	G
1132446-	-	1132446	20	Rv1007c	-5443	none	N/A	N/A	A
3284393-	-	3284393	25	Rv2940c	-1678	none	N/A	N/A	A
1206454-	-	1206454	223	Rv1081c	-36	none	N/A	N/A	G
3021907-	-	3021907	24	Rv2708c	-111	none	N/A	N/A	G
4220512-	-	4220512	30	Rv3773c	-1687	none	N/A	N/A	G
459867+	+	459867	30	Rv0385	-2268	none	N/A	N/A	G
1392015+	+	1392015	156.5	Rv1250	-2164	none	N/A	N/A	G
2160975-	-	2160975	46	Rv1914c	-647	none	N/A	N/A	G
235113+	+	235113	21	Rv0199	-1437	none	N/A	N/A	G
596631-	-	596631	69	Rv0505c	-46	none	N/A	N/A	G
3801635+	+	3801635	23.5	Rv3388	-18	none	N/A	N/A	A
593126-	-	593126	108.5	Rv0495c	-6812	none	N/A	N/A	G
2130222-	-	2130222	28	Rv1872c	-7071	none	N/A	N/A	G
3551136-	-	3551136	52.5	Rv3181c	-993	none	N/A	N/A	A
151075+	+	151075	176.5	Rv0125	-73	none	N/A	N/A	G
4388200-	-	4388200	52	Rv3902c	-305	Rv3903c	2233	0.878788	G
3872619+	+	3872619	78	Rv3452	-833	Rv3451	3	0.00380228	G
4365293+	+	4365293	38	Rv3908	-28156	none	N/A	N/A	G
4121698-	-	4121698	210.5	Rv3681c	-144	none	N/A	N/A	G
99374+	+	99374	39	Rv0091	-310	none	N/A	N/A	G
3625363-	-	3625363	73	Rv3244c	-453	Rv3245c	1251	0.734155	G
2857827+	+	2857827	62.5	Rv2536	-2625	none	N/A	N/A	A
838375+	+	838375	246.5	Rv0747	-76	none	N/A	N/A	C
375758+	+	375758	174	Rv0306	-156	none	N/A	N/A	A
1977874-	-	1977874	556.5	Rv1745c	-5883	Rv1749c	12	0.0215054	G
1485791+	+	1485791	2048	Rv1323	-71	none	N/A	N/A	A
1276012+	+	1276012	44	Rv1149	-1881	none	N/A	N/A	G
2247592+	+	2247592	31.5	Rv2002	-68	none	N/A	N/A	G
2876571-	-	2876571	176	Rv2555c	-86	none	N/A	N/A	G
4160974-	-	4160974	1280.5	Rv3716c	-61	none	N/A	N/A	T
4273615-	-	4273615	44.5	Rv3809c	-140	none	N/A	N/A	A
1994397+	+	1994397	30.5	Rv1763	-1755	Rv1760	1245	0.82505	G
1694334-	-	1694334	49	Rv1498A	-3988	Rv1503c	211	0.384335	T
1325017+	+	1325017	130	Rv1187	-4373	none	N/A	N/A	A
914673+	+	914673	28.5	Rv0826	-4961	none	N/A	N/A	G
2819911-	-	2819911	74	Rv2504c	-41	none	N/A	N/A	A
2897824-	-	2897824	134.5	Rv2572c	-21	none	N/A	N/A	G
3566682-	-	3566682	35	Rv3194c	-2396	none	N/A	N/A	A
1727211+	+	1727211	35	Rv1529	-2291	none	N/A	N/A	A
3104511+	+	3104511	120	Rv2799	-3257	none	N/A	N/A	A
3526043-	-	3526043	47.5	Rv3144c	-14726	none	N/A	N/A	A
3074907-	-	3074907	175.5	Rv2764c	-436	none	N/A	N/A	A
3709354-	-	3709354	66.5	Rv3322c	-302	Rv3323c	361	0.542042	A
194918+	+	194918	383.5	Rv0166	-75	none	N/A	N/A	G
2164401-	-	2164401	22	Rv1914c	-4073	Rv1917c	2911	0.664612	G
3079386-	-	3079386	44.5	Rv2769c	-401	Rv2770c	1072	0.932985	G
789981+	+	789981	74	Rv0692	-1850	none	N/A	N/A	G
2767171+	+	2767171	27.5	Rv2467	-1815	none	N/A	N/A	G
3348713-	-	3348713	208	Rvnt35	-94	Rvnt36	18	0.25	G
3087414+	+	3087414	102.5	Rv2787	-7697	Rv2780	595	0.533154	A
4370084+	+	4370084	85.5	Rv3908	-23365	none	N/A	N/A	A
3920101-	-	3920101	55	Rv3500c	-39	Rv3501c	761	0.994771	A
4329400-	-	4329400	113.5	Rv3854c	-1927	Rv3856c	9	0.00892857	G
3086712-	-	3086712	38	Rv2778c	-529	Rv2779c	43	0.0796296	G
166341-	-	166341	26	Rv0137c	-1081	none	N/A	N/A	A
3406242+	+	3406242	150.5	Rv3045	-43	none	N/A	N/A	A
4087379-	-	4087379	466.5	Rv3646c	-122	none	N/A	N/A	G
2897022+	+	2897022	115	Rv2573	-1021	none	N/A	N/A	G
2135904-	-	2135904	4134	Rv1886c	-37	none	N/A	N/A	G
3591629+	+	3591629	89	Rv3214	-17	none	N/A	N/A	G
3920945-	-	3920945	138.5	Rv3501c	-84	none	N/A	N/A	G
4273627+	+	4273627	24.5	Rv3810	-112	none	N/A	N/A	A
2052678+	+	2052678	45	Rv1810	-255	Rv1809	1397	0.992893	G
2017649+	+	2017649	1233.5	Rv1782	-91	none	N/A	N/A	G
1326552-	-	1326552	87.5	Rv1184c	-941	Rv1185c	961	0.553253	G
1822268-	-	1822268	41	Rv1620c	-575	Rv1621c	1006	0.635101	G
1285049+	+	1285049	26	Rv1160	-1546	Rv1159	58	0.0447531	A
501051+	+	501051	108.5	Rv0415	-97	none	N/A	N/A	G
658085-	-	658085	71.5	Rv0566c	-46	none	N/A	N/A	G
831539+	+	831539	327	Rv0740	-237	Rv0739	685	0.848823	A
2176017-	-	2176017	37.5	Rv1921c	-2222	none	N/A	N/A	A
2168342+	+	2168342	43	Rv1920	-3281	none	N/A	N/A	A
4161041-	-	4161041	21.5	Rv3716c	-128	none	N/A	N/A	C
1348726-	-	1348726	60.5	Rv1204c	-102	none	N/A	N/A	G
3545878-	-	3545878	41	Rv3176c	-578	none	N/A	N/A	G
3889434+	+	3889434	60	Rv3474	-1396	Rv3472	73	0.143984	A
2794071-	-	2794071	43	Rv2485c	-83	none	N/A	N/A	C
899977-	-	899977	77.5	Rv0802c	-4349	Rv0806c	1354	0.846779	G
3367141-	-	3367141	154.5	Rv3007c	-691	none	N/A	N/A	G
1397545-	-	1397545	34.5	Rv1249c	-3563	Rv1251c	1696	0.495906	G
2816974-	-	2816974	46.5	Rv2501c	-94	Rv2502c	1501	0.944025	G
756767+	+	756767	260.5	Rv0664	-1765	Rv0663	631	0.26692	G
3451769+	+	3451769	34	Rv3086	-12	none	N/A	N/A	A
4323448+	+	4323448	920	Rv3849	-51	none	N/A	N/A	A
2563113+	+	2563113	190	Rv2291	-61	Rv2290	515	0.998062	A
1711046+	+	1711046	80.5	Rv1521	-1256	Rv1520	19	0.0182517	T
418254+	+	418254	33	Rv0348	-39	Rv0347	951	0.963526	C
2040549-	-	2040549	40.5	Rv1785c	-15921	none	N/A	N/A	G
328350-	-	328350	49.5	Rv0269c	-3819	Rv0271c	112	0.0510018	G
2059961-	-	2059961	36.5	Rv1813c	-3849	none	N/A	N/A	G
4192070+	+	4192070	120.5	Rv3744	-3370	none	N/A	N/A	A
3979153-	-	3979153	35	Rv3536c	-3857	none	N/A	N/A	A
2735494+	+	2735494	45.5	Rv2438A	-1215	none	N/A	N/A	G
2124558+	+	2124558	31	Rv1876	-782	Rv1875	178	0.400901	G
2934524+	+	2934524	107	Rv2608	-522	Rv2607	327	0.484444	G
2703163-	-	2703163	109	Rv2403c	-1873	Rv2404c	86	0.0438328	G
89538+	+	89538	102	Rv0081	-37	none	N/A	N/A	G
2094150-	-	2094150	26.5	Rv1843c	-452	Rv1844c	1039	0.71262	T
4116390+	+	4116390	476.5	Rv3676	-88	none	N/A	N/A	G
1437914+	+	1437914	61.5	Rv1286	-993	Rv1285	6	0.00600601	A
1229679+	+	1229679	39	Rv1104	-1622	none	N/A	N/A	G
4182358+	+	4182358	39.5	Rv3732	-576	Rv3731	601	0.558032	A
935551+	+	935551	56.5	Rv0839	-26	none	N/A	N/A	G
3242049-	-	3242049	53	Rv2927c	-90	none	N/A	N/A	A
699816+	+	699816	27.5	Rv0603	-40	none	N/A	N/A	G
313476-	-	313476	73	Rv0260c	-817	Rv0261c	693	0.491489	G
2166711+	+	2166711	29	Rv1920	-4912	none	N/A	N/A	G
2247402-	-	2247402	23.5	Rv1999c	-2264	none	N/A	N/A	G
2445362-	-	2445362	120.5	Rv2182c	-33	none	N/A	N/A	A
1957644+	+	1957644	55	Rv1731	-33	none	N/A	N/A	A
1071341+	+	1071341	133.5	Rv0960	-2204	Rv0959	87	0.0430906	G
2037368+	+	2037368	89.5	Rv1799	-1791	Rv1798	669	0.364975	G
458917+	+	458917	157	Rv0385	-3218	none	N/A	N/A	G
4080784-	-	4080784	1067.5	Rv3642c	-19	none	N/A	N/A	G
380522+	+	380522	247	Rv0312	-34	none	N/A	N/A	G
3217772-	-	3217772	1467.5	Rv2909c	-129	none	N/A	N/A	G
724228+	+	724228	54	Rv0634A	-6885	none	N/A	N/A	G
3388983-	-	3388983	2695	Rv3029c	-113	none	N/A	N/A	G
1763616-	-	1763616	32	Rv1548c	-10283	none	N/A	N/A	G
3913590+	+	3913590	142.5	Rv3504	-8881	none	N/A	N/A	G
2288947+	+	2288947	105.5	Rv2046	-2322	none	N/A	N/A	A
4144344-	-	4144344	30	Rv3700c	-424	Rv3701c	573	0.593168	G
2449365-	-	2449365	22	Rv2186c	-1371	none	N/A	N/A	G
214579-	-	214579	171	Rv0182c	-439	none	N/A	N/A	C
320894-	-	320894	21.5	Rv0265c	-3391	Rv0266c	261	0.0719008	G
277876+	+	277876	78.5	Rv0232	-23	none	N/A	N/A	G
1836896-	-	1836896	64	Rv1632c	-66	none	N/A	N/A	A
806652+	+	806652	28.5	Rv0712	-2094	Rv0711	318	0.134518	G
4170720-	-	4170720	28	Rv3722c	-2592	none	N/A	N/A	G
1153407-	-	1153407	70.5	Rv1028c	-1721	none	N/A	N/A	A
2034620+	+	2034620	173.5	Rv1797	-863	Rv1796	892	0.507395	G
566222+	+	566222	342.5	Rv0476	-286	Rv0475	426	0.71	G
3019833+	+	3019833	25.5	Rv2707	-740	Rv2704	376	0.876457	G
1542013-	-	1542013	34.5	Rv1367c	-1368	Rv1369c	866	0.978531	A
1997394+	+	1997394	104.5	Rv1766	-2343	Rv1764	866	0.978531	A
2366707+	+	2366707	23.5	Rv2107	-652	Rv2106	920	0.979766	A
2430178-	-	2430178	22	Rv2166c	-320	Rv2167c	1022	0.981748	A
2784676-	-	2784676	90	Rv2478c	-68	Rv2479c	1022	0.981748	A
3120585-	-	3120585	159	Rv2810c	-4443	Rv2814c	920	0.979766	A
3552523+	+	3552523	62.5	Rv3186	-241	Rv3185	920	0.979766	A
3554006+	+	3554006	46	Rv3188	-292	Rv3187	920	0.979766	A
3795119-	-	3795119	32.5	Rv3379c	-252	Rv3380c	866	0.978531	A
3892072+	+	3892072	61.5	Rv3477	-2021	Rv3475	1022	0.981748	A
123625+	+	123625	33.5	Rv0106	-749	Rv0104	1309	0.864026	G
3684820-	-	3684820	86	Rv3298c	-1796	Rv3299c	1144	0.392722	G
850664+	+	850664	143	Rv0757	-944	none	N/A	N/A	G
1330467+	+	1330467	215.5	Rv1188	-554	Rv1187	1078	0.660539	A
4139401-	-	4139401	22	Rv3694c	-2287	Rv3696c	355	0.228443	A
498160+	+	498160	38	Rv0413	-1553	none	N/A	N/A	G
2097122-	-	2097122	38	Rv1846c	-523	none	N/A	N/A	G
2637319-	-	2637319	878.5	Rv2353c	-1727	none	N/A	N/A	A
3499044-	-	3499044	209	Rv3130c	-2678	Rv3132c	222	0.127807	A
247515-	-	247515	89	Rv0206c	-197	Rv0207c	598	0.820302	G
2712965-	-	2712965	213.5	Rv2414c	-89	Rv2415c	820	0.917226	G
988276-	-	988276	105.5	Rv0887c	-2305	none	N/A	N/A	G
1354061-	-	1354061	68	Rv1204c	-5437	none	N/A	N/A	G
2168417+	+	2168417	194.5	Rv1920	-3206	none	N/A	N/A	G
3960030+	+	3960030	298.5	Rv3524	-725	Rv3523	502	0.423629	A
3456943+	+	3456943	65	Rv3090	-1268	Rv3089	1183	0.782407	A
518189-	-	518189	97.5	Rv0428c	-386	Rv0429c	208	0.350168	G
3490330+	+	3490330	266	Rv3127	-1817	Rv3124	825	0.948276	A
1274155+	+	1274155	33.5	Rv1147	-745	Rv1146	801	0.566879	G
2400664+	+	2400664	132	Rvnt22	-1323	none	N/A	N/A	G
1027586+	+	1027586	453	Rv0922	-99	Rv0921	483	0.829897	C
3979648+	+	3979648	55	Rv3546	-5909	none	N/A	N/A	G
2405430-	-	2405430	157	Rv2145c	-32	none	N/A	N/A	T
3505147-	-	3505147	385	Rv3134c	-4398	none	N/A	N/A	G
1690814+	+	1690814	125	Rv1500	-36	none	N/A	N/A	A
2175454+	+	2175454	132.5	Rv1925	-1633	Rv1923	282	0.210291	C
341808+	+	341808	49	Rv0282	-322	Rv0281	811	0.892189	G
1999649-	-	1999649	33	Rv1765A	-292	none	N/A	N/A	T
4362964-	-	4362964	71	Rv3881c	-1039	Rv3882c	457	0.329014	G
2820948-	-	2820948	56.5	Rv2504c	-1078	Rv2505c	649	0.394769	G
1685766+	+	1685766	98.5	Rv1494	-505	Rv1493	1762	0.782068	G
1580533+	+	1580533	219	Rv1404	-58	none	N/A	N/A	A
2480718-	-	2480718	27.5	Rv2211c	-3537	Rv2214c	984	0.55312	G
5129+	+	5129	78.5	Rv0006	-2173	Rv0005	7	0.0032634	A
2400373-	-	2400373	38.5	Rv2140c	-45	none	N/A	N/A	G
3419414+	+	3419414	27.5	Rv3059	-78	none	N/A	N/A	G
855402+	+	855402	45.5	Rv0768	-5510	none	N/A	N/A	G
1133460+	+	1133460	21	Rv1019	-4855	none	N/A	N/A	A
3042916+	+	3042916	200.5	Rv2731	-110	Rv2730	375	0.786164	G
919575+	+	919575	124.5	Rv0826	-59	none	N/A	N/A	G
2618971-	-	2618971	424.5	Rv2340c	-63	none	N/A	N/A	G
1365896+	+	1365896	228.5	Rv1224	-1567	Rv1223	22	0.0138626	G
418586-	-	418586	30.5	Rv0346c	-1621	none	N/A	N/A	G
4187956-	-	4187956	29	Rv3734c	-2066	none	N/A	N/A	G
188119-	-	188119	31.5	Rv0154c	-4921	Rv0159c	721	0.512438	C
1989-	-	1989	29	Rv3924c	-2560	none	N/A	N/A	G
1858284-	-	1858284	34.5	Rv1645c	-2830	none	N/A	N/A	A
4035697-	-	4035697	37	Rv3591c	-1655	none	N/A	N/A	A
412695+	+	412695	79	Rv0343	-62	Rv0342	1858	0.966199	G
883273+	+	883273	275	Rv0793	-3446	Rv0788	514	0.761481	G
2869441-	-	2869441	453.5	Rv2540c	-5029	none	N/A	N/A	T
223580+	+	223580	818.5	Rv0192A	-27	Rv0192	17	0.0154405	A
325776+	+	325776	93.5	Rv0274	-4646	Rv0270	1210	0.718954	G
801370+	+	801370	350.5	Rv0702	-92	Rv0701	562	0.859327	G
2170683-	-	2170683	76	Rv1918c	-71	none	N/A	N/A	A
874184+	+	874184	25.5	Rv0781	-49	Rv0780	842	0.941834	A
3545836-	-	3545836	82.5	Rv3176c	-536	none	N/A	N/A	G
1565003+	+	1565003	699.5	Rv1390	-90	Rv1389	603	0.961722	G
1566693+	+	1566693	77	Rv1392	-132	Rv1391	1253	0.996818	G
3614222+	+	3614222	187	Rv3254	-19453	none	N/A	N/A	G
1725381-	-	1725381	24	Rv1526c	-3321	Rv1527c	3029	0.478742	A
2759541-	-	2759541	1584	Rv2457c	-53	none	N/A	N/A	A
2680334+	+	2680334	142	Rv2387	-431	none	N/A	N/A	A
1300739+	+	1300739	28.5	Rv1171	-568	Rv1170	436	0.47807	G
510322-	-	510322	87	Rv0423c	-97	none	N/A	N/A	A
2782355-	-	2782355	147	Rv2476c	-93	none	N/A	N/A	G
3016833+	+	3016833	187	Rv2702	-25	none	N/A	N/A	A
2562178-	-	2562178	266	Rv2286c	-2609	none	N/A	N/A	A
1394093-	-	1394093	401.5	Rv1249c	-111	none	N/A	N/A	G
2432195+	+	2432195	38	Rv2170	-40	none	N/A	N/A	A
261421-	-	261421	33.5	Rv0217c	-590	none	N/A	N/A	G
1483915+	+	1483915	25	Rv1321	-364	none	N/A	N/A	G
3325832-	-	3325832	184.5	Rv2970c	-129	none	N/A	N/A	G
4284073+	+	4284073	41.5	Rv3821	-1900	Rv3819	78	0.232143	G
1374266-	-	1374266	1190.5	Rv1230c	-69	none	N/A	N/A	G
4225878-	-	4225878	171.5	Rv3778c	-983	none	N/A	N/A	G
3584939+	+	3584939	351	Rv3208	-65	none	N/A	N/A	A
3675389-	-	3675389	22.5	Rv3291c	-3092	Rv3294c	607	0.749383	G
3307461-	-	3307461	70	Rv2954c	-70	none	N/A	N/A	G
1545892+	+	1545892	85	Rv1373	-120	Rv1372	1068	0.903553	A
4305018-	-	4305018	56	Rv3829c	-10	none	N/A	N/A	G
628529+	+	628529	32	Rv0538	-1511	none	N/A	N/A	G
1068743-	-	1068743	21.5	Rv0953c	-3781	none	N/A	N/A	A
43409-	-	43409	1795.5	Rv0040c	-44	none	N/A	N/A	G
24124-	-	24124	310.5	Rv0019c	-387	Rv0020c	1321	0.833965	G
274839-	-	274839	27	Rv0227c	-2000	Rv0229c	148	0.217327	G
737256-	-	737256	873.5	Rv0642c	-53	none	N/A	N/A	A
3559448-	-	3559448	74.5	Rvnt38	-5	none	N/A	N/A	A
1345595+	+	1345595	147.5	Rv1205	-3124	Rv1202	336	0.315493	A
73410-	-	73410	155.5	Rv0048c	-20713	Rv0066c	1102	0.492404	G
2763018+	+	2763018	147.5	Rvnt27	-2523	none	N/A	N/A	G
2897003-	-	2897003	65	Rv2571c	-1043	Rv2572c	801	0.447236	T
544745+	+	544745	29.5	Rv0454	-90	none	N/A	N/A	A
706243-	-	706243	212	Rv0610c	-334	Rv0611c	102	0.265625	A
2529385-	-	2529385	125	Rv2255c	-211	Rv2256c	490	0.917603	G
791713+	+	791713	6035.5	Rv0692	-118	none	N/A	N/A	A
3027908+	+	3027908	1514	Rv2715	-190	Rv2714	844	0.865641	A
2221536-	-	2221536	39.5	Rv1976c	-2285	none	N/A	N/A	A
820270+	+	820270	195	Rv0729	-1237	none	N/A	N/A	G
2624423-	-	2624423	116.5	Rv2344c	-671	none	N/A	N/A	G
3435411-	-	3435411	36.5	Rv3068c	-1789	none	N/A	N/A	G
3775981+	+	3775981	150.5	Rv3366	-1756	none	N/A	N/A	G
3743489+	+	3743489	27	Rv3348	-10276	none	N/A	N/A	A
3747329-	-	3747329	56.5	Rv3346c	-3874	Rv3347c	5856	0.618113	G
4103413-	-	4103413	20.5	Rv3662c	-1378	Rv3663c	266	0.161506	G
1287124+	+	1287124	905	Rv1161	-204	none	N/A	N/A	C
23796-	-	23796	318.5	Rv0019c	-59	none	N/A	N/A	G
1161885+	+	1161885	93	Rv1044	-5168	none	N/A	N/A	G
4399391-	-	4399391	63	Rv3907c	-6318	none	N/A	N/A	G
2007787+	+	2007787	99	Rv1774	-45	none	N/A	N/A	A
4011361-	-	4011361	23	Rv3569c	-290	Rv3570c	910	0.767932	G
2486225-	-	2486225	95.5	Rv2214c	-4524	none	N/A	N/A	G
3076445-	-	3076445	237.5	Rv2766c	-75	Rv2767c	276	0.779661	G
1504039+	+	1504039	50	Rv1337	-317	Rv1336	646	0.664609	G
3445514-	-	3445514	27	Rv3079c	-2917	Rv3080c	475	0.142514	G
1999584-	-	1999584	37.5	Rv1765A	-227	none	N/A	N/A	G
235241-	-	235241	32	Rv0193c	-8670	Rv0198c	1267	0.636044	G
1022996+	+	1022996	24	Rv0918	-1215	Rv0917	910	0.510662	G
4040759-	-	4040759	3409.5	Rv3596c	-55	none	N/A	N/A	A
2687849+	+	2687849	106	Rv2394	-161	Rv2393	722	0.853428	G
3821721+	+	3821721	25.5	Rv3406	-3609	none	N/A	N/A	C
2349323-	-	2349323	659	Rv2091c	-31	none	N/A	N/A	A
2388333+	+	2388333	83	Rv2127	-283	none	N/A	N/A	G
295966+	+	295966	144	Rv0245	-39	none	N/A	N/A	G
2229988+	+	2229988	20	Rv1986	-23	none	N/A	N/A	A
3037440+	+	3037440	167	Rv2730	-5102	none	N/A	N/A	G
1358607-	-	1358607	42.5	Rv1214c	-982	Rv1215c	838	0.497034	A
4162322-	-	4162322	599.5	Rv3718c	-64	none	N/A	N/A	G
4295772+	+	4295772	57.5	Rv3826	-4040	none	N/A	N/A	A
1262778-	-	1262778	45	Rv1133c	-1432	Rv1135c	1351	0.727518	G
4075667+	+	4075667	935.5	Rv3636	-85	none	N/A	N/A	G
2218404-	-	2218404	25.5	Rv1963c	-11602	none	N/A	N/A	A
1775054-	-	1775054	28.5	Rv1566c	-434	Rv1567c	91	0.319298	G
2795588-	-	2795588	37.5	Rv2485c	-1600	Rv2487c	1798	0.86235	G
2285923+	+	2285923	38	Rv2046	-5346	none	N/A	N/A	A
2916274-	-	2916274	524.5	Rv2588c	-81	none	N/A	N/A	G
3849290-	-	3849290	30	Rv3430c	-485	none	N/A	N/A	A
4139750+	+	4139750	116	Rv3698	-743	none	N/A	N/A	G
438790+	+	438790	64.5	Rv0361	-32	none	N/A	N/A	A
38085-	-	38085	46.5	Rv0022c	-10643	none	N/A	N/A	A
2087128-	-	2087128	326	Rv1837c	-147	none	N/A	N/A	G
2102866+	+	2102866	37	Rv1857	-2119	none	N/A	N/A	G
2779518+	+	2779518	81	Rvnt28	-14658	none	N/A	N/A	G
999424+	+	999424	1771.5	Rv0896	-48	none	N/A	N/A	A
241335-	-	241335	582.5	Rv0202c	-43	none	N/A	N/A	A
2011967+	+	2011967	119.5	Rv1780	-2732	none	N/A	N/A	G
3024062-	-	3024062	59.5	Rv2708c	-2266	none	N/A	N/A	G
51899-	-	51899	56.5	Rv0047c	-172	Rv0048c	799	0.918391	A
2307764-	-	2307764	129	Rv2049c	-247	none	N/A	N/A	G
2562953+	+	2562953	673	Rv2291	-221	Rv2290	355	0.687984	G
917925-	-	917925	2158.5	Rv0823c	-279	Rv0824c	826	0.812193	G
612908+	+	612908	238	Rv0522	-130	none	N/A	N/A	A
3775019-	-	3775019	66.5	Rv3364c	-145	Rv3365c	2483	0.943748	G
221736-	-	221736	34	Rv0189c	-13	none	N/A	N/A	G
3930950+	+	3930950	150	Rv3508	-55	none	N/A	N/A	A
832401-	-	832401	29	Rv0731c	-7762	none	N/A	N/A	G
1134716+	+	1134716	224.5	Rv1019	-3599	none	N/A	N/A	G
187971+	+	187971	126	Rv0161	-2636	none	N/A	N/A	G
3799988+	+	3799988	73	Rv3386	-104	none	N/A	N/A	A
4012269+	+	4012269	60.5	Rv3571	-148	none	N/A	N/A	A
2813960-	-	2813960	67.5	Rv2499c	-230	Rv2500c	952	0.803376	G
1789861+	+	1789861	29.5	Rv1589	-423	none	N/A	N/A	G
2934086-	-	2934086	348.5	Rv2606c	-16	none	N/A	N/A	G
3666300+	+	3666300	459.5	Rv3285	-57	none	N/A	N/A	G
2150548-	-	2150548	62.5	Rv1902c	-274	none	N/A	N/A	G
4275551+	+	4275551	316	Rv3812	-1020	Rv3811	754	0.465432	A
3580247+	+	3580247	45	Rv3203	-391	none	N/A	N/A	G
4189814+	+	4189814	1326	Rv3744	-5626	none	N/A	N/A	G
331673-	-	331673	62.5	Rv0275c	-15	none	N/A	N/A	G
434762-	-	434762	191.5	Rv0355c	-83	none	N/A	N/A	G
1762472-	-	1762472	23	Rv1548c	-9139	none	N/A	N/A	G
157653-	-	157653	3329	Rv0129c	-53	none	N/A	N/A	G
1579551+	+	1579551	30	Rv1404	-1040	Rv1402	1939	0.985264	G
157830+	+	157830	89.5	Rv0130	-17	none	N/A	N/A	G
2217787-	-	2217787	48.5	Rv1963c	-10985	none	N/A	N/A	G
2373523-	-	2373523	53	Rv2112c	-954	none	N/A	N/A	G
3433434+	+	3433434	33	Rv3069	-258	none	N/A	N/A	G
1061729-	-	1061729	1736.5	Rv0950c	-75	none	N/A	N/A	G
3640731-	-	3640731	53.5	Rv3260c	-590	none	N/A	N/A	G
4120142-	-	4120142	56.5	Rv3678A	-1451	none	N/A	N/A	G
987161-	-	987161	181.5	Rv0887c	-1190	none	N/A	N/A	G
2326827+	+	2326827	98.5	Rv2069	-117	none	N/A	N/A	G
1393140-	-	1393140	121.5	Rv1248c	-139	none	N/A	N/A	G
1041165-	-	1041165	517	Rv0932c	-117	none	N/A	N/A	G
3346146-	-	3346146	441	Rv2988c	-71	none	N/A	N/A	A
4235110+	+	4235110	28.5	Rv3789	-264	Rv3788	331	0.68107	G
465220+	+	465220	28	Rv0389	-3115	Rv0386	1810	0.555556	G
3009256+	+	3009256	187	Rv2691	-88	none	N/A	N/A	G
4275938+	+	4275938	24.5	Rv3812	-633	Rv3811	1141	0.704321	G
1504330+	+	1504330	156.5	Rv1337	-26	Rv1336	937	0.963992	G
787083+	+	787083	85.5	Rv0687	-16	none	N/A	N/A	G
3563217-	-	3563217	230	Rv3193c	-45	none	N/A	N/A	G
2567842-	-	2567842	118.5	Rv2293c	-2810	none	N/A	N/A	G
3267134-	-	3267134	76.5	Rv2927c	-25175	none	N/A	N/A	G
3799134+	+	3799134	92.5	Rv3386	-958	none	N/A	N/A	A
2487496+	+	2487496	53.5	Rv2220	-119	none	N/A	N/A	G
640166-	-	640166	46	Rv0548c	-210	none	N/A	N/A	G
221245+	+	221245	25.5	Rv0190	-626	none	N/A	N/A	G
2460318-	-	2460318	36.5	Rv2192c	-3575	none	N/A	N/A	G
2149226+	+	2149226	52	Rv1903	-1138	none	N/A	N/A	G
11190+	+	11190	64.5	Rv0009	-1278	none	N/A	N/A	G
2692166+	+	2692166	5598	Rv2396	-633	none	N/A	N/A	A
2456879+	+	2456879	133	Rv2193	-22	none	N/A	N/A	A
1149691+	+	1149691	181.5	Rv1028A	-2229	none	N/A	N/A	A
42737+	+	42737	51.5	Rv0041	-825	none	N/A	N/A	G
1380392-	-	1380392	332	Rv1233c	-3566	none	N/A	N/A	G
482285+	+	482285	129	Rv0404	-1692	none	N/A	N/A	G
3546536-	-	3546536	29.5	Rv3176c	-1236	none	N/A	N/A	G
1011708+	+	1011708	54.5	Rv0908	-23	Rv0907	1573	0.98374	G
462038-	-	462038	85	Rv0384c	-36	none	N/A	N/A	G
367713+	+	367713	61	Rv0306	-8201	none	N/A	N/A	G
2557723-	-	2557723	256	Rv2282c	-1847	none	N/A	N/A	G
3609969-	-	3609969	68.5	Rv3232c	-212	Rv3233c	403	0.681895	A
1264325-	-	1264325	56.5	Rv1135c	-197	none	N/A	N/A	G
2136128+	+	2136128	1788.5	Rv1887	-130	none	N/A	N/A	A
4320619+	+	4320619	1286.5	Rv3846	-85	none	N/A	N/A	G
2575309-	-	2575309	29.5	Rv2304c	-84	none	N/A	N/A	G
3280066-	-	3280066	27.5	Rv2927c	-38107	Rv2940c	2650	0.418245	G
2370857-	-	2370857	1110.5	Rv2111c	-65	none	N/A	N/A	A
1682237-	-	1682237	50	Rv1491c	-271	none	N/A	N/A	G
1711330-	-	1711330	35.5	Rv1516c	-2791	none	N/A	N/A	G
3762060+	+	3762060	168	Rv3354	-7051	none	N/A	N/A	G
2704466-	-	2704466	125.5	Rv2406c	-29	none	N/A	N/A	A
3742977+	+	3742977	101.5	Rv3348	-10788	none	N/A	N/A	G
3148151-	-	3148151	514.5	Rv2839c	-278	Rv2840c	108	0.36	G
1393527+	+	1393527	38.5	Rv1250	-652	none	N/A	N/A	G
2913406+	+	2913406	829	Rv2589	-2954	none	N/A	N/A	G
3365578-	-	3365578	20	Rv3005c	-1046	none	N/A	N/A	G
3352294-	-	3352294	89.5	Rv2993c	-1301	none	N/A	N/A	A
3210060-	-	3210060	40	Rv2899c	-654	Rv2900c	1686	0.720513	G
3302692-	-	3302692	73	Rv2950c	-237	none	N/A	N/A	A
2137085-	-	2137085	100	Rv1886c	-1218	none	N/A	N/A	A
2413416-	-	2413416	112	Rv2153c	-65	Rv2154c	1507	0.956825	G
31078+	+	31078	158	Rv0027	-111	none	N/A	N/A	A
1267348-	-	1267348	58	Rv1139c	-363	none	N/A	N/A	A
2474917-	-	2474917	103	Rv2205c	-4454	Rv2210c	1054	0.952123	A
3747674+	+	3747674	33.5	Rv3348	-6091	none	N/A	N/A	A
1453007+	+	1453007	1199	Rv1297	-197	none	N/A	N/A	G
3016094+	+	3016094	22.5	Rv2702	-764	none	N/A	N/A	G
769652-	-	769652	152	Rv0669c	-55	none	N/A	N/A	G
4109708-	-	4109708	146.5	Rv3666c	-2624	none	N/A	N/A	G
254922+	+	254922	30	Rv0214	-1142	none	N/A	N/A	C
3772631+	+	3772631	20	Rv3360	-20	none	N/A	N/A	G
2171748-	-	2171748	57	Rv1919c	-223	none	N/A	N/A	G
1301226+	+	1301226	255	Rv1171	-81	none	N/A	N/A	A
160276+	+	160276	165	Rv0133	-593	none	N/A	N/A	G
1922615-	-	1922615	27.5	Rv1687c	-9695	none	N/A	N/A	G
4048580+	+	4048580	389.5	Rv3611	-4370	none	N/A	N/A	G
322892+	+	322892	54	Rv0270	-1675	none	N/A	N/A	G
2933722+	+	2933722	47.5	Rv2607	-476	none	N/A	N/A	A
1300163+	+	1300163	25	Rv1170	-141	none	N/A	N/A	G
2230601-	-	2230601	25.5	Rv1985c	-699	none	N/A	N/A	G
3310419-	-	3310419	141	Rv2955c	-1874	none	N/A	N/A	A
2227075+	+	2227075	93.5	Rv1986	-2936	Rv1983	832	0.496124	A
3650188+	+	3650188	3543.5	Rv3269	-46	none	N/A	N/A	A
4024261-	-	4024261	376	Rv3580c	-458	Rv3581c	87	0.18125	C
3314405-	-	3314405	144.5	Rv2960c	-1204	Rv2962c	718	0.531852	C
3012667+	+	3012667	43	Rv2698	-1506	none	N/A	N/A	G
112262-	-	112262	166.5	Rv0095c	-7047	none	N/A	N/A	G
285221+	+	285221	120	Rv0237	-1965	none	N/A	N/A	G
1342979-	-	1342979	52.5	Rv1199c	-374	none	N/A	N/A	G
1268587+	+	1268587	21.5	Rv1143	-1475	none	N/A	N/A	G
1993440-	-	1993440	112.5	Rv1759c	-863	none	N/A	N/A	G
1509187+	+	1509187	1112	Rv1345	-94	Rv1344	220	0.685358	G
3850+	+	3850	177	Rv0004	-584	Rv0003	571	0.493092	G
1906502-	-	1906502	33.5	Rv1675c	-5527	none	N/A	N/A	G
3909382-	-	3909382	49.5	Rv3487c	-2375	none	N/A	N/A	G
710336+	+	710336	435.5	Rv0615	-9	Rv0614	981	0.987915	G
1669140+	+	1669140	88.5	Rv1479	-143	Rv1478	722	0.99449	A
2132108+	+	2132108	28.5	Rv1887	-4150	none	N/A	N/A	G
1249633+	+	1249633	116	Rv1130	-4922	none	N/A	N/A	C
2142922-	-	2142922	28.5	Rv1894c	-1053	none	N/A	N/A	C
515363-	-	515363	66.5	Rv0425c	-42	none	N/A	N/A	G
2231433-	-	2231433	126.5	Rv1985c	-1531	none	N/A	N/A	G
4025549+	+	4025549	51	Rv3584	-281	none	N/A	N/A	T
3857572-	-	3857572	38.5	Rv3436c	-683	none	N/A	N/A	G
436801-	-	436801	39.5	Rv0357c	-32	none	N/A	N/A	G
293605+	+	293605	315	Rv0245	-2400	none	N/A	N/A	G
938239-	-	938239	1637	Rv0840c	-922	none	N/A	N/A	G
987952-	-	987952	29	Rv0887c	-1981	none	N/A	N/A	G
568566+	+	568566	51	Rv0482	-1973	none	N/A	N/A	G
2400374+	+	2400374	35	Rvnt22	-1613	none	N/A	N/A	G
3658119-	-	3658119	878.5	Rv3274c	-30	Rv3275c	520	0.990476	G
1862372-	-	1862372	28	Rv1645c	-6918	Rv1651c	3011	0.991765	A
1463149+	+	1463149	346	Rv1308	-79	Rv1307	1307	0.974646	G
877470+	+	877470	24.5	Rv0784	-1168	none	N/A	N/A	A
221812+	+	221812	79.5	Rv0190	-59	none	N/A	N/A	G
1003536+	+	1003536	80.5	Rv0900	-269	Rv0899	725	0.739042	G
2880020+	+	2880020	315.5	Rv2560	-55	none	N/A	N/A	G
1338950-	-	1338950	147	Rv1194c	-437	none	N/A	N/A	G
70716-	-	70716	36	Rv0048c	-18019	none	N/A	N/A	G
2268167+	+	2268167	24.5	Rv2032	-10962	none	N/A	N/A	A
4067303-	-	4067303	74	Rv3627c	-18	none	N/A	N/A	G
3463940-	-	3463940	86	Rv3094c	-49	none	N/A	N/A	A
2607011+	+	2607011	125.5	Rv2334	-1785	none	N/A	N/A	G
3013880-	-	3013880	180.5	Rv2696c	-272	Rv2697c	268	0.576344	A
2447600-	-	2447600	1224	Rv2185c	-100	none	N/A	N/A	G
122382-	-	122382	36	Rv0103c	-209	none	N/A	N/A	G
2573797+	+	2573797	62.5	Rv2302	-16	none	N/A	N/A	A
767111+	+	767111	83	Rv0670	-2681	Rv0668	3742	0.947102	C
3051545-	-	3051545	44	Rv2737c	-121	none	N/A	N/A	G
81833-	-	81833	61	Rv0070c	-2937	none	N/A	N/A	A
1805923+	+	1805923	37.5	Rv1607	-258	Rv1606	271	0.778736	G
875484-	-	875484	39.5	Rv0779c	-2192	none	N/A	N/A	G
1537093+	+	1537093	84.5	Rv1366	-1297	none	N/A	N/A	G
3645942+	+	3645942	115.5	Rv3267	-1943	none	N/A	N/A	G
614814-	-	614814	22	Rv0523c	-93	none	N/A	N/A	G
2580328-	-	2580328	168.5	Rv2307D	-118	none	N/A	N/A	A
3535413-	-	3535413	60	Rv3166c	-62	none	N/A	N/A	A
47404+	+	47404	160	Rv0049	-5427	none	N/A	N/A	A
3833735-	-	3833735	110	Rv3414c	-59	Rv3415c	787	0.950483	G
1121738+	+	1121738	326.5	Rv1006	-1976	none	N/A	N/A	G
1602423+	+	1602423	31.5	Rv1429	-2455	none	N/A	N/A	G
4175114-	-	4175114	33.5	Rv3722c	-6986	none	N/A	N/A	A
4077295-	-	4077295	116	Rv3634c	-3684	none	N/A	N/A	G
648157+	+	648157	29	Rv0557	-379	Rv0556	199	0.385659	G
2226211+	+	2226211	57	Rv1983	-33	none	N/A	N/A	G
1113506+	+	1113506	41.5	Rvnt15	-5	none	N/A	N/A	G
1655537-	-	1655537	74	Rv1467c	-35	none	N/A	N/A	G
3425838-	-	3425838	164.5	Rv3061c	-411	none	N/A	N/A	A
19612+	+	19612	28	Rvnt03	-6032	none	N/A	N/A	G
4341547+	+	4341547	401.5	Rv3865	-19	none	N/A	N/A	G
542067-	-	542067	61	Rv0451c	-157	none	N/A	N/A	A
1607388+	+	1607388	25.5	Rv1431	-695	Rv1430	1003	0.63201	A
2145894+	+	2145894	197	Rv1901	-1768	none	N/A	N/A	A
4376723-	-	4376723	99	Rv3893c	-728	Rv3894c	3730	0.890002	G
1824350+	+	1824350	69	Rv1626	-3830	none	N/A	N/A	A
4372921+	+	4372921	42.5	Rv3908	-20528	none	N/A	N/A	C
570836+	+	570836	115.5	Rv0483	-874	Rv0482	298	0.268468	G
4333120-	-	4333120	141	Rv3858c	-1615	Rv3859c	2962	0.646161	G
2049895+	+	2049895	125.5	Rv1808	-26	none	N/A	N/A	A
547681-	-	547681	29	Rv0456A	-324	Rv0457c	1927	0.953017	A
1660086-	-	1660086	116	Rv1468c	-3365	none	N/A	N/A	A
1098531+	+	1098531	127.5	Rv0983	-535	Rv0982	1024	0.675908	G
29121+	+	29121	23.5	Rv0025	-124	Rv0024	760	0.898345	G
2272945-	-	2272945	27	Rv2026c	-198	Rv2027c	1564	0.908246	G
3610826-	-	3610826	59.5	Rv3233c	-455	Rv3234c	364	0.446078	G
1061565+	+	1061565	263.5	Rv0951	-399	none	N/A	N/A	G
468245-	-	468245	33.5	Rv0388c	-244	none	N/A	N/A	G
1180640+	+	1180640	96.5	Rv1058	-44	none	N/A	N/A	G
3587259+	+	3587259	102.5	Rv3211	-539	none	N/A	N/A	G
4385672-	-	4385672	31	Rv3899c	-293	Rv3900c	637	0.680556	G
970455+	+	970455	542.5	Rv0873	-50	none	N/A	N/A	A
1604828+	+	1604828	35	Rv1429	-50	none	N/A	N/A	G
1176107+	+	1176107	87.5	Rv1054	-821	Rv1052	385	0.987179	G
2530002+	+	2530002	22.5	Rv2259	-2243	none	N/A	N/A	G
3763692+	+	3763692	89	Rv3354	-5419	none	N/A	N/A	C
1165681-	-	1165681	450	Rv1042c	-182	none	N/A	N/A	G
3786457-	-	3786457	573.5	Rv3370c	-1717	none	N/A	N/A	G
251676+	+	251676	1550.5	Rv0211	-106	none	N/A	N/A	A
2339443+	+	2339443	65	Rv2083	-1428	Rv2082	735	0.339335	A
951218+	+	951218	28.5	Rv0855	-414	Rv0854	36	0.0810811	A
323278-	-	323278	200	Rv0268c	-5	none	N/A	N/A	G
2071906+	+	2071906	367.5	Rv1826	-46	Rv1825	871	0.990899	G
3220116+	+	3220116	29	Rv2917	-6247	none	N/A	N/A	G
4306184-	-	4306184	22	Rv3830c	-499	none	N/A	N/A	G
1272359+	+	1272359	29	Rv1145	-64	none	N/A	N/A	G
3053844+	+	3053844	66.5	Rv2741	-70	none	N/A	N/A	G
2017601+	+	2017601	1344	Rv1782	-139	none	N/A	N/A	G
2340457-	-	2340457	47.5	Rv2081c	-1952	none	N/A	N/A	G
466008-	-	466008	77.5	Rv0384c	-4006	none	N/A	N/A	A
457026+	+	457026	305	Rv0385	-5109	none	N/A	N/A	G
1520815+	+	1520815	41	Rv1358	-5797	none	N/A	N/A	G
1855462-	-	1855462	25.5	Rv1645c	-8	none	N/A	N/A	A
2205459+	+	2205459	20.5	Rv1964	-2241	none	N/A	N/A	G
496073-	-	496073	24.5	Rv0406c	-5368	Rv0410c	1242	0.551265	C
1107441+	+	1107441	27.5	Rv0993	-1831	none	N/A	N/A	G
2072527+	+	2072527	845.5	Rv1827	-69	none	N/A	N/A	A
2899037+	+	2899037	140.5	Rv2575	-302	Rv2574	232	0.460317	G
499663-	-	499663	54	Rv0412c	-44	none	N/A	N/A	A
1455096+	+	1455096	2252.5	Rv1298	-67	none	N/A	N/A	A
3633607-	-	3633607	27	Rv3253c	-23	none	N/A	N/A	A
1246941-	-	1246941	44	Rv1120c	-3437	Rv1123c	112	0.123212	G
1448880+	+	1448880	34	Rv1294	-495	Rv1293	853	0.634673	G
1108530-	-	1108530	571	Rv0991c	-26	none	N/A	N/A	G
2962499-	-	2962499	132.5	Rv2634c	-58	none	N/A	N/A	G
4355210-	-	4355210	158	Rv3862c	-16689	none	N/A	N/A	G
1680462-	-	1680462	130	Rv1486c	-3579	none	N/A	N/A	A
2031939+	+	2031939	244	Rv1795	-301	Rv1794	874	0.967885	G
1239382+	+	1239382	817	Rv1113	-34	none	N/A	N/A	A
791696-	-	791696	23	Rv0691c	-30	none	N/A	N/A	A
1680485-	-	1680485	35	Rv1486c	-3602	none	N/A	N/A	G
1934799+	+	1934799	1000.5	Rv1707	-83	none	N/A	N/A	A
3599678-	-	3599678	463	Rv3223c	-127	none	N/A	N/A	G
4041365-	-	4041365	5957	Rv3597c	-46	none	N/A	N/A	G
2406841-	-	2406841	5286.5	Rv2146c	-885	Rv2147c	3	0.00413223	G
2254131-	-	2254131	85	Rv2005c	-2248	none	N/A	N/A	G
1203267+	+	1203267	807.5	Rv1078	-46	none	N/A	N/A	G
563452-	-	563452	498	Rv0472c	-25	none	N/A	N/A	G
340196-	-	340196	29.5	Rv0279c	-1123	none	N/A	N/A	G
292097-	-	292097	25.5	Rv0242c	-68	none	N/A	N/A	A
122199-	-	122199	158.5	Rv0103c	-26	none	N/A	N/A	G
1752466-	-	1752466	37.5	Rv1542c	-7630	Rv1548c	868	0.426117	G
1142599-	-	1142599	32	Rvnt16	-4452	none	N/A	N/A	A
3841566+	+	3841566	69.5	Rv3425	-673	none	N/A	N/A	G
3811664-	-	3811664	64	Rv3395c	-28	none	N/A	N/A	G
2807938+	+	2807938	34.5	Rv2493	-145	Rv2492	661	0.877822	G
3829865+	+	3829865	78.5	Rv3412	-1861	none	N/A	N/A	G
3020299+	+	3020299	721.5	Rv2707	-274	none	N/A	N/A	G
4336375-	-	4336375	81.5	Rv3859c	-294	none	N/A	N/A	G
2830077+	+	2830077	95.5	Rv2513	-84	none	N/A	N/A	A
1153720-	-	1153720	105.5	Rv1028c	-2034	none	N/A	N/A	G
2128210-	-	2128210	95.5	Rv1872c	-5059	none	N/A	N/A	G
4230611-	-	4230611	30.5	Rv3778c	-5716	none	N/A	N/A	G
3446005-	-	3446005	298.5	Rv3080c	-17	none	N/A	N/A	G
1842388+	+	1842388	1041.5	Rv1636	-63	none	N/A	N/A	A
2793679+	+	2793679	58	Rvnt28	-497	none	N/A	N/A	G
1738217-	-	1738217	35	Rv1532c	-4667	none	N/A	N/A	A
2463267+	+	2463267	22.5	Rv2201	-1730	none	N/A	N/A	A
2606992-	-	2606992	91.5	Rv2330c	-2770	Rv2333c	1330	0.82404	G
1901771-	-	1901771	22	Rv1675c	-796	none	N/A	N/A	G
3837458-	-	3837458	20691	Rv3418c	-170	none	N/A	N/A	G
2562552+	+	2562552	146	Rv2290	-47	none	N/A	N/A	G
1545626+	+	1545626	52.5	Rv1373	-386	Rv1372	802	0.678511	G
3114782+	+	3114782	111.5	Rv2808	-264	Rv2807	1125	0.974026	G
2611717-	-	2611717	23	Rv2333c	-3396	none	N/A	N/A	G
614008-	-	614008	50.5	Rv0519c	-1934	none	N/A	N/A	A
882454+	+	882454	1360	Rv0787A	-70	none	N/A	N/A	G
976935-	-	976935	115.5	Rv0876c	-998	Rv0878c	1269	0.952703	G
2982041-	-	2982041	62.5	Rv2661c	-465	none	N/A	N/A	G
653837+	+	653837	291	Rv0563	-42	none	N/A	N/A	A
2026704-	-	2026704	79.5	Rv1785c	-2076	none	N/A	N/A	G
219836+	+	219836	59	Rv0190	-2035	Rv0188	351	0.8125	G
3770749+	+	3770749	54	Rv3357	-24	none	N/A	N/A	G
4211176-	-	4211176	94	Rv3764c	-167	Rv3765c	609	0.86383	G
1043877-	-	1043877	55.5	Rv0932c	-2829	none	N/A	N/A	G
2698840-	-	2698840	135	Rv2401A	-595	none	N/A	N/A	A
3274196-	-	3274196	26	Rv2927c	-32237	none	N/A	N/A	G
2691054-	-	2691054	50	Rv2390c	-6788	none	N/A	N/A	A
1998811-	-	1998811	85.5	Rv1765c	-296	none	N/A	N/A	G
1539172+	+	1539172	141	Rv1368	-1848	Rv1366	783	0.952555	G
1321297+	+	1321297	23.5	Rv1183	-223	Rv1182	1263	0.890063	G
417614-	-	417614	29.5	Rv0346c	-649	none	N/A	N/A	G
516098+	+	516098	25.5	Rv0430	-2635	none	N/A	N/A	G
1523934-	-	1523934	183	Rv1354c	-2058	Rv1355c	99	0.0460894	G
320615-	-	320615	22.5	Rv0265c	-3112	Rv0266c	540	0.14876	G
32680+	+	32680	40	Rv0030	-544	Rv0029	624	0.568306	G
2437905+	+	2437905	48.5	Rv2176	-36	none	N/A	N/A	C
1630229-	-	1630229	377	Rv1449c	-30	none	N/A	N/A	G
207170+	+	207170	294	Rv0176	-282	Rv0175	357	0.556075	G
4387295-	-	4387295	42	Rv3901c	-481	none	N/A	N/A	G
3834797+	+	3834797	156.5	Rv3416	-95	none	N/A	N/A	A
236760-	-	236760	36.5	Rv0198c	-253	none	N/A	N/A	A
2126560+	+	2126560	42	Rv1878	-1462	Rv1877	657	0.318314	G
3597808+	+	3597808	443.5	Rv3224	-2043	none	N/A	N/A	G
107291+	+	107291	40.5	Rv0098	-309	Rv0097	558	0.641379	G
2969586-	-	2969586	187.5	Rvnt31	-18	none	N/A	N/A	G
363263+	+	363263	228	Rv0299	-213	Rv0298	12	0.0526316	G
2042024+	+	2042024	27.5	Rv1802	-1360	Rv1801	24	0.0188679	G
4016288+	+	4016288	308.5	Rv3574	-196	none	N/A	N/A	A
948643+	+	948643	75.5	Rv0854	-2540	Rv0852	85	0.101553	G
4093700+	+	4093700	89	Rv3653	-240	Rv3652	69	0.219048	G
30183-	-	30183	85	Rv0022c	-2741	none	N/A	N/A	G
1597159-	-	1597159	35.5	Rv1411c	-8677	none	N/A	N/A	G
4288827+	+	4288827	106.5	Rv3826	-10985	none	N/A	N/A	G
4323970+	+	4323970	338.5	Rv3850	-45	none	N/A	N/A	A
1040647+	+	1040647	43.5	Rv0933	-617	none	N/A	N/A	C
85123+	+	85123	74	Rv0078	-1405	Rv0075	1128	0.961637	G
4349729+	+	4349729	62	Rv3872	-1016	Rv3871	903	0.508446	G
141054-	-	141054	138	Rv0116c	-32	none	N/A	N/A	G
2062749-	-	2062749	767	Rv1818c	-75	none	N/A	N/A	G
2731832+	+	2731832	22.5	Rv2436	-1398	none	N/A	N/A	G
2819220+	+	2819220	74.5	Rv2506	-2492	none	N/A	N/A	G
4060628-	-	4060628	379	Rv3620c	-37	none	N/A	N/A	G
1761669+	+	1761669	21	Rv1557	-75	none	N/A	N/A	G
3073601-	-	3073601	66	Rv2762c	-545	Rv2763c	9	0.01875	G
1337569-	-	1337569	46.5	Rv1186c	-8264	Rv1194c	945	0.746445	A
1160434-	-	1160434	87.5	Rv1036c	-1	none	N/A	N/A	G
2959851-	-	2959851	935.5	Rv2633c	-31	none	N/A	N/A	G
1290405-	-	1290405	30	Rv1159A	-3837	none	N/A	N/A	G
541647-	-	541647	85.5	Rv0450c	-156	Rv0451c	264	0.624113	G
1545732+	+	1545732	141.5	Rv1373	-280	Rv1372	908	0.76819	A
3907637+	+	3907637	57.5	Rv3488	-30	none	N/A	N/A	C
1372454+	+	1372454	703.5	Rv1234	-4522	none	N/A	N/A	G
3258265+	+	3258265	93.5	Rv2934	-3983	Rv2933	2581	0.393026	A
2498779+	+	2498779	401.5	Rv2226	-53	none	N/A	N/A	G
2818075-	-	2818075	50.5	Rv2501c	-1195	Rv2502c	400	0.251572	A
1519881+	+	1519881	32	Rv1358	-6731	none	N/A	N/A	G
4377941-	-	4377941	33	Rv3893c	-1946	Rv3894c	2512	0.59938	G
4342409-	-	4342409	40	Rv3862c	-3888	none	N/A	N/A	G
3905697+	+	3905697	131.5	Rv3486	-75	none	N/A	N/A	A
2142383+	+	2142383	122.5	Rv1895	-138	none	N/A	N/A	G
323317+	+	323317	188.5	Rv0270	-1250	none	N/A	N/A	G
3874848+	+	3874848	84.5	Rv3463	-6059	Rv3454	27	0.0212766	G
1394090+	+	1394090	47.5	Rv1250	-89	none	N/A	N/A	G
918780-	-	918780	553	Rv0824c	-30	none	N/A	N/A	A
231602+	+	231602	294.5	Rv0196	-45	none	N/A	N/A	A
4212127+	+	4212127	106	Rv3766	-166	none	N/A	N/A	A
806301+	+	806301	36.5	Rv0711	-34	none	N/A	N/A	G
3770738+	+	3770738	61	Rv3357	-35	none	N/A	N/A	A
1604976+	+	1604976	38.5	Rv1430	-1410	Rv1429	99	0.0780142	G
923338+	+	923338	130.5	Rvnt11	-661	none	N/A	N/A	A
3058561-	-	3058561	1271.5	Rv2745c	-30	none	N/A	N/A	G
1483036+	+	1483036	54.5	Rv1321	-1243	none	N/A	N/A	G
3782874-	-	3782874	137.5	Rv3368c	-1895	Rv3370c	1867	0.576235	G
2899319+	+	2899319	56.5	Rv2575	-20	none	N/A	N/A	G
1498302-	-	1498302	64.5	Rv1327c	-3877	Rv1329c	888	0.445113	G
2174023+	+	2174023	34.5	Rv1922	-44	none	N/A	N/A	A
924874+	+	924874	415.5	Rv0832	-77	none	N/A	N/A	G
4225014+	+	4225014	33	Rv3780	-1975	Rv3779	30	0.0149925	T
3316136-	-	3316136	44	Rv2962c	-1014	none	N/A	N/A	A
2207046-	-	2207046	51.5	Rv1963c	-244	none	N/A	N/A	C
2817232-	-	2817232	48	Rv2501c	-352	Rv2502c	1243	0.781761	A
1701600-	-	1701600	167.5	Rv1508c	-1706	none	N/A	N/A	A
3316516+	+	3316516	67	Rv2964	-13	none	N/A	N/A	G
781360+	+	781360	34	Rv0682	-200	none	N/A	N/A	G
3439011-	-	3439011	1100.5	Rv3075c	-38	none	N/A	N/A	A
79313-	-	79313	3631	Rv0070c	-417	none	N/A	N/A	G
905163-	-	905163	1708	Rv0810c	-76	none	N/A	N/A	A
4100670+	+	4100670	61.5	Rv3667	-7122	none	N/A	N/A	A
186651-	-	186651	484	Rv0154c	-3453	none	N/A	N/A	G
1833493+	+	1833493	840	Rv1630	-49	none	N/A	N/A	G
505467+	+	505467	116.5	Rv0430	-13266	Rv0419	382	0.255177	G
3936720+	+	3936720	79	Rv3511	-2897	none	N/A	N/A	A
4353835-	-	4353835	27.5	Rv3862c	-15314	none	N/A	N/A	G
2190465+	+	2190465	29.5	Rv1938	-562	Rv1937	1970	0.781746	A
3857966-	-	3857966	48.5	Rv3436c	-1077	none	N/A	N/A	A
1728526-	-	1728526	139	Rv1527c	-117	none	N/A	N/A	A
868281+	+	868281	286	Rv0775	-126	none	N/A	N/A	G
3357005+	+	3357005	100.5	Rv2999	-597	Rv2998	191	0.41342	A
3409418-	-	3409418	491	Rv3048c	-40	none	N/A	N/A	C
3926504+	+	3926504	115	Rv3507	-65	none	N/A	N/A	C
3114969+	+	3114969	54	Rv2808	-77	none	N/A	N/A	G
3107655-	-	3107655	34.5	Rv2798c	-18	none	N/A	N/A	G
734104+	+	734104	158	Rv0639	-150	Rv0638	368	0.757202	A
2978541+	+	2978541	696	Rv2662	-2941	none	N/A	N/A	G
2833755-	-	2833755	366.5	Rv2516c	-242	Rv2517c	7	0.0277778	A
2850743+	+	2850743	43	Rv2526	-348	none	N/A	N/A	G
2833784-	-	2833784	37.5	Rv2517c	-23	none	N/A	N/A	A
1901058-	-	1901058	25	Rv1675c	-83	none	N/A	N/A	A
3937287-	-	3937287	76.5	Rv3503c	-15031	Rv3509c	1138	0.735142	G
1970392+	+	1970392	32	Rv1746	-1746	Rv1743	1389	0.816578	G
2233669-	-	2233669	286.5	Rv1990c	-32	none	N/A	N/A	A
4115995-	-	4115995	62.5	Rv3674c	-101	none	N/A	N/A	G
434969+	+	434969	149.5	Rv0358	-1891	none	N/A	N/A	A
1694807+	+	1694807	42	Rv1507A	-2549	none	N/A	N/A	T
3965397+	+	3965397	57.5	Rv3532	-3946	none	N/A	N/A	A
2532300-	-	2532300	58	Rv2258c	-403	none	N/A	N/A	A
2897884+	+	2897884	31	Rv2573	-159	none	N/A	N/A	A
4062342+	+	4062342	35.5	Rv3623	-185	none	N/A	N/A	A
4126533+	+	4126533	179.5	Rvnt40	-8	none	N/A	N/A	G
2650036-	-	2650036	386	Rv2368c	-62	Rv2369c	213	0.70297	T
2939671+	+	2939671	34.5	Rv2614A	-3705	none	N/A	N/A	G
751536+	+	751536	777	Rv0663	-4601	Rv0655	20	0.0185185	A
680493-	-	680493	35.5	Rv0583c	-1418	none	N/A	N/A	A
50578+	+	50578	20.5	Rv0049	-2253	none	N/A	N/A	C
557436+	+	557436	1142.5	Rv0467	-91	none	N/A	N/A	A
1220487-	-	1220487	59	Rv1092c	-301	none	N/A	N/A	A
1968966+	+	1968966	1150	Rv1743	-38	none	N/A	N/A	G
3436676-	-	3436676	22.5	Rv3072c	-354	Rv3073c	10	0.0280112	G
4317073+	+	4317073	234	Rv3844	-1702	none	N/A	N/A	A
1326870+	+	1326870	32.5	Rv1187	-2520	none	N/A	N/A	A
1712959-	-	1712959	69.5	Rv1516c	-4420	none	N/A	N/A	A
1449175+	+	1449175	38.5	Rv1294	-200	Rv1293	1148	0.854167	G
2176988-	-	2176988	159	Rv1924c	-58	none	N/A	N/A	A
125607-	-	125607	21	Rv0105c	-1343	none	N/A	N/A	G
811173-	-	811173	24	Rv0691c	-19507	none	N/A	N/A	G
1302892-	-	1302892	677.5	Rv1172c	-211	none	N/A	N/A	G
2981806-	-	2981806	20.5	Rv2661c	-230	none	N/A	N/A	A
2003886+	+	2003886	180	Rv1771	-1275	Rv1770	9	0.00699301	G
163308+	+	163308	40	Rv0136	-58	none	N/A	N/A	A
987054+	+	987054	518.5	Rv0888	-179	none	N/A	N/A	A
20788+	+	20788	28	Rvnt03	-4856	none	N/A	N/A	A
472669-	-	472669	56.5	Rv0392c	-30	none	N/A	N/A	G
196992-	-	196992	25	Rv0165c	-2054	none	N/A	N/A	G
588144-	-	588144	142.5	Rv0495c	-1830	none	N/A	N/A	G
1326894+	+	1326894	142	Rv1187	-2496	none	N/A	N/A	G
3281516+	+	3281516	55.5	Rv2941	-1819	none	N/A	N/A	G
748060+	+	748060	3794	Rv0651	-216	none	N/A	N/A	G
895518-	-	895518	21.5	Rv0799c	-2245	Rv0802c	111	0.16895	A
1101526-	-	1101526	95.5	Rv0985c	-46	none	N/A	N/A	G
1964824+	+	1964824	85.5	Rv1738	-833	none	N/A	N/A	G
799217-	-	799217	206.5	Rv0691c	-7551	none	N/A	N/A	G
2445491+	+	2445491	44	Rv2187	-2669	none	N/A	N/A	G
1026961-	-	1026961	48.5	Rv0920c	-145	none	N/A	N/A	G
834703-	-	834703	53.5	Rv0743c	-260	Rv0744c	244	0.481262	G
1381137-	-	1381137	24	Rv1233c	-4311	none	N/A	N/A	G
1862159-	-	1862159	68.5	Rv1645c	-6705	none	N/A	N/A	G
2925476-	-	2925476	44	Rv2594c	-93	none	N/A	N/A	A
3877132-	-	3877132	324.5	Rv3455c	-310	Rv3456c	301	0.554328	G
3471371+	+	3471371	50.5	Rv3106	-2636	none	N/A	N/A	A
3486625+	+	3486625	22.5	Rv3122	-1464	Rv3121	117	0.0972569	G
564988+	+	564988	35	Rv0474	-33	none	N/A	N/A	G
46021+	+	46021	71	Rv0049	-6810	Rv0041	2460	0.845361	G
206610-	-	206610	129.5	Rv0165c	-11672	none	N/A	N/A	G
3431924-	-	3431924	140.5	Rvnt37	-12	none	N/A	N/A	G
2630590+	+	2630590	157	Rv2354	-5038	none	N/A	N/A	G
753640+	+	753640	41.5	Rv0663	-2497	none	N/A	N/A	A
1349647+	+	1349647	22.5	Rv1207	-1544	Rv1206	316	0.176143	A
1151770+	+	1151770	23.5	Rv1028A	-150	none	N/A	N/A	G
2661022+	+	2661022	57.5	Rv2384	-14914	none	N/A	N/A	A
902130+	+	902130	401.5	Rv0809	-1595	Rv0808	20	0.0126263	A
1858593+	+	1858593	155	Rv1649	-140	none	N/A	N/A	G
1134697-	-	1134697	1123.5	Rv1015c	-129	none	N/A	N/A	G
2000507+	+	2000507	62	Rv1768	-107	none	N/A	N/A	A
2800788-	-	2800788	66.5	Rv2487c	-3403	Rv2488c	93	0.0272408	G
4306874+	+	4306874	41.5	Rv3835	-2173	Rv3833	8	0.010101	A
1995864-	-	1995864	54	Rv1762c	-22	none	N/A	N/A	A
2029771+	+	2029771	2286	Rv1791	-133	none	N/A	N/A	A
2885307-	-	2885307	41	Rv2559c	-5378	none	N/A	N/A	G
833876+	+	833876	26	Rv0745	-1278	none	N/A	N/A	G
3582527-	-	3582527	68	Rv3205c	-22	none	N/A	N/A	G
2432081-	-	2432081	446	Rv2169c	-112	none	N/A	N/A	G
679145-	-	679145	65	Rv0583c	-70	none	N/A	N/A	A
135465-	-	135465	41	Rv0108c	-4361	none	N/A	N/A	G
1144482+	+	1144482	47	Rv1023	-82	none	N/A	N/A	A
2035274+	+	2035274	184	Rv1797	-209	Rv1796	1546	0.879408	G
188864-	-	188864	24.5	Rv0159c	-25	none	N/A	N/A	G
2160349+	+	2160349	59.5	Rv1915	-114	none	N/A	N/A	G
1179215+	+	1179215	232.5	Rv1057	-181	none	N/A	N/A	A
1178121-	-	1178121	20	Rv1053c	-1835	none	N/A	N/A	A
1671306-	-	1671306	63.5	Rv1475c	-5260	none	N/A	N/A	A
97881-	-	97881	46.5	Rv0078A	-10080	none	N/A	N/A	G
2624937-	-	2624937	38.5	Rv2344c	-1185	none	N/A	N/A	A
3502082-	-	3502082	25.5	Rv3134c	-1333	none	N/A	N/A	A
657497-	-	657497	28.5	Rv0565c	-27	none	N/A	N/A	G
3148316-	-	3148316	740	Rv2840c	-58	none	N/A	N/A	G
2236971+	+	2236971	39.5	Rv1995	-1170	none	N/A	N/A	G
4063316+	+	4063316	28.5	Rv3628	-4107	none	N/A	N/A	A
1924008+	+	1924008	104.5	Rv1700	-1574	Rv1699	180	0.102215	G
4172685-	-	4172685	25.5	Rv3722c	-4557	none	N/A	N/A	A
1413224-	-	1413224	589.5	Rv1262c	-2852	none	N/A	N/A	G
1217312+	+	1217312	159.5	Rv1093	-3262	Rv1091	844	0.32943	A
3162091-	-	3162091	137.5	Rv2852c	-30	none	N/A	N/A	G
2727603-	-	2727603	109.5	Rv2427c	-2126	Rv2430c	318	0.54359	G
3185638-	-	3185638	36.5	Rv2870c	-2627	none	N/A	N/A	G
2545586-	-	2545586	26.5	Rv2269c	-965	none	N/A	N/A	A
4376172-	-	4376172	83	Rv3893c	-177	none	N/A	N/A	G
3856920+	+	3856920	22	Rv3438	-477	Rv3437	10	0.0209644	A
999435+	+	999435	31	Rv0896	-37	none	N/A	N/A	G
1896867+	+	1896867	42	Rv1676	-4180	Rv1671	393	1	G
2683477-	-	2683477	177	Rv2388c	-335	Rv2389c	236	0.507527	A
4052688+	+	4052688	81	Rv3611	-262	none	N/A	N/A	G
1690688+	+	1690688	58.5	Rv1500	-162	Rv1499	282	0.706767	G
3042518-	-	3042518	160	Rv2729c	-43	none	N/A	N/A	G
2224105-	-	2224105	161.5	Rv1980c	-76	none	N/A	N/A	G
2934169+	+	2934169	82	Rv2607	-29	none	N/A	N/A	C
41904-	-	41904	100.5	Rv0037c	-702	none	N/A	N/A	G
4391620-	-	4391620	74	Rv3906c	-14	none	N/A	N/A	G
2141911-	-	2141911	73	Rv1894c	-42	none	N/A	N/A	G
1535559+	+	1535559	71	Rv1366	-2831	none	N/A	N/A	A
795036-	-	795036	47.5	Rv0691c	-3370	none	N/A	N/A	G
3581719+	+	3581719	21.5	Rv3208	-3285	none	N/A	N/A	G
2566767+	+	2566767	533	Rv2295	-5	none	N/A	N/A	G
3282908+	+	3282908	35.5	Rv2941	-427	none	N/A	N/A	A
548245-	-	548245	56.5	Rv0456A	-888	Rv0457c	1363	0.674085	G
549644+	+	549644	39	Rv0458	-31	none	N/A	N/A	A
515858-	-	515858	1323.5	Rv0426c	-42	none	N/A	N/A	A
3638932+	+	3638932	22	Rv3259	-493	none	N/A	N/A	A
2765561-	-	2765561	37.5	Rvnt26	-157	none	N/A	N/A	C
1446292-	-	1446292	227	Rvnt18	-27	none	N/A	N/A	G
2447633-	-	2447633	115.5	Rv2185c	-133	Rv2186c	362	0.928205	G
2425368+	+	2425368	34.5	Rv2170	-6867	none	N/A	N/A	A
3348769-	-	3348769	76	Rvnt36	-39	none	N/A	N/A	G
1306764-	-	1306764	64	Rv1174c	-763	Rv1175c	1463	0.722469	A
2087331+	+	2087331	118.5	Rv1847	-9546	none	N/A	N/A	G
1394003-	-	1394003	107	Rv1249c	-21	none	N/A	N/A	A
417543+	+	417543	44.5	Rv0348	-750	Rv0347	240	0.243161	G
503413+	+	503413	37.5	Rv0418	-83	none	N/A	N/A	A
535480-	-	535480	103	Rv0446c	-265	Rv0447c	1028	0.800623	A
4099474-	-	4099474	207.5	Rv3660c	-326	none	N/A	N/A	C
2488773-	-	2488773	23.5	Rv2219A	-1357	none	N/A	N/A	C
3844649-	-	3844649	54.5	Rv3427c	-9	none	N/A	N/A	G
3433661+	+	3433661	44.5	Rv3069	-31	none	N/A	N/A	G
1547048-	-	1547048	30	Rv1370c	-3793	none	N/A	N/A	A
2718501+	+	2718501	29.5	Rv2422	-582	none	N/A	N/A	A
3303617+	+	3303617	44	Rv2952	-824	none	N/A	N/A	C
3718189-	-	3718189	155.5	Rv3328c	-3857	none	N/A	N/A	A
626442+	+	626442	53.5	Rv0535	-15	none	N/A	N/A	A
1684915+	+	1684915	58	Rv1494	-1356	Rv1493	911	0.40435	G
1381312+	+	1381312	26	Rv1240	-1901	Rv1238	629	0.532149	G
1579633+	+	1579633	71.5	Rv1404	-958	none	N/A	N/A	A
3870820-	-	3870820	59	Rv3447c	-2582	none	N/A	N/A	G
210817-	-	210817	549.5	Rv0179c	-5	none	N/A	N/A	G
3595603+	+	3595603	26389.5	Rv3219	-110	none	N/A	N/A	G
3584885-	-	3584885	26.5	Rv3207c	-227	none	N/A	N/A	G
2282459-	-	2282459	20	Rv2033c	-1377	none	N/A	N/A	G
2587583-	-	2587583	37.5	Rv2314c	-293	Rv2315c	1222	0.805007	A
3533910+	+	3533910	29.5	Rv3168	-2192	none	N/A	N/A	G
1169429-	-	1169429	28.5	Rv1046c	-201	none	N/A	N/A	A
1342599+	+	1342599	52	Rv1200	-343	none	N/A	N/A	A
1790206+	+	1790206	1111.5	Rv1589	-78	none	N/A	N/A	G
296559-	-	296559	132.5	Rv0244c	-926	none	N/A	N/A	G
2726153+	+	2726153	1408.5	Rv2428	-40	none	N/A	N/A	G
3533211+	+	3533211	80	Rv3168	-2891	none	N/A	N/A	G
1141712+	+	1141712	26	Rv1021	-959	Rv1020	2746	0.741161	A
2555566+	+	2555566	45	Rv2283	-375	none	N/A	N/A	G
2171569-	-	2171569	809.5	Rv1919c	-44	none	N/A	N/A	A
3243367+	+	3243367	642	Rv2930	-330	none	N/A	N/A	A
886879-	-	886879	23.5	Rv0792c	-233	none	N/A	N/A	A
941659-	-	941659	36	Rv0844c	-553	none	N/A	N/A	A
2463138-	-	2463138	1803	Rv2198c	-91	none	N/A	N/A	G
2696268+	+	2696268	48	Rv2401	-1460	none	N/A	N/A	A
3798229+	+	3798229	24.5	Rv3386	-1863	none	N/A	N/A	A
2765507+	+	2765507	30.5	Rvnt27	-34	none	N/A	N/A	G
1613103-	-	1613103	25	Rv1435c	-153	none	N/A	N/A	G
177586+	+	177586	50.5	Rv0155	-6036	none	N/A	N/A	G
4130847-	-	4130847	26	Rv3688c	-490	none	N/A	N/A	G
2512398+	+	2512398	257.5	Rv2241	-141	none	N/A	N/A	A
1851991+	+	1851991	872	Rv1641	-282	none	N/A	N/A	G
2584635-	-	2584635	65	Rv2309c	-2337	none	N/A	N/A	G
2468206-	-	2468206	86.5	Rv2202c	-179	none	N/A	N/A	G
4230969-	-	4230969	91.5	Rv3778c	-6074	none	N/A	N/A	C
1485657+	+	1485657	291.5	Rv1323	-205	none	N/A	N/A	G
694066+	+	694066	37	Rv0603	-5790	Rv0594	830	0.535139	G
1692646+	+	1692646	209.5	Rv1502	-278	Rv1501	757	0.920925	G
2238981+	+	2238981	40	Rv1996	-23	none	N/A	N/A	A
1680919-	-	1680919	25.5	Rv1486c	-4036	none	N/A	N/A	G
37932-	-	37932	25.5	Rv0022c	-10490	none	N/A	N/A	A
2058598-	-	2058598	59.5	Rv1813c	-2486	none	N/A	N/A	A
923951+	+	923951	870	Rvnt11	-48	none	N/A	N/A	G
3841394-	-	3841394	106.5	Rv3422c	-1197	Rv3423c	27	0.0220049	A
1383183+	+	1383183	750	Rv1240	-30	none	N/A	N/A	G
1978460-	-	1978460	159.5	Rv1749c	-575	Rv1750c	1108	0.692933	G
3419466+	+	3419466	113	Rv3059	-26	none	N/A	N/A	A
1699808+	+	1699808	253	Rv1508A	-58	none	N/A	N/A	A
2194021-	-	2194021	32	Rv1935c	-6862	none	N/A	N/A	A
154603+	+	154603	50	Rv0128	-1064	Rv0127	372	0.27193	G
2307752+	+	2307752	655.5	Rv2050	-69	none	N/A	N/A	G
3932369-	-	3932369	24.5	Rv3503c	-10113	none	N/A	N/A	G
131340+	+	131340	140.5	Rv0109	-42	none	N/A	N/A	C
706075+	+	706075	82.5	Rv0612	-249	none	N/A	N/A	G
3965224-	-	3965224	295.5	Rv3528c	-32	none	N/A	N/A	G
1490410-	-	1490410	64.5	Rv1325c	-445	Rv1326c	1903	0.866576	G
3463917-	-	3463917	550	Rv3094c	-26	none	N/A	N/A	A
3190384+	+	3190384	22	Rv2884	-3009	none	N/A	N/A	C
3226450+	+	3226450	50	Rv2928	-15748	Rv2917	88	0.0467836	G
912604-	-	912604	23	Rv0817c	-1762	none	N/A	N/A	G
2812274-	-	2812274	499.5	Rv2497c	-178	none	N/A	N/A	A
2894480-	-	2894480	35.5	Rv2569c	-72	none	N/A	N/A	G
2965895+	+	2965895	21	Rv2641	-44	none	N/A	N/A	G
2265070+	+	2265070	23.5	Rv2018	-210	none	N/A	N/A	G
1582773-	-	1582773	31	Rv1405c	-804	none	N/A	N/A	G
3231174-	-	3231174	399	Rv2919c	-98	Rv2920c	1333	0.929568	G
1302746-	-	1302746	294.5	Rv1172c	-65	none	N/A	N/A	G
1762528-	-	1762528	56.5	Rv1548c	-9195	none	N/A	N/A	A
530487+	+	530487	174	Rv0443	-1909	none	N/A	N/A	G
536565+	+	536565	59.5	Rv0452	-5577	none	N/A	N/A	G
1061618+	+	1061618	90	Rv0951	-346	none	N/A	N/A	G
4115170+	+	4115170	25.5	Rv3675	-832	none	N/A	N/A	A
989885-	-	989885	21	Rv0889c	-24	none	N/A	N/A	G
582772-	-	582772	25.5	Rv0484c	-8971	Rv0492c	607	0.321164	G
498320+	+	498320	32.5	Rv0413	-1393	none	N/A	N/A	G
4363356+	+	4363356	39.5	Rv3908	-30093	none	N/A	N/A	G
3777632-	-	3777632	218	Rv3365c	-131	none	N/A	N/A	A
2376419+	+	2376419	193.5	Rv2116	-152	none	N/A	N/A	G
3725277-	-	3725277	23.5	Rv3336c	-1646	Rv3339c	568	0.461789	G
1762474+	+	1762474	195.5	Rv1558	-473	Rv1557	731	0.612228	G
2113133-	-	2113133	30	Rv1865c	-167	none	N/A	N/A	G
377522-	-	377522	31.5	Rv0307c	-467	none	N/A	N/A	G
4153512-	-	4153512	220	Rv3709c	-29	none	N/A	N/A	G
1359159+	+	1359159	254.5	Rv1221	-5254	none	N/A	N/A	A
1788506+	+	1788506	67	Rv1589	-1778	none	N/A	N/A	A
3499075+	+	3499075	25	Rv3135	-2259	none	N/A	N/A	A
4402848-	-	4402848	21	Rv3907c	-9775	none	N/A	N/A	A
3103346-	-	3103346	334.5	Rv2793c	-86	Rv2794c	595	0.869883	G
4292245+	+	4292245	32	Rv3826	-7567	none	N/A	N/A	A
3427848-	-	3427848	25	Rv3061c	-2421	none	N/A	N/A	G
1890637+	+	1890637	58.5	Rv1665	-589	Rv1664	2612	0.855272	G
2046901-	-	2046901	86.5	Rv1803c	-59	none	N/A	N/A	G
2619855+	+	2619855	47.5	Rv2342	-417	Rv2341	259	0.616667	G
1548768-	-	1548768	163	Rv1374c	-1238	none	N/A	N/A	G
1955011+	+	1955011	51.5	Rv1731	-2666	none	N/A	N/A	G
2508853-	-	2508853	30	Rv2231c	-3154	Rv2236c	523	0.555202	A
1099045+	+	1099045	303.5	Rv0983	-21	none	N/A	N/A	C
1210523-	-	1210523	88	Rv1085c	-39	none	N/A	N/A	G
166064+	+	166064	22	Rv0140	-846	Rv0139	238	0.232649	G
3505337+	+	3505337	29	Rv3139	-26	none	N/A	N/A	A
3231291-	-	3231291	266.5	Rv2919c	-215	Rv2920c	1216	0.847978	A
2102778-	-	2102778	43.5	Rv1846c	-6179	Rv1854c	265	0.190374	G
3282890-	-	3282890	1274.5	Rv2940c	-175	none	N/A	N/A	G
3027634-	-	3027634	92	Rv2712c	-2306	none	N/A	N/A	G
4362115-	-	4362115	26	Rv3881c	-190	Rv3882c	1306	0.940245	G
1097741-	-	1097741	107.5	Rv0980c	-1290	none	N/A	N/A	C
1171137+	+	1171137	93.5	Rv1049	-1249	none	N/A	N/A	A
462022-	-	462022	86.5	Rv0384c	-20	none	N/A	N/A	G
4168281-	-	4168281	412	Rv3722c	-153	none	N/A	N/A	G
3511427-	-	3511427	191	Rv3144c	-110	none	N/A	N/A	A
5183+	+	5183	1041	Rv0006	-2119	Rv0005	61	0.0284382	G
1196164-	-	1196164	34	Rv1071c	-72	none	N/A	N/A	A
2565111-	-	2565111	149	Rv2293c	-79	none	N/A	N/A	A
1150297-	-	1150297	41.5	Rv1027c	-1190	Rv1028c	1390	0.538134	G
1161549+	+	1161549	25.5	Rv1044	-5504	none	N/A	N/A	G
4320534-	-	4320534	517.5	Rv3843c	-3938	none	N/A	N/A	A
261523+	+	261523	23.5	Rv0219	-731	Rv0218	600	0.451467	G
2078390+	+	2078390	276	Rv1834	-1440	Rv1832	2514	0.889597	G
1630394-	-	1630394	68	Rv1449c	-195	none	N/A	N/A	G
2252542-	-	2252542	46.5	Rv2005c	-659	none	N/A	N/A	G
2334000-	-	2334000	324	Rv2076c	-712	Rv2077c	295	0.303498	G
4346594-	-	4346594	27	Rv3862c	-8073	none	N/A	N/A	G
3160551-	-	3160551	107.5	Rv2851c	-30	none	N/A	N/A	A
2406018-	-	2406018	299.5	Rv2146c	-62	none	N/A	N/A	G
151085+	+	151085	176	Rv0125	-63	none	N/A	N/A	G
238897-	-	238897	92	Rv0201c	-502	Rv0202c	2396	0.825922	A
2659595+	+	2659595	22.5	Rv2384	-16341	none	N/A	N/A	C
2933332-	-	2933332	222	Rv2605c	-190	Rv2606c	739	0.821111	G
2466101+	+	2466101	105.5	Rv2203	-2130	Rv2201	1105	0.564063	G
4067333-	-	4067333	37.5	Rv3627c	-48	none	N/A	N/A	G
4411087-	-	4411087	2180	Rv3924c	-158	none	N/A	N/A	G
1700338+	+	1700338	25	Rv1510	-957	Rv1509	127	0.143991	G
676472+	+	676472	27.5	Rv0581	-1238	Rv0579	235	0.309618	G
2109121+	+	2109121	122	Rv1861	-44	none	N/A	N/A	A
2142365-	-	2142365	93.5	Rv1894c	-496	none	N/A	N/A	G
873086+	+	873086	45.5	Rv0780	-257	none	N/A	N/A	C
2457251-	-	2457251	60	Rv2192c	-508	none	N/A	N/A	C
3567905+	+	3567905	32.5	Rv3198A	-3430	Rv3197	882	0.65625	G
800203+	+	800203	6161	Rv0700	-284	none	N/A	N/A	G
3855850+	+	3855850	31	Rv3437	-1061	none	N/A	N/A	G
3725851-	-	3725851	198	Rv3339c	-7	none	N/A	N/A	G
296394-	-	296394	21	Rv0244c	-761	none	N/A	N/A	A
3186264+	+	3186264	29	Rv2875	-766	Rv2874	1418	0.679119	A
4342575+	+	4342575	403	Rv3867	-195	Rv3866	696	0.816901	G
3767457+	+	3767457	22.5	Rv3354	-1654	none	N/A	N/A	A
2810032+	+	2810032	37	Rv2506	-11680	none	N/A	N/A	A
238610-	-	238610	693	Rv0201c	-215	Rv0202c	2683	0.924853	G
1659151+	+	1659151	27	Rv1471	-219	Rv1470	172	0.458667	G
4277980-	-	4277980	184	Rv3809c	-4505	none	N/A	N/A	G
1699673-	-	1699673	257	Rv1507c	-2251	Rv1508c	222	0.123333	A
1325686-	-	1325686	267	Rv1184c	-75	none	N/A	N/A	A
302054-	-	302054	35.5	Rv0250c	-26	none	N/A	N/A	A
1790200+	+	1790200	670.5	Rv1589	-84	none	N/A	N/A	A
3352021-	-	3352021	116	Rv2993c	-1028	none	N/A	N/A	G
1459707+	+	1459707	203	Rv1303	-59	none	N/A	N/A	G
3649468+	+	3649468	388.5	Rv3269	-766	Rv3268	49	0.0710145	G
2389943-	-	2389943	150	Rv2126c	-1971	none	N/A	N/A	G
1225918+	+	1225918	50	Rv1100	-2765	none	N/A	N/A	A
4398161-	-	4398161	33.5	Rv3907c	-5088	none	N/A	N/A	A
2120727-	-	2120727	486	Rv1869c	-32	none	N/A	N/A	G
173231+	+	173231	1486	Rv0147	-7	none	N/A	N/A	A
3145008+	+	3145008	192.5	Rv2843	-5163	none	N/A	N/A	A
616264-	-	616264	52	Rv0523c	-1543	none	N/A	N/A	C
900051+	+	900051	36	Rv0807	-1584	none	N/A	N/A	G
1106708+	+	1106708	53	Rv0993	-2564	none	N/A	N/A	G
3584314+	+	3584314	85.5	Rv3208	-690	none	N/A	N/A	A
257562+	+	257562	23.5	Rv0216	-1351	Rv0214	1499	0.928748	G
4077259-	-	4077259	67	Rv3634c	-3648	none	N/A	N/A	G
1827390-	-	1827390	27.5	Rv1624c	-805	Rv1625c	556	0.417417	A
2877867+	+	2877867	231	Rv2560	-2208	Rv2558	37	0.0520394	G
2898777-	-	2898777	36.5	Rv2572c	-974	none	N/A	N/A	G
3226269-	-	3226269	43.5	Rv2915c	-1589	Rv2916c	17	0.0107731	C
2432000+	+	2432000	25.5	Rv2170	-235	none	N/A	N/A	A
1535438-	-	1535438	90	Rv1363c	-46	none	N/A	N/A	G
236681-	-	236681	47.5	Rv0198c	-174	none	N/A	N/A	G
3537390-	-	3537390	627	Rv3167c	-1333	none	N/A	N/A	G
4096763-	-	4096763	39.5	Rv3657c	-648	Rv3658c	177	0.220974	G
2527960+	+	2527960	30.5	Rv2253	-24	none	N/A	N/A	A
1967674+	+	1967674	210.5	Rv1740	-31	none	N/A	N/A	G
4073046+	+	4073046	113.5	Rv3635	-588	none	N/A	N/A	A
238559-	-	238559	251.5	Rv0201c	-164	Rv0202c	2734	0.942434	G
945261+	+	945261	51	Rv0849	-795	Rv0848	324	0.289544	G
1196177+	+	1196177	2125	Rv1072	-102	none	N/A	N/A	G
3751196-	-	3751196	21.5	Rv3346c	-7741	Rv3347c	1989	0.209943	G
2480499+	+	2480499	27	Rv2215	-1466	none	N/A	N/A	G
2631383+	+	2631383	24.5	Rv2354	-4245	none	N/A	N/A	G
2572882-	-	2572882	43	Rv2299c	-880	Rv2300c	127	0.13612	G
3309192-	-	3309192	42.5	Rv2955c	-647	none	N/A	N/A	G
2401969+	+	2401969	42.5	Rvnt22	-18	none	N/A	N/A	A
1864018+	+	1864018	61	Rv1652	-1558	none	N/A	N/A	A
4058321+	+	4058321	70.5	Rv3618	-377	Rv3617	589	0.607843	G
507040-	-	507040	130	Rv0420c	-69	none	N/A	N/A	G
2114405-	-	2114405	50.5	Rv1865c	-1439	none	N/A	N/A	A
4014541-	-	4014541	21	Rv3570c	-2271	Rv3573c	1672	0.782772	G
3148342+	+	3148342	61.5	Rv2843	-1829	none	N/A	N/A	A
63872+	+	63872	54.5	Rv0060	-37	Rv0059	673	0.97114	A
2165899+	+	2165899	21.5	Rv1920	-5724	none	N/A	N/A	C
4236627-	-	4236627	52.5	Rv3787c	-2091	none	N/A	N/A	C
3886280-	-	3886280	53.5	Rv3468c	-211	Rv3469c	804	0.795252	G
3056382-	-	3056382	20.5	Rv2742c	-34	none	N/A	N/A	A
1862421-	-	1862421	21	Rv1645c	-6967	Rv1651c	2962	0.975626	A
2765548-	-	2765548	510.5	Rvnt26	-144	none	N/A	N/A	A
2714714-	-	2714714	34	Rv2415c	-930	Rv2416c	619	0.511993	G
1802553-	-	1802553	22.5	Rv1598c	-3070	none	N/A	N/A	G
1570635-	-	1570635	124.5	Rv1393c	-1048	Rv1394c	335	0.241703	T
780471-	-	780471	53	Rv0680c	-55	none	N/A	N/A	A
3216272+	+	3216272	33	Rv2911	-2067	none	N/A	N/A	A
2603499-	-	2603499	1022.5	Rv2329c	-38	none	N/A	N/A	C
206649+	+	206649	1136	Rv0175	-165	Rv0174	1419	0.916667	G
4364642+	+	4364642	40.5	Rv3908	-28807	none	N/A	N/A	G
1697806-	-	1697806	708	Rv1507c	-384	none	N/A	N/A	A
1714956+	+	1714956	39.5	Rv1523	-2697	none	N/A	N/A	A
1436165+	+	1436165	35.5	Rv1284	-1159	none	N/A	N/A	A
383586-	-	383586	67.5	Rv0314c	-45	none	N/A	N/A	C
3162524-	-	3162524	52.5	Rv2852c	-463	none	N/A	N/A	G
559828+	+	559828	109	Rv0469	-60	none	N/A	N/A	A
2816998+	+	2816998	27.5	Rv2506	-4714	none	N/A	N/A	A
3287194-	-	3287194	58.5	Rv2940c	-4479	none	N/A	N/A	A
2029866+	+	2029866	991	Rv1791	-38	none	N/A	N/A	A
684328-	-	684328	111	Rv0585c	-56	none	N/A	N/A	G
3983571-	-	3983571	22	Rv3543c	-431	Rv3544c	574	0.562745	G
2766341-	-	2766341	114	Rvnt26	-937	none	N/A	N/A	G
1887556+	+	1887556	80	Rv1664	-470	Rv1663	1045	0.692512	A
2245283+	+	2245283	161.5	Rv2001	-1549	Rv2000	75	0.0464684	G
1775052+	+	1775052	83	Rv1568	-340	none	N/A	N/A	G
3063199-	-	3063199	259.5	Rv2748c	-693	none	N/A	N/A	G
2224639-	-	2224639	229.5	Rv1980c	-610	Rv1981c	550	0.567595	A
4110778+	+	4110778	131	Rv3669	-49	none	N/A	N/A	A
408465-	-	408465	24	Rv0339c	-17	none	N/A	N/A	G
2575598-	-	2575598	91	Rv2304c	-373	none	N/A	N/A	A
645681-	-	645681	22	Rv0551c	-2870	none	N/A	N/A	A
1038760+	+	1038760	67	Rv0933	-2504	none	N/A	N/A	A
3601031+	+	3601031	64.5	Rv3227	-2346	none	N/A	N/A	A
4229751-	-	4229751	82	Rv3778c	-4856	none	N/A	N/A	A
2307695+	+	2307695	347	Rv2050	-126	none	N/A	N/A	C
885393+	+	885393	40	Rv0793	-1326	none	N/A	N/A	C
1114734+	+	1114734	104	Rv0998	-14	none	N/A	N/A	G
1658654-	-	1658654	22.5	Rv1468c	-1933	none	N/A	N/A	G
2943993+	+	2943993	42	Rv2616	-1337	none	N/A	N/A	G
89158-	-	89158	35	Rv0078A	-1357	none	N/A	N/A	A
1419614+	+	1419614	136	Rv1274	-4583	none	N/A	N/A	A
2134163+	+	2134163	50	Rv1887	-2095	none	N/A	N/A	A
3617554-	-	3617554	21.5	Rv3238c	-3156	Rv3239c	50	0.0158881	G
2388382-	-	2388382	36.5	Rv2126c	-410	none	N/A	N/A	G
108297+	+	108297	25.5	Rv0100	-1486	Rv0099	142	0.0874923	G
4078546-	-	4078546	25	Rv3639c	-96	Rv3640c	1204	0.978862	G
2307021+	+	2307021	23.5	Rv2050	-800	none	N/A	N/A	G
2572283+	+	2572283	21.5	Rv2301	-732	none	N/A	N/A	G
3570621+	+	3570621	22	Rv3198A	-714	none	N/A	N/A	G
3337230-	-	3337230	94	Rv2979c	-1482	Rv2981c	688	0.613191	G
2026747+	+	2026747	363.5	Rv1789	-43	Rv1788	271	0.903333	G
2509715-	-	2509715	25	Rv2236c	-340	none	N/A	N/A	G
2377587-	-	2377587	82	Rv2115c	-1297	Rv2118c	726	0.86121	T
2649640+	+	2649640	243	Rv2371	-2113	none	N/A	N/A	T
317947-	-	317947	32.5	Rv0265c	-444	Rv0266c	3208	0.883747	G
635895+	+	635895	29.5	Rv0552	-6994	none	N/A	N/A	G
2943968-	-	2943968	192.5	Rv2614c	-701	Rv2615c	1018	0.734488	G
943769+	+	943769	26	Rv0847	-574	none	N/A	N/A	G
3697231-	-	3697231	86	Rv3309c	-138	none	N/A	N/A	G
4263498-	-	4263498	115	Rv3801c	-432	Rv3802c	868	0.858556	C
3853264+	+	3853264	27	Rv3437	-3647	none	N/A	N/A	C
3901889+	+	3901889	31.5	Rv3484	-1189	none	N/A	N/A	A
3468360-	-	3468360	274.5	Rv3098c	-698	Rvns02	60	0.0988468	C
3197299+	+	3197299	65.5	Rv2891	-2967	none	N/A	N/A	C
608716+	+	608716	618	Rv0517	-30	none	N/A	N/A	G
137693-	-	137693	53	Rv0108c	-6589	none	N/A	N/A	A
4201514-	-	4201514	32.5	Rv3753c	-1293	Rv3755c	375	0.625	G
58117+	+	58117	2658	Rv0053	-75	none	N/A	N/A	G
811228+	+	811228	1665	Rv0714	-145	none	N/A	N/A	G
2275938-	-	2275938	61	Rv2028c	-530	Rv2029c	487	0.477451	G
1545862-	-	1545862	49.5	Rv1370c	-2607	none	N/A	N/A	G
3802840-	-	3802840	48.5	Rv3385c	-2897	none	N/A	N/A	G
1965571-	-	1965571	38.5	Rv1737c	-201	none	N/A	N/A	A
1041803+	+	1041803	67	Rv0934	-312	Rv0933	540	0.649819	G
2864501-	-	2864501	130.5	Rv2540c	-89	none	N/A	N/A	G
2087174+	+	2087174	301	Rv1847	-9703	none	N/A	N/A	G
1925355+	+	1925355	121	Rv1700	-227	Rv1699	1527	0.867121	G
298918+	+	298918	1223	Rv0252	-3948	none	N/A	N/A	A
375746-	-	375746	170	Rv0305c	-35	none	N/A	N/A	A
4299615-	-	4299615	416.5	Rv3825c	-10	none	N/A	N/A	G
789570+	+	789570	41	Rv0692	-2261	none	N/A	N/A	G
4393190+	+	4393190	301	Rv3908	-259	none	N/A	N/A	A
208759+	+	208759	278.5	Rv0178	-179	Rv0177	343	0.618018	A
993319-	-	993319	30	Rv0890c	-723	Rv0891c	137	0.159674	A
196735+	+	196735	1462	Rv0167	-126	none	N/A	N/A	G
2335040+	+	2335040	99.5	Rv2078	-19	none	N/A	N/A	A
4275512+	+	4275512	36.5	Rv3812	-1059	Rv3811	715	0.441358	G
266753+	+	266753	50.5	Rv0225	-1910	none	N/A	N/A	G
2247626+	+	2247626	36	Rv2002	-34	none	N/A	N/A	A
4364834-	-	4364834	391	Rv3883c	-77	none	N/A	N/A	A
4187466+	+	4187466	38.5	Rv3737	-233	Rv3736	833	0.784369	G
1270067+	+	1270067	30	Rv1144	-1089	Rv1143	6	0.00554017	G
1068043+	+	1068043	44.5	Rv0957	-162	Rv0956	483	0.74537	G
1108506+	+	1108506	28	Rv0993	-766	none	N/A	N/A	A
3888531+	+	3888531	23.5	Rv3472	-831	none	N/A	N/A	G
3892355-	-	3892355	91.5	Rv3473c	-1622	none	N/A	N/A	A
417252+	+	417252	117	Rv0347	-52	none	N/A	N/A	G
638388-	-	638388	57	Rv0546c	-419	Rv0547c	529	0.59774	G
3817180-	-	3817180	100.5	Rv3398c	-1074	none	N/A	N/A	G
3027028+	+	3027028	42	Rv2714	-37	none	N/A	N/A	G
2982087-	-	2982087	69.5	Rv2661c	-511	none	N/A	N/A	A
4383927+	+	4383927	53	Rv3908	-9522	none	N/A	N/A	G
3953028+	+	3953028	71	Rv3517	-403	Rv3516	485	0.612374	G
1849442+	+	1849442	105.5	Rv1641	-2831	none	N/A	N/A	T
1469899-	-	1469899	38.5	Rv1313c	-394	Rv1314c	354	0.608247	A
3340008+	+	3340008	24.5	Rv2985	-2157	Rv2984	155	0.0695379	G
2958733+	+	2958733	72	Rv2635	-3737	Rv2631	1162	0.894534	G
489579-	-	489579	40.5	Rv0403c	-5923	none	N/A	N/A	G
3950421+	+	3950421	25.5	Rv3516	-2123	none	N/A	N/A	A
302853+	+	302853	26.5	Rv0252	-13	none	N/A	N/A	A
482267-	-	482267	66	Rv0400c	-2514	Rv0402c	965	0.335419	A
3796908+	+	3796908	52.5	Rv3386	-3184	none	N/A	N/A	G
2143537+	+	2143537	55.5	Rv1898	-1403	Rv1895	1017	0.880519	A
1376548+	+	1376548	139	Rv1234	-428	none	N/A	N/A	G
3320642+	+	3320642	84.5	Rv2970A	-5292	none	N/A	N/A	A
3405224-	-	3405224	30	Rv3043c	-303	none	N/A	N/A	G
1082554-	-	1082554	32.5	Rv0966c	-4719	Rv0971c	31	0.0382716	G
2816879+	+	2816879	22	Rv2506	-4833	none	N/A	N/A	A
2980911+	+	2980911	265.5	Rv2662	-571	none	N/A	N/A	G
440774+	+	440774	30	Rv0364	-1621	Rv0362	904	0.653651	G
3102271-	-	3102271	206	Rv2792c	-109	none	N/A	N/A	A
2379769-	-	2379769	160.5	Rv2120c	-42	none	N/A	N/A	G
2478705-	-	2478705	35	Rv2211c	-1524	none	N/A	N/A	A
1537712-	-	1537712	126.5	Rv1364c	-68	none	N/A	N/A	G
4388039-	-	4388039	252	Rv3902c	-144	Rv3903c	2394	0.942149	G
486852+	+	486852	23	Rv0407	-3931	Rv0405	1122	0.266572	A
147825-	-	147825	42	Rv0120c	-54	none	N/A	N/A	A
12067+	+	12067	25.5	Rv0009	-401	none	N/A	N/A	A
3985466-	-	3985466	54	Rv3545c	-21	none	N/A	N/A	A
2713455-	-	2713455	20	Rv2414c	-579	Rv2415c	330	0.369128	A
3599748-	-	3599748	49.5	Rv3223c	-197	none	N/A	N/A	G
1975461-	-	1975461	25.5	Rv1745c	-3470	none	N/A	N/A	G
2814905-	-	2814905	521	Rv2499c	-1175	Rv2500c	7	0.00590717	A
3366705+	+	3366705	58.5	Rv3013	-5110	Rv3008	62	0.099359	A
596662+	+	596662	2138.5	Rv0506	-97	none	N/A	N/A	G
25515-	-	25515	1325	Rv0020c	-71	none	N/A	N/A	G
2373578+	+	2373578	39	Rv2114	-256	Rv2113	949	0.794807	A
939939-	-	939939	80.5	Rv0840c	-2622	none	N/A	N/A	A
1276787+	+	1276787	91	Rv1149	-1106	none	N/A	N/A	A
4234653+	+	4234653	357.5	Rv3788	-127	none	N/A	N/A	G
3501167+	+	3501167	519	Rv3135	-167	none	N/A	N/A	G
2971485-	-	2971485	89	Rvnt31	-1917	none	N/A	N/A	G
63809+	+	63809	74.5	Rv0060	-100	Rv0059	610	0.880231	G
1016504-	-	1016504	91	Rv0904c	-8324	none	N/A	N/A	G
1513534+	+	1513534	43.5	Rv1349	-2089	Rv1348	488	0.189147	A
1910148+	+	1910148	40	Rv1684	-438	Rv1683	2555	0.851667	A
859981-	-	859981	47	Rv0765c	-1117	Rv0766c	92	0.0760959	G
784748+	+	784748	1560.5	Rv0685	-73	none	N/A	N/A	G
2059324-	-	2059324	20.5	Rv1813c	-3212	none	N/A	N/A	G
249020+	+	249020	85	Rv0209	-18	none	N/A	N/A	G
1435067+	+	1435067	30.5	Rv1284	-2257	none	N/A	N/A	G
4130418+	+	4130418	72	Rv3690	-1321	Rv3689	62	0.0457227	G
1673396+	+	1673396	32	Rv1483	-44	none	N/A	N/A	A
583574+	+	583574	50.5	Rv0494	-1121	none	N/A	N/A	A
4201665+	+	4201665	69.5	Rv3760	-3873	none	N/A	N/A	A
1383076-	-	1383076	56	Rv1239c	-34	none	N/A	N/A	C
3828758-	-	3828758	63	Rv3409c	-31	none	N/A	N/A	G
2012639+	+	2012639	32	Rv1780	-2060	none	N/A	N/A	A
1482742-	-	1482742	32	Rv1319c	-241	Rv1320c	1476	0.866197	G
3772463-	-	3772463	84.5	Rv3356c	-1814	none	N/A	N/A	A
678585+	+	678585	46	Rv0584	-644	none	N/A	N/A	C
4103384-	-	4103384	64	Rv3662c	-1349	Rv3663c	295	0.179114	G
4226848+	+	4226848	164	Rv3780	-141	Rv3779	1864	0.931534	A
629837+	+	629837	43	Rv0538	-203	none	N/A	N/A	G
3880320-	-	3880320	952.5	Rv3460c	-250	Rv3461c	80	0.701754	G
855408+	+	855408	137	Rv0768	-5504	none	N/A	N/A	G
1106348-	-	1106348	44.5	Rv0985c	-4868	none	N/A	N/A	G
3126479-	-	3126479	223	Rv2818c	-335	Rv2819c	889	0.788121	A
2325722-	-	2325722	98.5	Rv2062c	-4969	Rv2067c	149	0.121732	A
199621-	-	199621	23	Rv0165c	-4683	none	N/A	N/A	A
1639455+	+	1639455	30	Rv1455	-1225	Rv1453	1075	0.849131	G
3909865+	+	3909865	101	Rv3491	-25	none	N/A	N/A	A
3602661+	+	3602661	30.5	Rv3227	-716	none	N/A	N/A	A
2944448-	-	2944448	26	Rv2614c	-1181	Rv2615c	538	0.388167	G
2014645+	+	2014645	20.5	Rv1780	-54	none	N/A	N/A	G
2511646-	-	2511646	1668	Rv2238c	-470	Rv2239c	7	0.0146751	A
342075-	-	342075	23.5	Rv0279c	-3002	none	N/A	N/A	G
1436127+	+	1436127	90.5	Rv1284	-1197	none	N/A	N/A	G
2732593-	-	2732593	68	Rv2434c	-2033	Rv2435c	157	0.0715914	G
1316684-	-	1316684	33	Rv1179c	-3385	none	N/A	N/A	G
3237760+	+	3237760	104.5	Rv2928	-4438	none	N/A	N/A	G
3455809-	-	3455809	31	Rv3082c	-7383	none	N/A	N/A	G
1433530-	-	1433530	108.5	Rv1280c	-90	Rv1281c	1742	0.947254	A
1773696+	+	1773696	45	Rv1568	-1696	none	N/A	N/A	A
1353424+	+	1353424	58.5	Rv1210	-98	Rv1209	268	0.726287	G
1232314-	-	1232314	168.5	Rv1103c	-1023	none	N/A	N/A	A
4088672-	-	4088672	2683.5	Rv3648c	-141	none	N/A	N/A	G
1338205-	-	1338205	100.5	Rv1186c	-8900	Rv1194c	309	0.244076	C
2600682+	+	2600682	48	Rv2328	-49	none	N/A	N/A	G
2445991-	-	2445991	184	Rv2183c	-181	Rv2184c	956	0.838596	A
859501+	+	859501	25	Rv0768	-1411	none	N/A	N/A	A
1400406+	+	1400406	31.5	Rv1254	-1252	Rv1253	437	0.258274	A
2600722-	-	2600722	22.5	Rv2326c	-775	none	N/A	N/A	C
2774982-	-	2774982	57	Rv2469c	-1947	none	N/A	N/A	A
637538-	-	637538	1543.5	Rv0545c	-75	none	N/A	N/A	G
1210569-	-	1210569	54.5	Rv1085c	-85	none	N/A	N/A	A
3710318-	-	3710318	20	Rv3324c	-70	none	N/A	N/A	G
4122321-	-	4122321	28.5	Rv3681c	-767	none	N/A	N/A	G
3003851+	+	3003851	24	Rv2691	-5493	none	N/A	N/A	A
2052693+	+	2052693	66.5	Rv1810	-240	none	N/A	N/A	G
3107664-	-	3107664	302.5	Rv2798c	-27	none	N/A	N/A	A
2552319+	+	2552319	85	Rv2281	-854	Rv2280	760	0.550725	A
1594023-	-	1594023	28.5	Rv1411c	-5541	none	N/A	N/A	G
410953-	-	410953	73.5	Rv0339c	-2505	none	N/A	N/A	A
1445945+	+	1445945	42	Rv1292	-434	none	N/A	N/A	G
740000+	+	740000	107	Rv0648	-2719	none	N/A	N/A	G
160978+	+	160978	21.5	Rv0134	-793	Rv0133	110	0.181518	A
1483749+	+	1483749	23.5	Rv1321	-530	none	N/A	N/A	A
4382679-	-	4382679	162.5	Rv3895c	-739	Rv3896c	173	0.190319	C
1855652+	+	1855652	35.5	Rv1646	-112	none	N/A	N/A	A
3074918+	+	3074918	40.5	Rv2775	-7991	Rv2765	283	0.383469	C
33047-	-	33047	54.5	Rv0022c	-5605	none	N/A	N/A	G
236005-	-	236005	54	Rv0193c	-9434	Rv0198c	503	0.25251	A
3585987-	-	3585987	1143.5	Rv3208A	-38	none	N/A	N/A	G
828710+	+	828710	29.5	Rv0737	-497	Rv0736	571	0.7583	G
3398806+	+	3398806	68	Rv3044	-6330	none	N/A	N/A	G
696336+	+	696336	54.5	Rv0603	-3520	none	N/A	N/A	A
2125229+	+	2125229	155.5	Rv1876	-111	none	N/A	N/A	G
574279-	-	574279	58	Rv0484c	-478	none	N/A	N/A	G
4376029-	-	4376029	179.5	Rv3893c	-34	none	N/A	N/A	A
2554766+	+	2554766	71.5	Rv2283	-1175	Rv2281	1594	0.96082	A
4209368+	+	4209368	305	Rv3766	-2925	Rv3763	322	0.670833	G
4024454+	+	4024454	36	Rv3584	-1376	none	N/A	N/A	G
2579176-	-	2579176	90.5	Rv2307c	-480	none	N/A	N/A	G
1033304-	-	1033304	29.5	Rv0925c	-671	Rv0926c	483	0.448468	G
3997919+	+	3997919	45.5	Rv3558	-61	none	N/A	N/A	A
1313639+	+	1313639	24	Rv1180	-86	none	N/A	N/A	A
2109094+	+	2109094	78	Rv1861	-71	none	N/A	N/A	G
134381-	-	134381	26.5	Rv0108c	-3277	none	N/A	N/A	A
4016391+	+	4016391	49.5	Rv3574	-93	none	N/A	N/A	G
67728+	+	67728	59.5	Rv0064	-892	Rv0063	806	0.559722	G
685911-	-	685911	162.5	Rv0585c	-1639	none	N/A	N/A	G
3038412-	-	3038412	139.5	Rv2724c	-1121	Rv2725c	503	0.338038	G
2093755-	-	2093755	37	Rv1843c	-57	Rv1844c	1434	0.983539	A
1422871+	+	1422871	34	Rv1274	-1326	none	N/A	N/A	A
1804144-	-	1804144	29	Rv1598c	-4661	none	N/A	N/A	G
2096622-	-	2096622	416	Rv1846c	-23	none	N/A	N/A	A
419783-	-	419783	50	Rv0346c	-2818	none	N/A	N/A	A
1142612+	+	1142612	24	Rv1021	-59	Rv1020	3646	0.984076	A
1615107-	-	1615107	20.5	Rv1435c	-2157	none	N/A	N/A	A
3558662+	+	3558662	68.5	Rv3192	-901	none	N/A	N/A	G
774501+	+	774501	21.5	Rv0675	-282	Rv0674	438	0.605809	G
1355358-	-	1355358	79.5	Rv1204c	-6734	Rv1212c	304	0.261168	A
522731+	+	522731	21.5	Rv0440	-5877	none	N/A	N/A	A
4027962-	-	4027962	59.5	Rv3583c	-2418	none	N/A	N/A	G
3855053-	-	3855053	140.5	Rv3435c	-260	Rv3436c	1837	0.979733	A
4025783+	+	4025783	689.5	Rv3584	-47	none	N/A	N/A	G
2014658-	-	2014658	45.5	Rv1779c	-179	none	N/A	N/A	G
4264572-	-	4264572	161.5	Rv3802c	-207	Rv3803c	891	0.99	G
1503391-	-	1503391	69	Rv1330c	-2832	none	N/A	N/A	G
2160904-	-	2160904	74	Rv1914c	-576	none	N/A	N/A	G
154705+	+	154705	24.5	Rv0128	-962	Rv0127	474	0.346491	G
3979314-	-	3979314	28	Rv3536c	-4018	none	N/A	N/A	G
2756747-	-	2756747	960	Rv2455c	-43	none	N/A	N/A	G
1214232-	-	1214232	87.5	Rv1085c	-3748	none	N/A	N/A	G
4066270+	+	4066270	38	Rv3628	-1153	none	N/A	N/A	G
341678+	+	341678	52	Rv0282	-452	Rv0281	681	0.749175	G
4021982+	+	4021982	226.5	Rv3584	-3848	none	N/A	N/A	G
3428530+	+	3428530	42.5	Rv3065	-1857	Rv3063	1288	0.565657	A
969929-	-	969929	28.5	Rv0870c	-2196	Rv0872c	316	0.173531	A
2132634-	-	2132634	25	Rv1881c	-305	Rv1882c	570	0.683453	G
2732284-	-	2732284	20	Rv2434c	-1724	Rv2435c	466	0.212494	A
3156438+	+	3156438	27.5	Rv2853	-5830	none	N/A	N/A	A
4191199+	+	4191199	47	Rv3744	-4241	none	N/A	N/A	A
1352202-	-	1352202	26	Rv1204c	-3578	none	N/A	N/A	A
2294015+	+	2294015	73	Rv2050	-13806	none	N/A	N/A	A
3158958+	+	3158958	42	Rv2853	-3310	none	N/A	N/A	G
1052529+	+	1052529	37.5	Rv0944	-1236	Rv0942	170	0.609319	A
3923863+	+	3923863	27.5	Rv3506	-1027	Rv3505	166	0.14795	G
1169280-	-	1169280	344.5	Rv1046c	-52	none	N/A	N/A	T
143894+	+	143894	42	Rv0119	-155	none	N/A	N/A	G
4263372+	+	4263372	40	Rv3810	-10367	none	N/A	N/A	G
2951583+	+	2951583	23.5	Rv2628	-3475	none	N/A	N/A	G
2751213+	+	2751213	21	Rv2451	-1049	none	N/A	N/A	G
361265+	+	361265	2199	Rv0297	-69	none	N/A	N/A	G
1065078+	+	1065078	2475	Rv0954	-49	none	N/A	N/A	G
2740674+	+	2740674	90.5	Rv2443	-35	none	N/A	N/A	G
828227-	-	828227	33	Rv0731c	-3588	none	N/A	N/A	A
2794171+	+	2794171	54.5	Rvnt28	-5	none	N/A	N/A	G
2075609+	+	2075609	259.5	Rv1832	-268	Rv1831	39	0.151163	G
2584451+	+	2584451	36	Rv2312	-35	none	N/A	N/A	G
1738671-	-	1738671	81.5	Rv1532c	-5121	none	N/A	N/A	G
2047600+	+	2047600	52	Rv1806	-472	none	N/A	N/A	A
2139711+	+	2139711	142	Rv1891	-30	none	N/A	N/A	G
993739-	-	993739	47.5	Rv0891c	-284	none	N/A	N/A	A
2012791+	+	2012791	246	Rv1780	-1908	none	N/A	N/A	G
3847288+	+	3847288	306.5	Rv3437	-9623	Rv3429	124	0.230912	A
933015+	+	933015	51	Rv0838	-1705	none	N/A	N/A	G
1006734+	+	1006734	62.5	Rv0905	-1473	none	N/A	N/A	G
228186-	-	228186	20	Rv0193c	-1615	none	N/A	N/A	G
3150418+	+	3150418	24.5	Rv2844	-295	Rv2843	248	0.454212	T
4106237+	+	4106237	111	Rv3667	-1555	none	N/A	N/A	A
1388423+	+	1388423	29.5	Rv1250	-5756	none	N/A	N/A	G
1482758+	+	1482758	26	Rv1321	-1521	none	N/A	N/A	A
3092997-	-	3092997	77.5	Rv2783c	-400	Rv2784c	470	0.910853	G
3709682-	-	3709682	78	Rv3322c	-630	Rv3323c	33	0.0495495	G
3841418-	-	3841418	35	Rv3422c	-1221	Rv3423c	3	0.00244499	G
462110-	-	462110	50.5	Rv0384c	-108	none	N/A	N/A	G
3026334-	-	3026334	33.5	Rv2712c	-1006	none	N/A	N/A	G
1941819+	+	1941819	29	Rv1714	-34	none	N/A	N/A	A
408596+	+	408596	139.5	Rv0340	-38	none	N/A	N/A	A
2183514-	-	2183514	33.5	Rv1931c	-275	none	N/A	N/A	A
4274715-	-	4274715	64.5	Rv3809c	-1240	none	N/A	N/A	G
4178099+	+	4178099	37.5	Rv3729	-186	none	N/A	N/A	A
2223692+	+	2223692	166	Rv1983	-2552	none	N/A	N/A	A
101096+	+	101096	30	Rv0096	-4228	Rv0092	514	0.224847	A
1108549-	-	1108549	28.5	Rv0991c	-45	none	N/A	N/A	G
430382+	+	430382	27.5	Rv0358	-6478	none	N/A	N/A	G
3690832-	-	3690832	21.5	Rv3302c	-1390	Rv3303c	107	0.0721997	G
4196638-	-	4196638	31	Rv3746c	-132	none	N/A	N/A	G
4395402-	-	4395402	32	Rv3907c	-2329	none	N/A	N/A	G
2219579+	+	2219579	34	Rv1977	-175	none	N/A	N/A	C
292086-	-	292086	523	Rv0242c	-57	none	N/A	N/A	G
1090328+	+	1090328	85	Rv0977	-45	none	N/A	N/A	G
4218835+	+	4218835	107	Rv3774	-14	none	N/A	N/A	G
146303-	-	146303	41	Rv0118c	-2427	Rv0120c	1469	0.684848	G
3913400-	-	3913400	38.5	Rv3494c	-31	Rv3495c	1135	0.982684	G
3035684+	+	3035684	88.5	Rv2730	-6858	Rv2723	776	0.649916	C
1357674+	+	1357674	27.5	Rv1221	-6739	none	N/A	N/A	G
1206455+	+	1206455	43	Rv1082	-65	none	N/A	N/A	A
2911332-	-	2911332	1622.5	Rv2584c	-432	Rv2585c	1346	0.804062	G
4136933+	+	4136933	43.5	Rv3695	-273	none	N/A	N/A	C
1203249-	-	1203249	22.5	Rv1075c	-2879	none	N/A	N/A	G
1321254-	-	1321254	566	Rv1179c	-7955	none	N/A	N/A	G
1597775+	+	1597775	166.5	Rv1423	-131	Rv1422	895	0.869776	G
4100689+	+	4100689	463.5	Rv3667	-7103	none	N/A	N/A	A
1052607-	-	1052607	124	Rv0941c	-290	none	N/A	N/A	A
1522476+	+	1522476	20	Rv1358	-4136	none	N/A	N/A	A
1630295-	-	1630295	143	Rv1449c	-96	none	N/A	N/A	G
2752431-	-	2752431	476	Rv2450c	-251	none	N/A	N/A	G
301320+	+	301320	34	Rv0252	-1546	none	N/A	N/A	G
3150067-	-	3150067	705	Rv2842c	-91	none	N/A	N/A	A
2990365-	-	2990365	48	Rv2670c	-3525	none	N/A	N/A	A
3447193-	-	3447193	73.5	Rv3080c	-1205	none	N/A	N/A	A
1859222+	+	1859222	22.5	Rv1650	-536	Rv1649	490	0.477583	G
1836088-	-	1836088	60.5	Rv1628c	-5527	none	N/A	N/A	G
1114691+	+	1114691	64	Rv0998	-57	Rv0997	399	0.923611	A
2033829-	-	2033829	28	Rv1785c	-9201	none	N/A	N/A	A
164784+	+	164784	38.5	Rv0138	-539	none	N/A	N/A	G
1308601+	+	1308601	20.5	Rv1177	-404	none	N/A	N/A	G
3592501-	-	3592501	33.5	Rv3213c	-1009	none	N/A	N/A	G
4350613+	+	4350613	59.5	Rv3872	-132	none	N/A	N/A	T
1390145-	-	1390145	97.5	Rv1247c	-901	Rv1248c	2857	0.783813	A
4393979+	+	4393979	143	Rv3909	-213	Rv3908	531	0.710843	G
2910924-	-	2910924	292	Rv2584c	-24	none	N/A	N/A	G
2425719+	+	2425719	137	Rv2170	-6516	none	N/A	N/A	G
3690857+	+	3690857	105	Rv3304	-284	none	N/A	N/A	T
3303570-	-	3303570	44	Rv2950c	-1115	Rv2951c	679	0.592496	G
1645021+	+	1645021	332.5	Rv1460	-1165	none	N/A	N/A	A
247283+	+	247283	81.5	Rv0209	-1755	none	N/A	N/A	G
2047405-	-	2047405	25.5	Rv1804c	-56	none	N/A	N/A	G
2204776-	-	2204776	42.5	Rv1960c	-551	none	N/A	N/A	G
2620021+	+	2620021	85.5	Rv2342	-251	none	N/A	N/A	G
302496-	-	302496	29	Rv0250c	-468	Rv0251c	157	0.327083	G
658387+	+	658387	54	Rv0568	-1063	Rv0567	67	0.0656863	A
826037-	-	826037	20	Rv0731c	-1398	none	N/A	N/A	A
3171779-	-	3171779	43	Rv2859c	-133	Rv2860c	1222	0.889374	G
3331788+	+	3331788	1056.5	Rv2980	-4172	none	N/A	N/A	G
4075687+	+	4075687	243	Rv3636	-65	none	N/A	N/A	A
2962956+	+	2962956	44.5	Rv2637	-630	Rv2636	244	0.359882	A
99622+	+	99622	162.5	Rv0091	-62	none	N/A	N/A	G
719294-	-	719294	41.5	Rv0625c	-1401	Rv0628c	619	0.537326	G
2360166+	+	2360166	115.5	Rv2101	-74	none	N/A	N/A	G
1113325+	+	1113325	122.5	Rvnt15	-186	Rv0996	942	0.874652	G
3175311+	+	3175311	26	Rv2865	-2226	Rv2863	320	0.839895	G
3960826+	+	3960826	684	Rv3526	-1613	Rv3524	72	0.0697674	G
3698455-	-	3698455	127	Rv3309c	-1362	none	N/A	N/A	G
4083020-	-	4083020	1075	Rv3644c	-299	none	N/A	N/A	G
3848667-	-	3848667	20	Rv3428c	-2697	Rv3430c	139	0.119416	A
3611483-	-	3611483	151	Rv3234c	-294	none	N/A	N/A	A
321350-	-	321350	22.5	Rv0266c	-196	none	N/A	N/A	G
2801108+	+	2801108	69	Rv2491	-5557	none	N/A	N/A	G
856768+	+	856768	28.5	Rv0768	-4144	none	N/A	N/A	C
4384058-	-	4384058	618.5	Rv3898c	-73	none	N/A	N/A	G
85190+	+	85190	1029.5	Rv0078	-1338	none	N/A	N/A	G
3123690-	-	3123690	499	Rv2815c	-1863	Rv2816c	277	0.809942	G
4187614-	-	4187614	289.5	Rv3734c	-1724	none	N/A	N/A	G
2604319+	+	2604319	646	Rv2331A	-421	Rv2331	23	0.0594315	A
285210+	+	285210	835	Rv0237	-1976	none	N/A	N/A	G
477382-	-	477382	25.5	Rv0398c	-62	Rv0399c	1175	0.955285	A
247333+	+	247333	342	Rv0209	-1705	none	N/A	N/A	G
3208542-	-	3208542	43.5	Rv2898c	-214	none	N/A	N/A	G
2654090-	-	2654090	102.5	Rv2373c	-103	Rv2374c	1004	0.972868	A
4259391-	-	4259391	27.5	Rv3799c	-3443	Rv3800c	1756	0.337562	G
3975452-	-	3975452	222	Rv3536c	-156	none	N/A	N/A	A
3902868-	-	3902868	65	Rv3483c	-56	none	N/A	N/A	A
3073656-	-	3073656	25	Rv2763c	-47	none	N/A	N/A	G
2966120+	+	2966120	40	Rv2642	-413	Rv2641	182	0.396514	A
166663-	-	166663	129.5	Rv0137c	-1403	none	N/A	N/A	G
1419274-	-	1419274	68	Rv1269c	-321	Rv1270c	475	0.646259	G
921726+	+	921726	33.5	Rv0830	-244	Rv0829	152	0.522337	T
3194305-	-	3194305	37	Rv2883c	-1147	Rv2885c	1244	0.899494	T
3205257-	-	3205257	59.5	Rv2895c	-25	none	N/A	N/A	G
3347874-	-	3347874	43.5	Rv2990c	-155	none	N/A	N/A	G
3144745-	-	3144745	167	Rv2837c	-100	Rv2838c	427	0.773551	G
950326+	+	950326	56.5	Rv0854	-857	none	N/A	N/A	A
3174730-	-	3174730	23.5	Rv2862c	-87	none	N/A	N/A	T
2969669+	+	2969669	192	Rvnt32	-84	none	N/A	N/A	G
2087584-	-	2087584	45	Rv1837c	-603	Rv1838c	69	0.174242	G
1485671+	+	1485671	41.5	Rv1323	-191	none	N/A	N/A	G
364523+	+	364523	691.5	Rv0302	-82	none	N/A	N/A	G
1590349+	+	1590349	391.5	Rv1415	-48	none	N/A	N/A	A
1896086+	+	1896086	40.5	Rv1670	-34	Rv1669	362	0.997245	G
3310110-	-	3310110	279.5	Rv2955c	-1565	none	N/A	N/A	A
1828115+	+	1828115	221	Rv1626	-65	none	N/A	N/A	G
1666181+	+	1666181	234.5	Rv1476	-23	none	N/A	N/A	A
136143+	+	136143	97	Rv0112	-146	none	N/A	N/A	C
80240+	+	80240	31	Rv0072	-384	none	N/A	N/A	C
1540185+	+	1540185	23	Rv1368	-835	none	N/A	N/A	A
3112812+	+	3112812	455	Rv2805	-55	none	N/A	N/A	G
3026244+	+	3026244	115	Rv2714	-821	Rv2713	804	0.571429	G
96992+	+	96992	344.5	Rv0089	-766	Rv0088	66	0.0977778	G
569223-	-	569223	186.5	Rv0479c	-256	Rv0480c	584	0.692764	G
1687353+	+	1687353	25.5	Rv1497	-588	Rv1496	470	0.467662	A
3180067+	+	3180067	24.5	Rv2871	-3071	none	N/A	N/A	G
2660319-	-	2660319	36	Rv2378c	-2616	Rv2379c	1767	0.402873	G
1284890-	-	1284890	180.5	Rv1158c	-28	none	N/A	N/A	G
2598480-	-	2598480	21	Rv2325c	-623	Rv2326c	1468	0.701051	A
345940-	-	345940	336.5	Rv0279c	-6867	none	N/A	N/A	G
1115208-	-	1115208	292.5	Rv0992c	-6037	none	N/A	N/A	G
2634133-	-	2634133	171.5	Rv2352c	-35	none	N/A	N/A	G
1666097-	-	1666097	315.5	Rv1475c	-51	none	N/A	N/A	A
3544139-	-	3544139	620	Rv3173c	-2094	none	N/A	N/A	A
2709788-	-	2709788	28	Rv2410c	-1478	Rv2411c	178	0.107488	G
3871092-	-	3871092	32.5	Rv3447c	-2854	Rv3450c	1405	0.994338	G
211325+	+	211325	290	Rv0183	-2763	none	N/A	N/A	A
417026-	-	417026	250.5	Rv0346c	-61	none	N/A	N/A	A
1067536-	-	1067536	42.5	Rv0953c	-2574	none	N/A	N/A	A
2584390+	+	2584390	28.5	Rv2312	-96	Rv2311	507	0.965714	A
2830645+	+	2830645	23	Rvnt30	-4849	none	N/A	N/A	G
3550368+	+	3550368	32	Rv3182	-6	none	N/A	N/A	G
3079665+	+	3079665	581.5	Rv2775	-3244	none	N/A	N/A	G
665412-	-	665412	276	Rv0572c	-29	none	N/A	N/A	G
4081927-	-	4081927	50	Rvnt39	-490	Rv3644c	795	0.659204	G
3026729+	+	3026729	89	Rv2714	-336	Rv2713	1289	0.916134	G
462995-	-	462995	69	Rv0384c	-993	none	N/A	N/A	A
198207-	-	198207	73.5	Rv0165c	-3269	none	N/A	N/A	A
1157759+	+	1157759	61	Rv1044	-9294	none	N/A	N/A	A
1515053-	-	1515053	35.5	Rv1347c	-2448	none	N/A	N/A	A
3015180-	-	3015180	20.5	Rv2699c	-215	none	N/A	N/A	G
3161464-	-	3161464	34.5	Rv2851c	-943	Rv2852c	598	0.403509	A
2026244-	-	2026244	30	Rv1785c	-1616	none	N/A	N/A	A
3508396+	+	3508396	64	Rv3143	-1258	Rv3141	302	0.3107	A
932174-	-	932174	130	Rv0834c	-1689	none	N/A	N/A	G
3166652+	+	3166652	168.5	Rv2856	-32	none	N/A	N/A	A
3172462+	+	3172462	27	Rv2863	-2530	none	N/A	N/A	A
3888185-	-	3888185	203	Rv3469c	-1102	Rv3470c	618	0.372514	G
2554514+	+	2554514	534.5	Rv2283	-1427	Rv2281	1342	0.808921	G
4146057-	-	4146057	98.5	Rv3702c	-443	Rv3703c	835	0.653365	G
1367016-	-	1367016	30	Rv1220c	-2866	none	N/A	N/A	G
1374605+	+	1374605	58.5	Rv1234	-2371	none	N/A	N/A	G
3651911-	-	3651911	47	Rv3266c	-4102	none	N/A	N/A	G
2369322+	+	2369322	29	Rv2113	-3308	none	N/A	N/A	A
192070+	+	192070	187	Rv0163	-1047	none	N/A	N/A	G
1124285-	-	1124285	143.5	Rv1005c	-687	none	N/A	N/A	G
483754+	+	483754	58.5	Rv0404	-223	none	N/A	N/A	A
161635+	+	161635	33	Rv0134	-136	none	N/A	N/A	A
1033290-	-	1033290	24.5	Rv0925c	-657	Rv0926c	497	0.461467	A
843348-	-	843348	250	Rv0751c	-117	Rv0752c	1067	0.909633	A
1745814-	-	1745814	24.5	Rv1542c	-978	none	N/A	N/A	A
1110123+	+	1110123	205	Rv0994	-146	Rv0993	852	0.925081	G
3562877+	+	3562877	22.5	Rv3195	-1487	none	N/A	N/A	G
2417743-	-	2417743	285.5	Rv2156c	-268	Rv2157c	1262	0.823222	G
2821648+	+	2821648	28	Rv2506	-64	none	N/A	N/A	A
3696131-	-	3696131	29	Rv3306c	-2142	none	N/A	N/A	A
2138123-	-	2138123	23.5	Rv1888c	-44	none	N/A	N/A	G
1538093+	+	1538093	37	Rv1366	-297	none	N/A	N/A	G
1810185+	+	1810185	2911	Rv1611	-55	none	N/A	N/A	A
1707420+	+	1707420	26	Rv1517	-1451	none	N/A	N/A	C
3111996-	-	3111996	281	Rv2802c	-173	none	N/A	N/A	A
1338890+	+	1338890	3656	Rv1195	-113	none	N/A	N/A	A
3549098-	-	3549098	85.5	Rv3176c	-3798	none	N/A	N/A	G
4263210-	-	4263210	375	Rv3801c	-144	none	N/A	N/A	A
2267102-	-	2267102	140.5	Rv2020c	-382	Rv2021c	9	0.0294118	G
338204+	+	338204	34.5	Rv0280	-1160	none	N/A	N/A	G
4361948-	-	4361948	890	Rv3881c	-23	none	N/A	N/A	A
4249050+	+	4249050	66	Rv3796	-828	Rv3795	2537	0.769487	G
4087560-	-	4087560	102	Rv3646c	-303	none	N/A	N/A	G
1014635-	-	1014635	44	Rv0904c	-6455	none	N/A	N/A	A
780587+	+	780587	339	Rv0681	-134	none	N/A	N/A	G
2740587-	-	2740587	41.5	Rv2442c	-226	none	N/A	N/A	G
74568-	-	74568	574.5	Rv0066c	-57	none	N/A	N/A	G
2442022+	+	2442022	25.5	Rv2181	-1280	none	N/A	N/A	A
26181-	-	26181	96	Rv0020c	-737	Rv0021c	701	0.723426	G
60285+	+	60285	593.5	Rv0058	-111	Rv0057	390	0.747126	G
2031067-	-	2031067	50	Rv1785c	-6439	none	N/A	N/A	A
1656751-	-	1656751	194.5	Rv1468c	-30	none	N/A	N/A	G
2583062-	-	2583062	47.5	Rv2309c	-764	none	N/A	N/A	G
3939579-	-	3939579	23.5	Rv3510c	-322	none	N/A	N/A	G
1844258+	+	1844258	179	Rv1641	-8015	Rv1638	518	0.177458	A
368441-	-	368441	26	Rv0296c	-7286	Rv0304c	4324	0.653666	A
183581+	+	183581	1204.5	Rv0155	-41	none	N/A	N/A	A
1645725-	-	1645725	24	Rv1458c	-1465	Rv1459c	414	0.233108	A
2835379-	-	2835379	1100	Rv2518c	-44	none	N/A	N/A	G
3413283-	-	3413283	304.5	Rv3050c	-1326	Rv3051c	884	0.424592	G
4131573-	-	4131573	42	Rv3688c	-1216	none	N/A	N/A	A
2374380-	-	2374380	119.5	Rv2112c	-1811	none	N/A	N/A	G
3669962+	+	3669962	61.5	Rv3292	-2366	none	N/A	N/A	A
1732466-	-	1732466	21.5	Rv1528c	-3016	none	N/A	N/A	A
528426+	+	528426	5163	Rv0440	-182	none	N/A	N/A	G
556405+	+	556405	2167.5	Rv0466	-53	none	N/A	N/A	G
704188+	+	704188	140	Rv0612	-2136	none	N/A	N/A	G
342006-	-	342006	735.5	Rv0279c	-2933	none	N/A	N/A	G
4343293+	+	4343293	158	Rv3868	-21	Rv3867	524	0.949275	A
3724714-	-	3724714	34.5	Rv3336c	-1083	Rv3339c	1131	0.919512	G
3055920-	-	3055920	43.5	Rv2739c	-2731	Rv2742c	429	0.514388	G
1535578+	+	1535578	72	Rv1366	-2812	none	N/A	N/A	G
786120+	+	786120	101.5	Rv0686	-29	none	N/A	N/A	G
1702711-	-	1702711	54	Rv1508c	-2817	none	N/A	N/A	G
1163730+	+	1163730	22.5	Rv1044	-3323	none	N/A	N/A	A
1067480-	-	1067480	34	Rv0953c	-2518	none	N/A	N/A	A
427846+	+	427846	49.5	Rv0358	-9014	none	N/A	N/A	G
4146804+	+	4146804	28.5	Rv3710	-6936	none	N/A	N/A	A
3200177-	-	3200177	416.5	Rv2890c	-195	none	N/A	N/A	G
1446531+	+	1446531	30.5	Rv1293	-1497	Rv1292	153	0.092559	G
1783948-	-	1783948	29	Rv1580c	-56	Rv1581c	354	0.893939	G
2827815+	+	2827815	24.5	Rvnt29	-39	none	N/A	N/A	G
1025557-	-	1025557	1002.5	Rvnt14	-164	Rv0920c	1260	0.954545	A
3005761-	-	3005761	175.5	Rv2688c	-111	none	N/A	N/A	G
1870510-	-	1870510	37	Rv1651c	-5128	none	N/A	N/A	G
2885020-	-	2885020	51.5	Rv2559c	-5091	none	N/A	N/A	A
416033+	+	416033	30	Rv0347	-1271	none	N/A	N/A	G
3504702-	-	3504702	226.5	Rv3134c	-3953	none	N/A	N/A	G
1313451-	-	1313451	260.5	Rv1179c	-152	none	N/A	N/A	A
2338639-	-	2338639	109	Rv2081c	-134	none	N/A	N/A	C
21401-	-	21401	51	Rv0016c	-1167	Rv0017c	240	0.170213	G
1234356-	-	1234356	163	Rv1107c	-133	Rv1108c	1105	0.885417	G
1269920-	-	1269920	62	Rv1141c	-911	Rv1142c	39	0.0483271	G
4213975-	-	4213975	513	Rv3767c	-35	none	N/A	N/A	A
3595502+	+	3595502	139	Rv3219	-211	none	N/A	N/A	A
3939558+	+	3939558	45.5	Rv3511	-59	none	N/A	N/A	A
1611403+	+	1611403	572.5	Rv1433	-31	none	N/A	N/A	G
3315169+	+	3315169	78.5	Rv2963	-67	none	N/A	N/A	A
1681857+	+	1681857	39.5	Rv1492	-300	none	N/A	N/A	A
1533806-	-	1533806	41.5	Rv1361c	-173	none	N/A	N/A	G
2792595-	-	2792595	240.5	Rv2484c	-101	none	N/A	N/A	G
3831553-	-	3831553	618.5	Rv3411c	-34	none	N/A	N/A	C
3629719+	+	3629719	31.5	Rv3254	-3956	none	N/A	N/A	G
2619512-	-	2619512	150.5	Rvnt25	-33	none	N/A	N/A	G
1118747-	-	1118747	239.5	Rv1000c	-1599	Rv1002c	1193	0.789021	G
2032061+	+	2032061	188.5	Rv1795	-179	none	N/A	N/A	A
3404968-	-	3404968	1036.5	Rv3043c	-47	none	N/A	N/A	A
295712-	-	295712	954.5	Rv0244c	-79	none	N/A	N/A	G
4071680+	+	4071680	1327	Rv3633	-111	none	N/A	N/A	G
1482319-	-	1482319	20	Rv1318c	-1495	Rv1319c	183	0.113806	G
2541685-	-	2541685	33	Rv2264c	-3335	Rv2267c	1126	0.964867	A
1596092+	+	1596092	39.5	Rv1422	-789	Rv1421	114	0.125828	A
34152-	-	34152	25	Rv0022c	-6710	none	N/A	N/A	G
2481924+	+	2481924	99	Rv2215	-41	none	N/A	N/A	G
4228661+	+	4228661	345	Rv3783	-597	Rv3782	315	0.344262	A
4114540-	-	4114540	678.5	Rv3672c	-198	Rv3673c	618	0.903509	G
45647-	-	45647	27	Rv0040c	-2282	none	N/A	N/A	A
1486916-	-	1486916	89.5	Rv1322A	-1145	none	N/A	N/A	G
986023-	-	986023	26.5	Rv0887c	-52	none	N/A	N/A	G
2882083+	+	2882083	188	Rv2563	-207	Rv2562	326	0.835897	A
3192457-	-	3192457	89	Rv2882c	-256	Rv2883c	702	0.89313	G
2090506-	-	2090506	24	Rv1840c	-988	Rv1841c	213	0.205202	G
2670866-	-	2670866	31	Rv2381c	-597	Rv2382c	738	0.552809	C
24670+	+	24670	39	Rvnt03	-974	none	N/A	N/A	G
1933138-	-	1933138	47.5	Rv1705c	-484	Rv1706c	741	0.625316	G
17534-	-	17534	20.5	Rv0014c	-64	Rv0015c	1229	0.948302	A
3794312-	-	3794312	43.5	Rv3378c	-1064	Rv3379c	556	0.345127	G
373089+	+	373089	77	Rv0306	-2825	none	N/A	N/A	G
3348707-	-	3348707	109.5	Rvnt35	-88	Rvnt36	24	0.333333	A
14067+	+	14067	198	Rv0012	-22	none	N/A	N/A	G
1261711-	-	1261711	2490.5	Rv1133c	-365	none	N/A	N/A	G
2095245-	-	2095245	137	Rv1844c	-57	Rv1845c	924	0.971609	G
995123-	-	995123	39	Rv0891c	-1668	none	N/A	N/A	G
2912104+	+	2912104	88	Rv2589	-4256	none	N/A	N/A	G
3995618+	+	3995618	46.5	Rv3558	-2362	none	N/A	N/A	A
3580241+	+	3580241	52.5	Rv3203	-397	none	N/A	N/A	G
4361443-	-	4361443	112	Rv3880c	-897	Rv3881c	483	0.349241	G
3323083-	-	3323083	35	Rv2967c	-37	Rv2968c	621	0.981043	G
68781-	-	68781	43	Rv0048c	-16084	none	N/A	N/A	G
427870+	+	427870	29	Rv0358	-8990	none	N/A	N/A	G
1549175+	+	1549175	21	Rv1379	-3479	Rv1376	28	0.0187416	A
967748-	-	967748	79	Rv0870c	-15	none	N/A	N/A	A
484950-	-	484950	51.5	Rv0403c	-1294	none	N/A	N/A	A
3835427-	-	3835427	559	Rv3415c	-906	Rv3417c	1465	0.904321	G
3422327+	+	3422327	38	Rv3062	-3257	none	N/A	N/A	A
1275992-	-	1275992	680	Rv1142c	-6034	none	N/A	N/A	G
2654542-	-	2654542	31	Rv2373c	-555	Rv2374c	552	0.534884	G
2474670-	-	2474670	65	Rv2205c	-4207	none	N/A	N/A	G
822614-	-	822614	67.5	Rv0728c	-1138	none	N/A	N/A	A
4182807-	-	4182807	23	Rv3730c	-1087	none	N/A	N/A	G
498825+	+	498825	46	Rv0413	-888	none	N/A	N/A	A
2577995-	-	2577995	29.5	Rv2304c	-2770	Rv2307c	702	0.829787	G
284119+	+	284119	208.5	Rv0237	-3067	none	N/A	N/A	G
4133374-	-	4133374	35.5	Rv3688c	-3017	none	N/A	N/A	A
1293684+	+	1293684	42.5	Rv1165	-484	Rv1164	279	0.376518	G
4286781+	+	4286781	420	Rv3826	-13031	Rv3822	61	0.0502058	A
916423-	-	916423	59.5	Rv0822c	-112	none	N/A	N/A	C
2564272+	+	2564272	79	Rv2294	-1055	none	N/A	N/A	G
4405239-	-	4405239	118.5	Rv3916c	-72	none	N/A	N/A	G
3008837-	-	3008837	62.5	Rv2689c	-1775	Rv2690c	373	0.188956	G
204680-	-	204680	40	Rv0165c	-9742	none	N/A	N/A	G
782882+	+	782882	176	Rv0685	-1939	Rv0684	398	0.188984	G
2594415-	-	2594415	30.5	Rv2320c	-262	Rv2321c	285	0.521978	G
2727917+	+	2727917	66.5	Rv2436	-5313	none	N/A	N/A	G
26921-	-	26921	69	Rv0021c	-40	none	N/A	N/A	G
1138124-	-	1138124	37	Rv1018c	-64	Rvnt16	24	0.333333	A
409841+	+	409841	24.5	Rv0342	-997	Rv0341	480	0.333333	G
2109106-	-	2109106	34.5	Rv1856c	-4283	none	N/A	N/A	G
3640456+	+	3640456	76.5	Rv3261	-87	none	N/A	N/A	G
2313257-	-	2313257	36	Rv2053c	-208	none	N/A	N/A	T
1999710+	+	1999710	71	Rv1766	-27	none	N/A	N/A	G
3492895-	-	3492895	46	Rv3126c	-773	none	N/A	N/A	A
703219+	+	703219	41	Rv0608	-25	none	N/A	N/A	A
4116448+	+	4116448	244.5	Rv3676	-30	none	N/A	N/A	A
3793323-	-	3793323	62.5	Rv3378c	-75	Rv3379c	1545	0.959032	A
1985320+	+	1985320	27	Rv1758	-3722	none	N/A	N/A	G
842010-	-	842010	27.5	Rv0749A	-136	none	N/A	N/A	A
3755716+	+	3755716	58	Rv3354	-13395	none	N/A	N/A	A
4400891-	-	4400891	33.5	Rv3907c	-7818	none	N/A	N/A	G
2405532-	-	2405532	239.5	Rv2145c	-134	none	N/A	N/A	G
330375+	+	330375	494	Rv0274	-47	none	N/A	N/A	A
297144-	-	297144	31.5	Rv0244c	-1511	none	N/A	N/A	G
3113006+	+	3113006	21	Rv2806	-262	Rv2805	140	0.345679	G
2150834+	+	2150834	790	Rv1904	-120	none	N/A	N/A	A
923729+	+	923729	30.5	Rvnt11	-270	none	N/A	N/A	G
676001+	+	676001	28	Rv0579	-237	none	N/A	N/A	G
84845+	+	84845	23	Rv0078	-1683	Rv0075	850	0.724638	G
1616778+	+	1616778	31.5	Rv1440	-1059	none	N/A	N/A	A
1004384-	-	1004384	44.5	Rv0898c	-1680	none	N/A	N/A	G
1810087+	+	1810087	40	Rv1611	-153	Rv1610	645	0.911017	A
344944-	-	344944	26	Rv0279c	-5871	none	N/A	N/A	G
3772563-	-	3772563	25	Rv3356c	-1914	none	N/A	N/A	A
408424+	+	408424	35.5	Rv0340	-210	none	N/A	N/A	G
2763805-	-	2763805	312	Rv2461c	-31	none	N/A	N/A	A
58538+	+	58538	283.5	Rv0054	-48	none	N/A	N/A	A
292107+	+	292107	51.5	Rv0243	-64	none	N/A	N/A	G
3037320-	-	3037320	68	Rv2724c	-29	none	N/A	N/A	A
3473060-	-	3473060	44.5	Rv3104c	-282	Rv3105c	845	0.743184	G
2602059+	+	2602059	34.5	Rv2331	-2238	none	N/A	N/A	G
1600921-	-	1600921	66	Rv1424c	-1267	none	N/A	N/A	A
3923077-	-	3923077	25.5	Rv3503c	-821	none	N/A	N/A	A
1634987+	+	1634987	684.5	Rv1451	-42	none	N/A	N/A	A
3554268+	+	3554268	73	Rv3188	-30	none	N/A	N/A	A
154064-	-	154064	28	Rv0121c	-5722	none	N/A	N/A	A
703227+	+	703227	250.5	Rv0608	-17	none	N/A	N/A	G
3182025-	-	3182025	123.5	Rv2869c	-263	Rv2870c	987	0.794686	G
841916-	-	841916	273	Rv0749A	-42	none	N/A	N/A	A
2728391+	+	2728391	31.5	Rv2436	-4839	none	N/A	N/A	A
2201248+	+	2201248	117.5	Rv1955	-336	Rv1953	311	0.996795	A
554628-	-	554628	52.5	Rv0457c	-5021	Rv0464c	258	0.450262	A
1362143-	-	1362143	30.5	Rv1217c	-342	Rv1218c	591	0.63141	G
4263454-	-	4263454	33	Rv3801c	-388	Rv3802c	912	0.902077	A
1175179+	+	1175179	197	Rv1052	-544	none	N/A	N/A	G
3938287-	-	3938287	63	Rv3503c	-16031	Rv3509c	138	0.0891473	G
2757430-	-	2757430	24	Rv2455c	-726	Rv2456c	763	0.607001	G
2526840+	+	2526840	43	Rv2252	-149	Rv2251	1276	0.893557	G
3997263+	+	3997263	52.5	Rv3558	-717	none	N/A	N/A	G
2398260+	+	2398260	147.5	Rv2139	-460	Rv2138	931	0.864438	A
3854823-	-	3854823	187.5	Rv3435c	-30	none	N/A	N/A	G
1264626+	+	1264626	32	Rv1140	-2721	Rv1136	21	0.0614035	G
3528539-	-	3528539	160.5	Rv3144c	-17222	Rv3159c	625	0.35251	A
588643-	-	588643	33.5	Rv0495c	-2329	none	N/A	N/A	A
4124139+	+	4124139	76	Rv3683	-278	Rv3682	2224	0.914098	G
851737-	-	851737	101.5	Rv0756c	-271	none	N/A	N/A	C
1445405+	+	1445405	68.5	Rv1292	-974	none	N/A	N/A	G
2103087-	-	2103087	205.5	Rv1854c	-45	none	N/A	N/A	A
202828-	-	202828	459	Rv0165c	-7890	none	N/A	N/A	A
1380839+	+	1380839	148.5	Rv1240	-2374	Rv1238	156	0.13198	G
4144837-	-	4144837	29.5	Rv3700c	-917	Rv3701c	80	0.0828157	A
3494567+	+	3494567	34	Rv3129	-93	none	N/A	N/A	A
2063009+	+	2063009	69	Rv1820	-1790	none	N/A	N/A	G
555117-	-	555117	459.5	Rv0464c	-232	Rv0465c	1190	0.835088	G
212267-	-	212267	128.5	Rv0180c	-17	none	N/A	N/A	G
831574+	+	831574	112	Rv0740	-202	Rv0739	720	0.892193	G
3805278+	+	3805278	34	Rv3391	-343	Rv3390	414	0.582278	G
3491134+	+	3491134	35	Rv3127	-1013	none	N/A	N/A	G
3080509-	-	3080509	116.5	Rv2770c	-52	none	N/A	N/A	C
4319859-	-	4319859	26	Rv3843c	-3263	none	N/A	N/A	G
3357539+	+	3357539	329.5	Rv2999	-63	none	N/A	N/A	G
1068004+	+	1068004	28	Rv0957	-201	Rv0956	444	0.685185	G
3034866+	+	3034866	56.5	Rv2723	-43	Rv2722	232	0.931727	A
2026485-	-	2026485	32	Rv1785c	-1857	none	N/A	N/A	A
2529953-	-	2529953	671.5	Rv2256c	-79	none	N/A	N/A	G
25241-	-	25241	355.5	Rv0019c	-1504	Rv0020c	204	0.128788	G
4339140+	+	4339140	637	Rv3864	-1130	Rv3863	292	0.247668	G
1773753-	-	1773753	26.5	Rv1564c	-2152	Rv1565c	77	0.0351598	G
2878279-	-	2878279	24	Rv2556c	-1314	none	N/A	N/A	G
1604803-	-	1604803	437	Rv1428c	-44	none	N/A	N/A	A
1003513+	+	1003513	82	Rv0900	-292	Rv0899	702	0.715596	A
393525+	+	393525	35.5	Rv0328	-586	none	N/A	N/A	A
3520953+	+	3520953	152	Rv3154	-186	Rv3153	447	0.70283	G
2533016-	-	2533016	23.5	Rv2258c	-1119	none	N/A	N/A	G
1004381+	+	1004381	92.5	Rv0905	-3826	Rv0901	425	0.804924	A
2497678+	+	2497678	527.5	Rv2225	-64	none	N/A	N/A	G
2616249+	+	2616249	70	Rv2341	-3348	Rv2339	1557	0.538941	G
2435548+	+	2435548	34	Rv2174	-361	Rv2173	702	0.66289	G
819692+	+	819692	26	Rv0729	-1815	none	N/A	N/A	A
930526-	-	930526	67	Rv0834c	-41	none	N/A	N/A	G
2127925+	+	2127925	33	Rv1878	-97	Rv1877	2022	0.979651	G
2397245+	+	2397245	363	Rv2138	-85	none	N/A	N/A	G
3220042-	-	3220042	95.5	Rv2912c	-181	Rv2913c	1657	0.902505	C
4191859-	-	4191859	36	Rv3739c	-1342	Rv3740c	321	0.238307	G
3411607-	-	3411607	24	Rv3049c	-524	Rv3050c	351	0.473684	C
1156206+	+	1156206	69.5	Rv1044	-10847	Rv1031	354	0.621053	G
1552597+	+	1552597	1449.5	Rv1379	-57	none	N/A	N/A	G
1359463+	+	1359463	31.5	Rv1221	-4950	none	N/A	N/A	A
1772686+	+	1772686	110	Rv1568	-2706	none	N/A	N/A	C
2153420+	+	2153420	24	Rv1913	-5771	none	N/A	N/A	T
3824407+	+	3824407	161.5	Rv3406	-923	none	N/A	N/A	A
2828224+	+	2828224	173	Rv2513	-1937	none	N/A	N/A	G
3583759-	-	3583759	77.5	Rv3206c	-49	none	N/A	N/A	G
2773044-	-	2773044	39	Rv2469c	-9	none	N/A	N/A	G
872102-	-	872102	144.5	Rv0776c	-2339	none	N/A	N/A	G
156252+	+	156252	32.5	Rv0130	-1595	Rv0128	586	0.751282	A
311473+	+	311473	35	Rv0267	-9858	none	N/A	N/A	A
4336685-	-	4336685	44.5	Rv3859c	-604	none	N/A	N/A	G
3758+	+	3758	72	Rv0004	-676	Rv0003	479	0.413644	A
3107783+	+	3107783	547.5	Rv2800	-633	Rv2799	16	0.0253968	A
2220880+	+	2220880	169.5	Rv1978	-28	none	N/A	N/A	A
955011+	+	955011	454	Rv0859	-66	none	N/A	N/A	A
2059352+	+	2059352	28	Rv1817	-243	none	N/A	N/A	G
311317+	+	311317	98	Rv0267	-10014	none	N/A	N/A	G
3731862+	+	3731862	30	Rv3348	-21903	none	N/A	N/A	G
4166075-	-	4166075	23.5	Rv3718c	-3817	Rv3721c	657	0.378238	G
610122+	+	610122	131	Rv0518	-66	none	N/A	N/A	T
2077935-	-	2077935	53	Rv1819c	-13207	none	N/A	N/A	G
2787583-	-	2787583	28	Rv2481c	-685	Rv2482c	1701	0.717722	G
2726119+	+	2726119	102.5	Rv2428	-74	none	N/A	N/A	G
1685284+	+	1685284	38	Rv1494	-987	Rv1493	1280	0.568131	G
3908083+	+	3908083	253.5	Rv3490	-153	Rv3489	12	0.0727273	A
1721142+	+	1721142	62.5	Rv1529	-8360	none	N/A	N/A	A
3631100+	+	3631100	23	Rv3254	-2575	none	N/A	N/A	A
587101+	+	587101	368	Rv0497	-276	Rv0496	708	0.717325	G
3635012+	+	3635012	32	Rv3259	-4413	Rv3254	1338	0.963283	A
3293663-	-	3293663	408.5	Rv2945c	-2338	Rv2946c	2691	0.554731	G
1938068+	+	1938068	181.5	Rv1710	-78	Rv1709	756	0.903226	G
3499655+	+	3499655	62	Rv3135	-1679	none	N/A	N/A	G
3422860+	+	3422860	38	Rv3062	-2724	none	N/A	N/A	A
2931591-	-	2931591	717	Rv2603c	-31	none	N/A	N/A	G
3509606-	-	3509606	54	Rv3142c	-60	none	N/A	N/A	G
3017683-	-	3017683	23.5	Rv2701c	-948	none	N/A	N/A	G
2759631-	-	2759631	3076	Rv2457c	-143	none	N/A	N/A	A
2233688+	+	2233688	27	Rv1995	-4453	none	N/A	N/A	A
3288439+	+	3288439	142	Rv2943	-25	none	N/A	N/A	A
3020305+	+	3020305	575	Rv2707	-268	none	N/A	N/A	A
1215199+	+	1215199	30	Rv1089A	-318	none	N/A	N/A	G
1388652-	-	1388652	72	Rv1245c	-24	none	N/A	N/A	A
2782819+	+	2782819	22.5	Rvnt28	-11357	none	N/A	N/A	G
3761936+	+	3761936	26.5	Rv3354	-7175	none	N/A	N/A	G
3031573-	-	3031573	91.5	Rv2719c	-36	none	N/A	N/A	A
3426226+	+	3426226	41.5	Rv3063	-1017	Rv3062	643	0.421916	G
2023894-	-	2023894	49.5	Rv1781c	-6418	Rv1785c	735	0.621827	G
2446791-	-	2446791	55	Rv2183c	-981	Rv2184c	156	0.136842	G
4354927-	-	4354927	48.5	Rv3862c	-16406	none	N/A	N/A	A
3885160+	+	3885160	20.5	Rv3472	-4202	none	N/A	N/A	G
3806046+	+	3806046	106	Rv3393	-2415	Rv3391	426	0.218126	A
1456756+	+	1456756	112.5	Rv1301	-802	Rv1300	192	0.196319	G
417591+	+	417591	49	Rv0348	-702	Rv0347	288	0.291793	G
2636965-	-	2636965	174.5	Rv2353c	-1373	none	N/A	N/A	A
2639550-	-	2639550	1102	Rv2356c	-15	none	N/A	N/A	A
728527+	+	728527	57	Rv0634A	-2586	none	N/A	N/A	G
417630+	+	417630	29	Rv0348	-663	Rv0347	327	0.331307	G
753630-	-	753630	49.5	Rv0657c	-13	none	N/A	N/A	A
4107590-	-	4107590	197.5	Rv3666c	-506	none	N/A	N/A	A
1939827+	+	1939827	55	Rv1713	-461	Rv1712	229	0.330447	G
3482920+	+	3482920	27	Rv3117	-1054	Rv3116	145	0.123932	G
3816188+	+	3816188	41	Rv3400	-1051	Rv3399	60	0.0573066	G
3111182-	-	3111182	21	Rv2801c	-659	Rv2802c	642	0.614943	G
442325-	-	442325	769	Rv0363c	-26	none	N/A	N/A	A
4201331+	+	4201331	29.5	Rv3760	-4207	none	N/A	N/A	G
3051516-	-	3051516	109.5	Rv2737c	-92	none	N/A	N/A	T
501057+	+	501057	21.5	Rv0415	-91	none	N/A	N/A	A
2966085+	+	2966085	26	Rv2642	-448	Rv2641	147	0.320261	G
4313172+	+	4313172	23.5	Rv3840	-395	Rv3839	408	0.525097	G
247525-	-	247525	295.5	Rv0206c	-207	Rv0207c	588	0.806584	C
3979754-	-	3979754	123.5	Rv3536c	-4458	Rv3540c	906	0.780362	G
463394+	+	463394	171	Rv0386	-17	none	N/A	N/A	G
2632124-	-	2632124	200.5	Rv2351c	-49	none	N/A	N/A	A
1613045-	-	1613045	854.5	Rv1435c	-95	none	N/A	N/A	A
3749836+	+	3749836	98	Rv3348	-3929	none	N/A	N/A	G
4288248-	-	4288248	71	Rv3820c	-2423	none	N/A	N/A	A
2228916+	+	2228916	33	Rv1986	-1095	none	N/A	N/A	G
482424+	+	482424	143	Rv0404	-1553	none	N/A	N/A	G
4056684-	-	4056684	137	Rv3616c	-309	none	N/A	N/A	A
4093566+	+	4093566	62	Rv3652	-66	none	N/A	N/A	A
2056831-	-	2056831	45.5	Rv1813c	-719	none	N/A	N/A	A
4083048-	-	4083048	42	Rv3644c	-327	none	N/A	N/A	G
591447+	+	591447	2196	Rv0500B	-28	none	N/A	N/A	G
2447565-	-	2447565	2167	Rv2185c	-65	none	N/A	N/A	G
1387547-	-	1387547	22.5	Rv1243c	-870	none	N/A	N/A	G
1309178+	+	1309178	437	Rv1178	-186	Rv1177	174	0.53211	A
281017-	-	281017	143.5	Rv0230c	-5054	Rv0234c	124	0.0807292	G
4115438-	-	4115438	139.5	Rv3673c	-281	Rv3674c	457	0.619241	G
877433+	+	877433	150	Rv0784	-1205	none	N/A	N/A	C
970282-	-	970282	1910	Rv0872c	-38	none	N/A	N/A	A
339143-	-	339143	39.5	Rv0279c	-70	none	N/A	N/A	C
2267197-	-	2267197	57.5	Rv2021c	-87	Rv2022c	528	0.871287	G
579290+	+	579290	99.5	Rv0490	-59	none	N/A	N/A	G
1148251-	-	1148251	170	Rvnt16	-10104	none	N/A	N/A	G
1327533+	+	1327533	154	Rv1187	-1857	none	N/A	N/A	G
2560687-	-	2560687	46.5	Rv2286c	-1118	none	N/A	N/A	A
2545124-	-	2545124	21.5	Rv2269c	-503	none	N/A	N/A	A
2464836-	-	2464836	1787	Rv2200c	-85	none	N/A	N/A	A
1170681+	+	1170681	117	Rv1049	-1705	none	N/A	N/A	G
1341347-	-	1341347	31.5	Rv1194c	-2834	none	N/A	N/A	G
2828545-	-	2828545	21	Rv2510c	-1456	none	N/A	N/A	G
3381364-	-	3381364	44	Rv3022A	-371	none	N/A	N/A	G
3482709+	+	3482709	462.5	Rv3116	-67	none	N/A	N/A	G
601330-	-	601330	234.5	Rv0505c	-4745	none	N/A	N/A	G
1709539+	+	1709539	41	Rv1518	-105	Rv1517	669	0.87451	T
4168345+	+	4168345	326.5	Rv3723	-191	Rvnt41	1	0.0116279	G
3468374-	-	3468374	460.5	Rv3098c	-712	Rvns02	46	0.0757825	G
348480-	-	348480	27.5	Rv0279c	-9407	none	N/A	N/A	A
2663016+	+	2663016	32	Rv2384	-12920	none	N/A	N/A	A
1380636+	+	1380636	124	Rv1238	-48	Rv1237	782	0.947879	G
48141-	-	48141	97.5	Rv0043c	-41	none	N/A	N/A	G
40251+	+	40251	207.5	Rv0038	-1053	none	N/A	N/A	G
1692032+	+	1692032	140	Rv1502	-892	Rv1501	143	0.173966	A
4339099+	+	4339099	68	Rv3864	-1171	Rv3863	251	0.212892	G
2047535+	+	2047535	44	Rv1806	-537	none	N/A	N/A	A
1378743-	-	1378743	42.5	Rv1233c	-1917	none	N/A	N/A	A
3653179-	-	3653179	49.5	Rv3266c	-5370	Rv3271c	169	0.252616	G
51981+	+	51981	472.5	Rv0049	-850	none	N/A	N/A	G
71606+	+	71606	32.5	Rv0065	-215	none	N/A	N/A	T
1163697+	+	1163697	39.5	Rv1044	-3356	none	N/A	N/A	A
946538+	+	946538	37	Rv0850	-774	Rv0849	483	0.383333	G
3133579-	-	3133579	132.5	Rv2825c	-40	none	N/A	N/A	A
4274337-	-	4274337	146.5	Rv3809c	-862	none	N/A	N/A	G
3287971+	+	3287971	29.5	Rv2943	-493	none	N/A	N/A	T
181022-	-	181022	34.5	Rv0152c	-126	none	N/A	N/A	A
1175124+	+	1175124	48	Rv1052	-599	none	N/A	N/A	G
186720+	+	186720	66.5	Rv0158	-65	none	N/A	N/A	A
139707+	+	139707	652	Rv0117	-1493	none	N/A	N/A	G
2047594+	+	2047594	1342	Rv1806	-478	none	N/A	N/A	G
1735508+	+	1735508	4762	Rv1535	-468	none	N/A	N/A	G
60136+	+	60136	338	Rv0058	-260	Rv0057	241	0.461686	A
1313546-	-	1313546	65.5	Rv1179c	-247	none	N/A	N/A	C
3777033-	-	3777033	28.5	Rv3364c	-2159	Rv3365c	469	0.178259	G
825193+	+	825193	399	Rv0733	-929	Rv0732	394	0.297134	A
3286268-	-	3286268	95.5	Rv2940c	-3553	none	N/A	N/A	G
1546274+	+	1546274	25.5	Rv1375	-1558	Rv1373	263	0.268094	A
1452785+	+	1452785	33.5	Rv1297	-419	Rv1296	789	0.829653	A
1751797-	-	1751797	23.5	Rv1542c	-6961	Rv1548c	1537	0.754541	G
4321923-	-	4321923	47.5	Rv3843c	-5327	none	N/A	N/A	G
242802-	-	242802	35.5	Rv0202c	-1510	Rv0204c	413	0.333333	G
2403323+	+	2403323	42	Rv2170	-28912	Rv2143	347	0.327668	G
4400438+	+	4400438	265.5	Rv3912	-432	Rv3911	253	0.378176	G
2409625-	-	2409625	2374.5	Rv2150c	-101	none	N/A	N/A	A
1034867+	+	1034867	95.5	Rv0928	-36	none	N/A	N/A	G
2579287-	-	2579287	39	Rv2307c	-591	Rv2307A	133	0.692708	G
2392095+	+	2392095	43	Rv2132	-1316	none	N/A	N/A	G
2656156-	-	2656156	1879	Rv2376c	-41	none	N/A	N/A	A
3056-	-	3056	60	Rv3924c	-3627	none	N/A	N/A	A
193358-	-	193358	52.5	Rv0162c	-223	none	N/A	N/A	A
1308909+	+	1308909	2936	Rv1177	-96	none	N/A	N/A	G
558824+	+	558824	74.5	Rv0468	-71	none	N/A	N/A	A
4067368+	+	4067368	1297.5	Rv3628	-55	none	N/A	N/A	G
2187320+	+	2187320	29	Rv1936	-64	none	N/A	N/A	A
2889782-	-	2889782	71.5	Rv2559c	-9853	none	N/A	N/A	G
2620244+	+	2620244	390.5	Rv2342	-28	none	N/A	N/A	A
2903613+	+	2903613	106.5	Rv2579	-26	none	N/A	N/A	G
1142430-	-	1142430	86.5	Rvnt16	-4283	none	N/A	N/A	A
852936+	+	852936	20.5	Rv0768	-7976	Rv0758	541	0.371056	C
4092072+	+	4092072	121.5	Rv3652	-1560	Rv3651	232	0.223507	G
2561416+	+	2561416	739	Rv2289	-259	Rv2288	89	0.23545	G
2979315-	-	2979315	157	Rv2657c	-6	none	N/A	N/A	G
1494471-	-	1494471	485	Rv1327c	-46	none	N/A	N/A	G
1855117-	-	1855117	22	Rv1640c	-3082	Rv1645c	338	0.320076	G
25027+	+	25027	31	Rvnt03	-617	none	N/A	N/A	G
4308325+	+	4308325	35	Rv3835	-722	none	N/A	N/A	G
2585248-	-	2585248	44	Rv2309c	-2950	Rv2313c	659	0.77076	C
2388542+	+	2388542	121.5	Rv2127	-74	none	N/A	N/A	G
967726+	+	967726	319	Rv0871	-172	none	N/A	N/A	A
1024875+	+	1024875	29.5	Rv0921	-2229	Rv0919	192	0.383234	G
4088707-	-	4088707	7422	Rv3648c	-176	none	N/A	N/A	G
3393350+	+	3393350	110	Rv3033	-30	none	N/A	N/A	A
2709292-	-	2709292	28	Rv2410c	-982	Rv2411c	674	0.407005	C
1196235+	+	1196235	2807.5	Rv1072	-44	none	N/A	N/A	G
2641162-	-	2641162	29	Rv2357c	-98	none	N/A	N/A	A
2148627+	+	2148627	71.5	Rv1903	-1737	Rv1901	966	0.7471	G
3272874+	+	3272874	49	Rv2937	-332	Rv2936	661	0.663655	G
177735+	+	177735	76.5	Rv0155	-5887	none	N/A	N/A	G
[truncated: 1,323 more rows]

## Sheet: Leaderless
TSS unique identifier	Strand	Coordinate (genome version NC_000962)	Mean coverage in converted libraries	Downstream same-strand gene	position relative to downstream same-strand gene	Overlapping same-strand gene	Position in overlapping same-strand gene	Position in overlapping same-strand gene relative to length	nt at +1	Notes
2485273+	+	2485273	464.5	Rv2219		Rv2218	1	0	A	at annotated start codon
645467+	+	645467	182	Rv0555		Rv0554	1	0	G	at annotated start codon
469591+	+	469591	106.5	Rv0391		Rv0390	1	0	G	at annotated start codon
1776702+	+	1776702	43	Rv1570		Rv1569	1	0	A	at annotated start codon
3908072+	+	3908072	862	Rv3490	-164	Rv3489	1	0.00606061	A	at annotated start codon
4118691-	-	4118691	1461	Rv3678c	-177	Rv3678A	1	0.00617284	A	at annotated start codon
1967705+	+	1967705	205.5	Rv1741	-212	Rv1740	1	0.00469484	A	at annotated start codon
677710+	+	677710	246.5	Rv0582	-212	Rv0581	1	0.00462963	G	at annotated start codon
2854907-	-	2854907	162	Rv2530c	-221	Rv2530A	1	0.00444444	A	at annotated start codon
2851091+	+	2851091	234	Rv2527	-224	Rv2526	1	0.00438596	A	at annotated start codon
1947643-	-	1947643	43.5	Rv1720c	-224	Rv1721c	1	0.00438596	A	at annotated start codon
363252+	+	363252	1676.5	Rv0299	-224	Rv0298	1	0.00438596	A	at annotated start codon
2808083+	+	2808083	30.5	Rv2494	-227	Rv2493	1	0.0045045	G	at annotated start codon
697800-	-	697800	181.5	Rv0598c	-233	Rv0599c	1	0.00421941	A	at annotated start codon
289104+	+	289104	56.5	Rv0240	-241	Rv0239	1	0.0042735	A	at annotated start codon
2925492+	+	2925492	165	Rv2596	-242	Rv2595	1	0.00406504	A	at annotated start codon
3183138+	+	3183138	106.5	Rv2872	-244	Rv2871	1	0.00387597	G	at annotated start codon
3708316-	-	3708316	610	Rv3320c	-246	Rv3321c	1	0.00411523	A	at annotated start codon
2204225-	-	2204225	192	Rv1959c	-248	Rv1960c	1	0.00396825	G	at annotated start codon
1574767-	-	1574767	875	Rv1397c	-254	Rv1398c	1	0.00387597	A	at annotated start codon
716410+	+	716410	76	Rv0624	-254	Rv0623	1	0.00392157	A	at annotated start codon
2868606+	+	2868606	101	Rv2548	-254	Rv2547	1	0.00387597	A	at annotated start codon
718025+	+	718025	97.5	Rv0627	-257	Rv0626	1	0.00383142	A	at annotated start codon
1384278+	+	1384278	277.5	Rv1242	-257	Rv1241	1	0.00383142	A	at annotated start codon
2087912-	-	2087912	361	Rv1838c	-260	Rv1839c	1	0.00378788	A	at annotated start codon
2364781-	-	2364781	251	Rv2103c	-261	Rv2104c	1	0.00392157	A	at annotated start codon
1500661+	+	1500661	633	Rv1332	-265	Rv1331	1	0.00326797	A	at annotated start codon
1389244-	-	1389244	80	Rv1246c	-266	Rv1247c	1	0.0037037	A	at annotated start codon
2930070+	+	2930070	243.5	Rv2602	-274	Rv2601A	1	0.00347222	A	at annotated start codon
840947+	+	840947	84	Rv0749	-281	Rv0748	1	0.00387597	A	at annotated start codon
3177537+	+	3177537	466	Rv2866	-285	Rv2865	1	0.0035461	A	at annotated start codon
1002704-	-	1002704	239.5	Rv0897c	-289	Rv0898c	1	0.00378788	A	at annotated start codon
4034057+	+	4034057	740.5	Rv3593	-295	Rv3592	1	0.00314465	A	at annotated start codon
3371730-	-	3371730	57	Rv3011c	-296	Rv3012c	1	0.00333333	G	at annotated start codon
2097348+	+	2097348	51.5	Rv1849	-299	Rv1848	1	0.00330033	A	at annotated start codon
2334594-	-	2334594	73.5	Rv2077c	-300	Rv2077A	1	0.00333333	G	at annotated start codon
4391031-	-	4391031	141.5	Rv3904c	-322	Rv3905c	1	0.00320513	A	at annotated start codon
3436685-	-	3436685	28	Rv3072c	-363	Rv3073c	1	0.00280112	A	at annotated start codon
1353157+	+	1353157	136.5	Rv1210	-365	Rv1209	1	0.00271003	G	at annotated start codon
1508923-	-	1508923	160.5	Rv1342c	-377	Rv1343c	1	0.00262467	G	at annotated start codon
1659370+	+	1659370	193.5	Rv1472	-393	Rv1471	1	0.00268817	G	at annotated start codon
3238499-	-	3238499	223.5	Rv2922A	-400	Rv2923c	1	0.00241546	A	at annotated start codon
398254+	+	398254	88.5	Rv0334	-404	Rv0333	1	0.00266667	A	at annotated start codon
562713-	-	562713	29	Rv0470A	-419	Rv0471c	1	0.00204499	A	at annotated start codon
978934+	+	978934	20	Rv0881	-428	Rv0880	1	0.00231481	G	at annotated start codon
2144882-	-	2144882	36	Rv1896c	-436	Rv1897c	1	0.00231481	G	at annotated start codon
1410372-	-	1410372	43.5	Rv1261c	-439	Rv1262c	1	0.00229885	A	at annotated start codon
951183+	+	951183	1226.5	Rv0855	-449	Rv0854	1	0.00225225	A	at annotated start codon
731930+	+	731930	2167	Rv0636	-463	Rv0635	1	0.00209644	G	at annotated start codon
2096877+	+	2096877	78.5	Rv1848	-471	Rv1847	1	0.00236407	G	at annotated start codon
2965837-	-	2965837	22	Rv2639c	-479	Rv2640c	1	0.00277778	A	at annotated start codon
1762947+	+	1762947	464	Rv1559	-481	Rv1558	1	0.00223714	A	at annotated start codon
3613603-	-	3613603	130.5	Rv3236c	-487	Rv3237c	1	0.00207039	A	at annotated start codon
1830561-	-	1830561	61.5	Rv1627c	-488	Rv1628c	1	0.00203252	G	at annotated start codon
2447994-	-	2447994	108.5	Rv2185c	-494	Rv2186c	1	0.0025641	A	at annotated start codon
1172386+	+	1172386	40	Rv1050	-495	Rv1049	1	0.00223714	A	at annotated start codon
1747195+	+	1747195	154	Rv1547	-499	Rv1546	1	0.00231481	A	at annotated start codon
3672297-	-	3672297	27.5	Rv3290c	-503	Rv3291c	1	0.00220751	A	at annotated start codon
834946-	-	834946	129	Rv0743c	-503	Rv0744c	1	0.00197239	A	at annotated start codon
637969-	-	637969	317	Rv0545c	-506	Rv0546c	1	0.00258398	A	at annotated start codon
193117+	+	193117	44	Rv0164	-509	Rv0163	1	0.00219298	A	at annotated start codon
4196724+	+	4196724	663.5	Rv3748	-512	Rv3747	1	0.00260417	G	at annotated start codon
4149480-	-	4149480	47	Rv3705c	-518	Rv3705A	1	0.0025641	A	at annotated start codon
2898806+	+	2898806	120.5	Rv2575	-533	Rv2574	1	0.00198413	A	at annotated start codon
3014147-	-	3014147	148	Rv2696c	-539	Rv2697c	1	0.00215054	G	at annotated start codon
2000074+	+	2000074	54.5	Rv1768	-540	Rv1767	1	0.00277778	A	at annotated start codon
3150171+	+	3150171	110.5	Rv2844	-542	Rv2843	1	0.0018315	G	at annotated start codon
4024347-	-	4024347	72.5	Rv3580c	-544	Rv3581c	1	0.00208333	G	at annotated start codon
2289241-	-	2289241	42.5	Rv2042c	-560	Rv2043c	1	0.00178253	A	at annotated start codon
1308792-	-	1308792	135	Rv1175c	-566	Rv1176c	1	0.00175439	A	at annotated start codon
1027104+	+	1027104	143	Rv0922	-581	Rv0921	1	0.00171821	G	at annotated start codon
2150364+	+	2150364	41.5	Rv1904	-590	Rv1903	1	0.00246914	A	at annotated start codon
518396-	-	518396	177	Rv0428c	-593	Rv0429c	1	0.0016835	A	at annotated start codon
2442317-	-	2442317	99.5	Rv2178c	-597	Rv2179c	1	0.00197239	G	at annotated start codon
1742244+	+	1742244	122.5	Rv1540	-601	Rv1539	1	0.00164204	G	at annotated start codon
3591646+	+	3591646	102	Rv3215	-608	Rv3214	1	0.00163399	A	at annotated start codon
1348719+	+	1348719	209	Rv1206	-613	Rv1205	1	0.00177305	A	at annotated start codon
3541364-	-	3541364	685.5	Rv3171c	-619	Rv3172c	1	0.00207039	A	at annotated start codon
2069080+	+	2069080	103	Rv1823	-622	Rv1822	1	0.0015873	A	at annotated start codon
2322552+	+	2322552	33.5	Rv2066	-623	Rv2065	1	0.0015949	G	at annotated start codon
3086183-	-	3086183	539.5	Rv2777c	-628	Rv2778c	1	0.00212314	A	at annotated start codon
1363361-	-	1363361	75	Rv1218c	-628	Rv1219c	1	0.00156495	A	at annotated start codon
1236095-	-	1236095	1184	Rv1108c	-635	Rv1109c	1	0.00156495	A	at annotated start codon
1067561+	+	1067561	57.5	Rv0957	-644	Rv0956	1	0.00154321	G	at annotated start codon
2456901+	+	2456901	1027	Rv2194	-652	Rv2193	1	0.00163399	G	at annotated start codon
2231026+	+	2231026	529.5	Rv1988	-654	Rv1987	1	0.002331	A	at annotated start codon
236550+	+	236550	223	Rv0200	-656	Rv0199	1	0.00151515	A	at annotated start codon
4130357-	-	4130357	238	Rv3687c	-666	Rv3688c	1	0.00215054	A	at annotated start codon
3997631-	-	3997631	21	Rv3556c	-667	Rv3557c	1	0.00165837	A	at annotated start codon
1109171-	-	1109171	94.5	Rv0991c	-667	Rv0992c	1	0.0016835	A	at annotated start codon
2906763-	-	2906763	79.5	Rv2580c	-671	Rv2581c	1	0.00148148	G	at annotated start codon
388582+	+	388582	44	Rv0322	-678	Rv0321	1	0.0017452	G	at annotated start codon
3053233+	+	3053233	120.5	Rv2741	-681	Rv2740	1	0.00222222	A	at annotated start codon
3542045-	-	3542045	107	Rv3172c	-681	Rv3173c	1	0.00165837	A	at annotated start codon
314854-	-	314854	164	Rv0261c	-686	Rv0262c	1	0.0018315	G	at annotated start codon
3701016-	-	3701016	294.5	Rv3312c	-686	Rv3312A	1	0.00320513	A	at annotated start codon
2484584+	+	2484584	183	Rv2218	-689	Rv2217	1	0.001443	G	at annotated start codon
2181906-	-	2181906	35.5	Rv1928c	-689	Rv1929c	1	0.00155039	G	at annotated start codon
526082-	-	526082	21	Rv0436c	-692	Rv0437c	1	0.00143678	G	at annotated start codon
2992628-	-	2992628	80.5	Rv2675c	-692	Rv2676c	1	0.00143678	A	at annotated start codon
2827157+	+	2827157	91	Rvnt29	-697	Rv2511	1	0.00154321	G	at annotated start codon
1951751-	-	1951751	24.5	Rv1724c	-700	Rv1725c	1	0.00140647	G	at annotated start codon
570512-	-	570512	95.5	Rv0480c	-706	Rv0481c	1	0.00190476	A	at annotated start codon
1588482-	-	1588482	148	Rv1410c	-716	Rv1411c	1	0.00140647	A	at annotated start codon
684410+	+	684410	282.5	Rv0587	-719	Rv0586	1	0.00138313	A	at annotated start codon
519600+	+	519600	127.5	Rv0433	-724	Rv0432	1	0.00138313	A	at annotated start codon
4030494-	-	4030494	231	Rv3587c	-732	Rv3588c	1	0.00160256	A	at annotated start codon
1286595+	+	1286595	61.5	Rv1161	-733	Rv1160	1	0.00234742	A	at annotated start codon
3339118+	+	3339118	25.5	Rv2984	-736	Rv2983	1	0.00155039	A	at annotated start codon
1008207+	+	1008207	652.5	Rv0906	-737	Rv0905	1	0.00136612	A	at annotated start codon
2745724-	-	2745724	274	Rv2444c	-740	Rv2445c	1	0.00243309	G	at annotated start codon
4393449+	+	4393449	116	Rv3909	-743	Rv3908	1	0.00133869	G	at annotated start codon
2599988+	+	2599988	53	Rv2328	-743	Rv2327	1	0.00203252	A	at annotated start codon
214969+	+	214969	136	Rv0185	-746	Rv0184	1	0.00133333	A	at annotated start codon
1470252-	-	1470252	40	Rv1313c	-747	Rv1314c	1	0.00171821	A	at annotated start codon
4285973+	+	4285973	150	Rv3822	-748	Rv3821	1	0.00140056	A	at annotated start codon
3082341-	-	3082341	289.5	Rv2772c	-749	Rv2773c	1	0.00135501	A	at annotated start codon
1915949+	+	1915949	62.5	Rv1692	-749	Rv1691	1	0.00132802	G	at annotated start codon
851466-	-	851466	36.5	Rvnt09	-753	Rv0756c	1	0.00137741	A	at annotated start codon
3804865+	+	3804865	108.5	Rv3391	-756	Rv3390	1	0.00140647	A	at annotated start codon
1673440+	+	1673440	524.5	Rv1484	-762	Rv1483	1	0.00134409	G	at annotated start codon
4281571-	-	4281571	469	Rv3815c	-783	Rv3816c	1	0.00128205	G	at annotated start codon
3599851+	+	3599851	734	Rv3224A	-784	Rv3224	1	0.00117786	A	at annotated start codon
851608+	+	851608	95.5	Rv0758	-788	Rv0757	1	0.00134409	A	at annotated start codon
2470622+	+	2470622	435.5	Rv2207	-789	Rv2206	1	0.00140647	G	at annotated start codon
2644258-	-	2644258	89	Rv2361c	-790	Rv2362c	1	0.00125313	A	at annotated start codon
769792+	+	769792	398.5	Rv0671	-790	Rv0670	1	0.00131752	G	at annotated start codon
3614398-	-	3614398	31	Rv3237c	-795	Rv3238c	1	0.00136054	A	at annotated start codon
2573015+	+	2573015	84	Rv2302	-798	Rv2301	1	0.001443	G	at annotated start codon
166910+	+	166910	112	Rv0142	-801	Rv0140	1	0.00262467	A	at annotated start codon
3308668+	+	3308668	1033	Rv2957	-802	Rv2956	1	0.00136612	G	at annotated start codon
886646-	-	886646	47	Rv0791c	-806	Rv0792c	1	0.00123457	A	at annotated start codon
2330963-	-	2330963	26.5	Rv2072c	-817	Rv2073c	1	0.00133333	G	at annotated start codon
1506755+	+	1506755	232.5	Rv1341	-818	Rv1340	1	0.00128205	G	at annotated start codon
377113+	+	377113	269	Rv0309	-818	Rv0308	1	0.0013947	A	at annotated start codon
3067945-	-	3067945	23	Rv2753c	-821	Rv2754c	1	0.00132802	G	at annotated start codon
4218849+	+	4218849	1415	Rv3775	-836	Rv3774	1	0.00121212	A	at annotated start codon
3304441+	+	3304441	225	Rv2953	-838	Rv2952	1	0.00123001	A	at annotated start codon
569806-	-	569806	50	Rv0479c	-839	Rv0480c	1	0.00118624	A	at annotated start codon
3770649-	-	3770649	107	Rv3355c	-842	Rv3356c	1	0.00118203	G	at annotated start codon
3662012-	-	3662012	22	Rv3278c	-843	Rv3279c	1	0.00124844	G	at annotated start codon
2986839+	+	2986839	73	Rv2672	-843	Rv2671	1	0.001287	A	at annotated start codon
3469264-	-	3469264	319.5	Rvns02	-845	Rv3099c	1	0.00117371	G	at annotated start codon
1041264+	+	1041264	193.5	Rv0934	-851	Rv0933	1	0.00120337	A	at annotated start codon
934720+	+	934720	87	Rv0839	-857	Rv0838	1	0.00129702	G	at annotated start codon
268627-	-	268627	62.5	Rv0223c	-863	Rv0224c	1	0.00130719	G	at annotated start codon
1592639+	+	1592639	72	Rv1419	-866	Rv1418	1	0.0014556	A	at annotated start codon
731033-	-	731033	151.5	Rv0633c	-867	Rv0634c	1	0.00140056	G	at annotated start codon
1281429+	+	1281429	149	Rv1156	-877	Rv1155	1	0.00225225	A	at annotated start codon
1484982+	+	1484982	42.5	Rv1323	-880	Rv1322	1	0.003367	A	at annotated start codon
3603322-	-	3603322	66.5	Rv3225c	-882	Rv3226c	1	0.00131752	A	at annotated start codon
3664928+	+	3664928	58	Rv3284	-890	Rv3283	1	0.00111857	G	at annotated start codon
873343+	+	873343	66	Rv0781	-890	Rv0780	1	0.00111857	A	at annotated start codon
160869+	+	160869	66	Rv0134	-902	Rv0133	1	0.00165017	A	at annotated start codon
578426+	+	578426	256.5	Rv0490	-923	Rv0489	1	0.00133333	A	at annotated start codon
3647809-	-	3647809	112	Rv3265c	-925	Rv3266c	1	0.0010929	A	at annotated start codon
49027-	-	49027	96	Rv0043c	-927	Rv0044c	1	0.00125786	A	at annotated start codon
3880907+	+	3880907	78.5	Rv3464	-930	Rv3463	1	0.0011655	A	at annotated start codon
1364413+	+	1364413	778	Rv1222	-931	Rv1221	1	0.00129199	A	at annotated start codon
4088188-	-	4088188	73	Rv3646c	-931	Rv3647c	1	0.00172712	G	at annotated start codon
3067124-	-	3067124	473	Rv2752c	-933	Rv2753c	1	0.00110742	G	at annotated start codon
1582166+	+	1582166	32.5	Rv1407	-935	Rv1406	1	0.00106496	G	at annotated start codon
2326809-	-	2326809	108.5	Rv2067c	-939	Rv2068c	1	0.00108225	A	at annotated start codon
638916-	-	638916	63.5	Rv0546c	-947	Rv0547c	1	0.00112994	G	at annotated start codon
1269958-	-	1269958	589.5	Rv1141c	-949	Rv1142c	1	0.00123916	A	at annotated start codon
1351191+	+	1351191	77	Rv1208	-953	Rv1207	1	0.00104493	G	at annotated start codon
528314-	-	528314	93.5	Rv0438c	-954	Rv0439c	1	0.00106838	A	at annotated start codon
4205373-	-	4205373	195.5	Rv3758c	-956	Rv3759c	1	0.00105485	A	at annotated start codon
4312669-	-	4312669	118	Rv3837c	-962	Rv3838c	1	0.0010352	G	at annotated start codon
1210595+	+	1210595	108	Rv1087	-965	Rv1086	1	0.00126743	G	at annotated start codon
1794707-	-	1794707	120	Rv1592c	-967	Rv1593c	1	0.00140647	A	at annotated start codon
52697-	-	52697	131.5	Rv0047c	-970	Rv0048c	1	0.00114943	G	at annotated start codon
3104911-	-	3104911	40.5	Rv2794c	-971	Rv2795c	1	0.00102564	G	at annotated start codon
729278-	-	729278	638.5	Rv0631c	-972	Rv0632c	1	0.00143678	A	at annotated start codon
275963-	-	275963	48.5	Rv0229c	-977	Rv0230c	1	0.00101937	G	at annotated start codon
2516787+	+	2516787	2403.5	Rv2244	-984	Rv2243	1	0.00110011	G	at annotated start codon
1576796-	-	1576796	69	Rv1399c	-987	Rv1400c	1	0.00103842	A	at annotated start codon
2995115+	+	2995115	51	Rv2680	-990	Rv2679	1	0.00120337	A	at annotated start codon
1333931+	+	1333931	24.5	Rv1192	-996	Rv1191	1	0.0010929	A	at annotated start codon
3881837+	+	3881837	123	Rv3465	-997	Rv3464	1	0.00100402	A	at annotated start codon
490783+	+	490783	70.5	Rv0408	-1003	Rv0407	1	0.00098912	G	at annotated start codon
1300304+	+	1300304	29.5	Rv1171	-1003	Rv1170	1	0.00109649	A	at annotated start codon
1231301+	+	1231301	34.5	Rv1105	-1010	Rv1104	1	0.00144928	A	at annotated start codon
2230011+	+	2230011	22	Rv1987	-1015	Rv1986	1	0.00166667	G	at annotated start codon
3174017-	-	3174017	802.5	Rv2860c	-1017	Rv2861c	1	0.0011655	A	at annotated start codon
4372706-	-	4372706	140.5	Rv3887c	-1022	Rv3888c	1	0.000974659	G	at annotated start codon
3014173+	+	3014173	35	Rv2700	-1030	Rv2698	1	0.00205761	G	at annotated start codon
4316596-	-	4316596	363	Rv3842c	-1034	Rv3843c	1	0.000971817	G	at annotated start codon
1221959+	+	1221959	363.5	Rv1095	-1038	Rv1094	1	0.00120773	A	at annotated start codon
1575809-	-	1575809	71	Rv1398c	-1042	Rv1399c	1	0.00104167	A	at annotated start codon
3375664-	-	3375664	49.5	Rv3014c	-1044	Rv3015c	1	0.000986193	G	at annotated start codon
80624+	+	80624	260.5	Rv0073	-1052	Rv0072	1	0.000952381	A	at annotated start codon
2882290+	+	2882290	245.5	Rv2564	-1052	Rv2563	1	0.000952381	A	at annotated start codon
3369854-	-	3369854	75	Rv3009c	-1061	Rv3010c	1	0.000968992	A	at annotated start codon
4186634+	+	4186634	31	Rv3737	-1065	Rv3736	1	0.00094162	A	at annotated start codon
2104107-	-	2104107	165.5	Rv1854c	-1065	Rv1855c	1	0.00108225	G	at annotated start codon
516892-	-	516892	66.5	Rv0426c	-1076	Rv0427c	1	0.00114155	A	at annotated start codon
3338999-	-	3338999	279.5	Rv2981c	-1082	Rv2982c	1	0.000995025	A	at annotated start codon
2532245+	+	2532245	222.5	Rv2260	-1085	Rv2259	1	0.00092081	A	at annotated start codon
317503-	-	317503	59	Rv0264c	-1088	Rv0265c	1	0.00100705	G	at annotated start codon
1731373+	+	1731373	34	Rv1531	-1100	Rv1530	1	0.000905797	A	at annotated start codon
2321451+	+	2321451	49.5	Rv2065	-1101	Rv2064	1	0.000915751	G	at annotated start codon
2945330+	+	2945330	61.5	Rv2618	-1104	Rv2616	1	0.00199601	G	at annotated start codon
652771+	+	652771	186	Rv0563	-1108	Rv0562	1	0.000992063	G	at annotated start codon
4305757+	+	4305757	102	Rv3833	-1110	Rv3831	1	0.00207039	A	at annotated start codon
1895342-	-	1895342	91.5	Rv1667c	-1112	Rv1668c	1	0.000893655	A	at annotated start codon
3564286-	-	3564286	306.5	Rv3193c	-1114	Rv3194c	1	0.000977517	G	at annotated start codon
3399408-	-	3399408	83	Rv3037c	-1118	Rv3038c	1	0.00101626	A	at annotated start codon
1733610+	+	1733610	430.5	Rv1534	-1124	Rv1533	1	0.000886525	A	at annotated start codon
4306811-	-	4306811	32	Rv3830c	-1126	Rv3832c	1	0.00173611	A	at annotated start codon
2860418-	-	2860418	127	Rv2534c	-1128	Rv2535c	1	0.000893655	G	at annotated start codon
340998+	+	340998	603.5	Rv0282	-1132	Rv0281	1	0.00110011	G	at annotated start codon
2477190+	+	2477190	23.5	Rv2213	-1148	Rv2212	1	0.000879507	G	at annotated start codon
3531138-	-	3531138	70	Rv3160c	-1159	Rv3161c	1	0.000870322	A	at annotated start codon
1238255+	+	1238255	32.5	Rv1113	-1161	Rv1112	1	0.000931099	G	at annotated start codon
32057+	+	32057	66.5	Rv0030	-1167	Rv0029	1	0.000910747	G	at annotated start codon
3693989-	-	3693989	135.5	Rv3305c	-1181	Rv3306c	1	0.000843882	A	at annotated start codon
894631+	+	894631	39	Rv0803	-1189	Rv0801	1	0.00287356	A	at annotated start codon
479753-	-	479753	33.5	Rv0399c	-1197	Rv0400c	1	0.000841751	A	at annotated start codon
808746+	+	808746	47	Rv0713	-1200	Rv0712	1	0.00111111	G	at annotated start codon
310749-	-	310749	53	Rv0256c	-1202	Rv0258c	1	0.00219298	A	at annotated start codon
1921542+	+	1921542	743.5	Rv1698	-1203	Rv1697	1	0.000846024	A	at annotated start codon
2372630+	+	2372630	22	Rv2114	-1204	Rv2113	1	0.000837521	A	at annotated start codon
2864412-	-	2864412	128	Rv2539c	-1209	Rv2540c	1	0.000829187	G	at annotated start codon
454421+	+	454421	23	Rv0378	-1216	Rv0377	1	0.0010352	A	at annotated start codon
1019965-	-	1019965	106	Rv0913c	-1240	Rv0914c	1	0.000807103	A	at annotated start codon
3155871-	-	3155871	80	Rv2846c	-1240	Rv2847c	1	0.000821018	G	at annotated start codon
2850574-	-	2850574	207.5	Rv2524c	-1242	Rv2525c	1	0.00138313	A	at annotated start codon
287186+	+	287186	60	Rv0238	-1242	Rv0237	1	0.000856898	A	at annotated start codon
3661169-	-	3661169	61	Rv3276c	-1245	Rv3278c	1	0.00192678	A	at annotated start codon
3594468+	+	3594468	41	Rv3219	-1245	Rv3218	1	0.0010352	A	at annotated start codon
4156981+	+	4156981	48	Rv3713	-1246	Rv3712	1	0.000805153	G	at annotated start codon
3183011-	-	3183011	34	Rv2869c	-1249	Rv2870c	1	0.000805153	G	at annotated start codon
2002626+	+	2002626	89	Rv1770	-1252	Rv1769	1	0.000803213	G	at annotated start codon
906340-	-	906340	55	Rv0810c	-1253	Rv0811c	1	0.000903342	G	at annotated start codon
262812+	+	262812	385.5	Rv0221	-1255	Rv0220	1	0.000825083	A	at annotated start codon
2123151-	-	2123151	3346.5	Rv1871c	-1267	Rv1872c	1	0.000803213	A	at annotated start codon
2392459-	-	2392459	57	Rv2129c	-1270	Rv2130c	1	0.000803213	A	at annotated start codon
2159191+	+	2159191	22.5	Rv1915	-1272	Rv1913	1	0.00132802	G	at annotated start codon
527360-	-	527360	38.5	Rv0437c	-1278	Rv0438c	1	0.000821018	G	at annotated start codon
4195440+	+	4195440	71.5	Rv3747	-1284	Rv3744	1	0.00275482	A	at annotated start codon
982554-	-	982554	102.5	Rv0883c	-1287	Rv0884c	1	0.000884173	A	at annotated start codon
2575809+	+	2575809	28.5	Rv2306A	-1299	Rv2305	1	0.000775194	A	at annotated start codon
437518+	+	437518	73	Rv0361	-1304	Rv0359	1	0.00128205	G	at annotated start codon
1775392+	+	1775392	56	Rv1569	-1310	Rv1568	1	0.000761035	A	at annotated start codon
1763428+	+	1763428	419	Rv1560	-1327	Rv1559	1	0.000775194	G	at annotated start codon
2556145+	+	2556145	63.5	Rv2285	-1328	Rv2284	1	0.000771605	A	at annotated start codon
377055-	-	377055	32.5	Rv0305c	-1344	Rv0307c	1	0.00207039	A	at annotated start codon
2751572-	-	2751572	67.5	Rv2448c	-1347	Rv2449c	1	0.000793651	G	at annotated start codon
3603377+	+	3603377	36.5	Rv3228	-1349	Rv3227	1	0.000739098	G	at annotated start codon
2128022+	+	2128022	32.5	Rv1879	-1355	Rv1878	1	0.000739098	A	at annotated start codon
821507+	+	821507	41.5	Rv0730	-1359	Rv0729	1	0.00074239	G	at annotated start codon
1827945-	-	1827945	106	Rv1624c	-1360	Rv1625c	1	0.000750751	G	at annotated start codon
2356677-	-	2356677	131.5	Rv2096c	-1367	Rv2097c	1	0.000735835	G	at annotated start codon
4185890-	-	4185890	145.5	Rv3733c	-1378	Rv3734c	1	0.000732601	A	at annotated start codon
4047496-	-	4047496	43	Rv3603c	-1378	Rv3604c	1	0.000837521	A	at annotated start codon
1570969-	-	1570969	26.5	Rv1393c	-1382	Rv1394c	1	0.000721501	A	at annotated start codon
3671794-	-	3671794	53.5	Rv3289c	-1383	Rv3290c	1	0.000740741	A	at annotated start codon
379172+	+	379172	38.5	Rv0312	-1384	Rv0311	1	0.000813008	A	at annotated start codon
2147633-	-	2147633	24	Rv1899c	-1388	Rv1900c	1	0.000719942	G	at annotated start codon
614835+	+	614835	128	Rv0525	-1388	Rv0524	1	0.000719942	A	at annotated start codon
2493742-	-	2493742	368.5	Rv2221c	-1389	Rv2222c	1	0.000745712	A	at annotated start codon
2401722-	-	2401722	190	Rv2140c	-1394	Rv2141c	1	0.00074239	G	at annotated start codon
552614+	+	552614	705	Rv0463	-1402	Rv0462	1	0.000716846	G	at annotated start codon
4023803-	-	4023803	76	Rv3579c	-1410	Rv3580c	1	0.00070922	G	at annotated start codon
3786314+	+	3786314	24	Rv3373	-1412	Rv3372	1	0.00085034	G	at annotated start codon
556306-	-	556306	66	Rv0464c	-1421	Rv0465c	1	0.000701754	G	at annotated start codon
1816189+	+	1816189	237.5	Rv1618	-1426	Rv1617	1	0.000704722	G	at annotated start codon
2107736+	+	2107736	78	Rv1861	-1429	Rv1860	1	0.00102249	A	at annotated start codon
2565327+	+	2565327	98.5	Rv2295	-1445	Rv2294	1	0.000816993	G	at annotated start codon
579349+	+	579349	96.5	Rv0491	-1460	Rv0490	1	0.00081103	G	at annotated start codon
1410431+	+	1410431	37.5	Rv1264	-1463	Rv1263	1	0.000719942	G	at annotated start codon
4393073-	-	4393073	149	Rv3906c	-1467	Rv3907c	1	0.000693001	G	at annotated start codon
2515304+	+	2515304	49.5	Rv2243	-1483	Rv2242	1	0.000803213	G	at annotated start codon
1972138+	+	1972138	72	Rv1747	-1492	Rv1746	1	0.000698812	A	at annotated start codon
3448504+	+	3448504	23.5	Rv3084	-1493	Rv3083	1	0.000672043	A	at annotated start codon
3690938-	-	3690938	149.5	Rv3302c	-1496	Rv3303c	1	0.000674764	G	at annotated start codon
2588804-	-	2588804	267	Rv2314c	-1514	Rv2315c	1	0.000658762	G	at annotated start codon
1470321+	+	1470321	224.5	Rvnr01	-1525	Rv1315	1	0.000795545	G	at annotated start codon
1807903+	+	1807903	38	Rv1610	-1540	Rv1609	1	0.000644745	G	at annotated start codon
4206917-	-	4206917	82	Rv3759c	-1544	Rv3761c	1	0.00094697	G	at annotated start codon
3364532-	-	3364532	614	Rv3003c	-1546	Rv3005c	1	0.00119048	G	at annotated start codon
921133-	-	921133	43.5	Rv0825c	-1580	Rv0827c	1	0.00254453	A	at annotated start codon
2115764+	+	2115764	33.5	Rv1868	-1583	Rv1867	1	0.000673401	A	at annotated start codon
3587539-	-	3587539	105	Rv3208A	-1590	Rv3210c	1	0.00143678	A	at annotated start codon
1201717+	+	1201717	220.5	Rv1078	-1596	Rv1077	1	0.000716846	A	at annotated start codon
3355069-	-	3355069	432	Rv2995c	-1601	Rv2996c	1	0.00063012	G	at annotated start codon
3226285-	-	3226285	299	Rv2915c	-1605	Rv2916c	1	0.000633714	G	at annotated start codon
1008180-	-	1008180	58	Rv0903c	-1618	Rv0904c	1	0.000672043	G	at annotated start codon
4042940-	-	4042940	103	Rv3597c	-1621	Rv3598c	1	0.000658762	G	at annotated start codon
3662062+	+	3662062	1203.5	Rv3281	-1627	Rv3280	1	0.000607165	A	at annotated start codon
4107084-	-	4107084	72	Rv3665c	-1627	Rv3666c	1	0.000615006	A	at annotated start codon
771484+	+	771484	114	Rv0673	-1639	Rv0672	1	0.000613874	A	at annotated start codon
1446379+	+	1446379	87.5	Rv1293	-1649	Rv1292	1	0.000604961	G	at annotated start codon
3015203+	+	3015203	237.5	Rv2702	-1655	Rv2700	1	0.0015361	G	at annotated start codon
2064799+	+	2064799	100.5	Rv1821	-1658	Rv1820	1	0.000608273	A	at annotated start codon
3769111+	+	3769111	50	Rv3357	-1662	Rv3354	1	0.0025641	A	at annotated start codon
4201888-	-	4201888	51	Rv3753c	-1667	Rv3755c	1	0.00166667	G	at annotated start codon
3154631-	-	3154631	356	Rv2845c	-1681	Rv2846c	1	0.000627746	A	at annotated start codon
359748-	-	359748	62	Rv0293c	-1684	Rv0295c	1	0.00124378	A	at annotated start codon
677616-	-	677616	211	Rv0578c	-1700	Rv0580c	1	0.00203252	A	at annotated start codon
1286568-	-	1286568	101.5	Rv1158c	-1706	Rv1159A	1	0.00350877	A	at annotated start codon
3433622-	-	3433622	28.5	Rvnt37	-1710	Rv3068c	1	0.000608273	A	at annotated start codon
4217134+	+	4217134	63.5	Rv3774	-1715	Rv3772	1	0.00094162	G	at annotated start codon
778990+	+	778990	177.5	Rv0681	-1731	Rv0678	1	0.00200803	G	at annotated start codon
3283335+	+	3283335	990.5	Rv2942	-1735	Rv2941	1	0.000573723	A	at annotated start codon
2274508-	-	2274508	94	Rv2026c	-1761	Rv2027c	1	0.00058072	G	at annotated start codon
4218825-	-	4218825	47.5	Rvnt44	-1769	Rv3773c	1	0.0017094	A	at annotated start codon
2441720-	-	2441720	136.5	Rv2177c	-1773	Rv2178c	1	0.000719942	A	at annotated start codon
1279655+	+	1279655	243	Rv1155	-1774	Rv1152	1	0.00273224	G	at annotated start codon
4091841+	+	4091841	83	Rv3652	-1791	Rv3651	1	0.000963391	A	at annotated start codon
1329305-	-	1329305	34.5	Rv1185c	-1793	Rv1186c	1	0.000618429	A	at annotated start codon
1359444-	-	1359444	27.5	Rv1214c	-1819	Rv1215c	1	0.00059312	G	at annotated start codon
3223524-	-	3223524	23	Rv2913c	-1826	Rv2914c	1	0.000568828	A	at annotated start codon
3346147+	+	3346147	29	Rv2991	-1835	Rv2989	1	0.0014245	G	at annotated start codon
1279617-	-	1279617	148.5	Rv1148c	-1869	Rv1151c	1	0.00140056	A	at annotated start codon
1729502+	+	1729502	23	Rv1530	-1871	Rv1529	1	0.000569801	G	at annotated start codon
1646138-	-	1646138	28	Rv1458c	-1878	Rv1459c	1	0.000563063	A	at annotated start codon
1327512-	-	1327512	386.5	Rv1184c	-1901	Rv1185c	1	0.000575705	A	at annotated start codon
642811-	-	642811	61.5	Rv0550c	-1907	Rv0551c	1	0.000582751	A	at annotated start codon
243214-	-	243214	38.5	Rv0202c	-1922	Rv0204c	1	0.000807103	G	at annotated start codon
3364709+	+	3364709	66	Rv3008	-1935	Rv3006	1	0.000891266	A	at annotated start codon
1594042+	+	1594042	53	Rv1421	-1937	Rv1420	1	0.000515198	G	at annotated start codon
1617837+	+	1617837	515.5	Rv1442	-1954	Rv1440	1	0.0042735	A	at annotated start codon
4018168-	-	4018168	99.5	Rv3573c	-1956	Rv3575c	1	0.000925926	G	at annotated start codon
3955550+	+	3955550	151	Rv3521	-1971	Rv3519	1	0.00140647	A	at annotated start codon
260831-	-	260831	60.5	Rv0215c	-1975	Rv0217c	1	0.00110011	G	at annotated start codon
1294168+	+	1294168	79.5	Rv1166	-1984	Rv1165	1	0.000529942	G	at annotated start codon
4224985+	+	4224985	24.5	Rv3780	-2004	Rv3779	1	0.00049975	G	at annotated start codon
258913+	+	258913	23	Rv0218	-2011	Rv0216	1	0.000986193	G	at annotated start codon
2378312-	-	2378312	46	Rv2115c	-2022	Rv2118c	1	0.00118624	G	at annotated start codon
1269009-	-	1269009	91	Rv1139c	-2024	Rv1141c	1	0.00123916	A	at annotated start codon
2317085-	-	2317085	183	Rv2058c	-2024	Rv2061c	1	0.00246914	G	at annotated start codon
3509654+	+	3509654	57.5	Rv3145	-2028	Rv3143	1	0.00248756	G	at annotated start codon
2313125+	+	2313125	151.5	Rv2059	-2049	Rv2054	1	0.00140056	A	at annotated start codon
1236185+	+	1236185	361.5	Rv1112	-2070	Rv1110	1	0.000992063	A	at annotated start codon
3856889-	-	3856889	99	Rv3435c	-2096	Rv3436c	1	0.000533333	G	at annotated start codon
923709-	-	923709	396.5	Rv0828c	-2096	Rv0831c	1	0.00122549	A	at annotated start codon
1238192-	-	1238192	216	Rv1109c	-2097	Rv1111c	1	0.00101626	G	at annotated start codon
4308914-	-	4308914	33.5	Rv3832c	-2103	Rv3834c	1	0.000793651	G	at annotated start codon
2270240-	-	2270240	250.5	Rv2023c	-2132	Rv2024c	1	0.000645995	A	at annotated start codon
3009209-	-	3009209	52.5	Rv2689c	-2147	Rv2690c	1	0.000506586	G	at annotated start codon
2281082-	-	2281082	135	Rv2031c	-2150	Rv2033c	1	0.00118624	G	at annotated start codon
1771601-	-	1771601	34	Rv1563c	-2169	Rv1564c	1	0.000461681	A	at annotated start codon
3337917-	-	3337917	178.5	Rv2979c	-2169	Rv2981c	1	0.000891266	G	at annotated start codon
155667+	+	155667	278	Rv0130	-2180	Rv0128	1	0.00128205	G	at annotated start codon
4306867+	+	4306867	56.5	Rv3835	-2180	Rv3833	1	0.00126263	A	at annotated start codon
474841-	-	474841	38.5	Rv0392c	-2202	Rv0394c	1	0.00138889	A	at annotated start codon
2557473+	+	2557473	27	Rv2287	-2230	Rv2285	1	0.000747384	G	at annotated start codon
549607-	-	549607	47	Rv0456A	-2250	Rv0457c	1	0.00049456	A	at annotated start codon
3204290-	-	3204290	219.5	Rv2892c	-2270	Rv2894c	1	0.00111483	G	at annotated start codon
1046136+	+	1046136	40.5	Rv0939	-2276	Rv0938	1	0.000438596	A	at annotated start codon
3436779+	+	3436779	35.5	Rv3076	-2293	Rv3074	1	0.000784314	A	at annotated start codon
1619684-	-	1619684	98	Rv1439c	-2298	Rv1441c	1	0.000677507	A	at annotated start codon
3986844+	+	3986844	320	Rv3550	-2309	Rv3547	1	0.00219298	A	at annotated start codon
2386293+	+	2386293	208.5	Rv2127	-2323	Rv2125	1	0.00113766	G	at annotated start codon
3368793-	-	3368793	125	Rv3007c	-2343	Rv3009c	1	0.000653595	A	at annotated start codon
895628-	-	895628	29	Rv0799c	-2355	Rv0802c	1	0.00152207	A	at annotated start codon
1640660-	-	1640660	121	Rv1452c	-2431	Rv1454c	1	0.00101317	A	at annotated start codon
3814078-	-	3814078	267.5	Rv3395c	-2442	Rv3396c	1	0.000633714	G	at annotated start codon
1687941+	+	1687941	471.5	Rv1499	-2466	Rv1497	1	0.000775194	G	at annotated start codon
2824678+	+	2824678	131.5	Rv2511	-2479	Rv2509	1	0.00123916	A	at annotated start codon
1828180+	+	1828180	854.5	Rv1629	-2485	Rv1626	1	0.00161812	A	at annotated start codon
2827089-	-	2827089	40.5	Rv2508c	-2496	Rv2510c	1	0.00062422	A	at annotated start codon
4121916+	+	4121916	77	Rv3683	-2501	Rv3682	1	0.000411015	A	at annotated start codon
190607+	+	190607	36.5	Rv0163	-2510	Rv0161	1	0.000740741	A	at annotated start codon
4214615+	+	4214615	328	Rv3772	-2519	Rv3769	1	0.003663	G	at annotated start codon
3571211-	-	3571211	37	Rv3197A	-2532	Rv3198c	1	0.000475511	A	at annotated start codon
1959791-	-	1959791	77	Rv1730c	-2546	Rv1732c	1	0.00182149	A	at annotated start codon
2177087+	+	2177087	2011.5	Rv1927	-2586	Rv1925	1	0.000536769	A	at annotated start codon
1409933-	-	1409933	197.5	Rv1258c	-2593	Rv1261c	1	0.00222222	A	at annotated start codon
951118-	-	951118	99	Rv0851c	-2650	Rv0853c	1	0.000594177	G	at annotated start codon
3029172+	+	3029172	144.5	Rv2720	-2673	Rv2716	1	0.0014556	A	at annotated start codon
2378386+	+	2378386	53	Rv2123	-2685	Rv2119	1	0.00119474	A	at annotated start codon
1282306+	+	1282306	443	Rv1159	-2686	Rv1156	1	0.00170068	G	at annotated start codon
2144940+	+	2144940	218.5	Rv1901	-2722	Rv1898	1	0.00323625	G	at annotated start codon
2690072+	+	2690072	60	Rv2396	-2727	Rv2395	1	0.000499002	A	at annotated start codon
2228561-	-	2228561	97	Rv1982c	-2729	Rv1984c	1	0.00152905	A	at annotated start codon
3594235-	-	3594235	49.5	Rv3213c	-2743	Rv3217c	1	0.00231481	G	at annotated start codon
3547618+	+	3547618	63	Rv3182	-2756	Rv3179	1	0.000775194	G	at annotated start codon
3407688-	-	3407688	132.5	Rv3043c	-2767	Rv3046c	1	0.00266667	G	at annotated start codon
1117185+	+	1117185	55	Rv1003	-2837	Rv1001	1	0.00082713	G	at annotated start codon
996295-	-	996295	30.5	Rv0891c	-2840	Rv0893c	1	0.00102249	A	at annotated start codon
143876-	-	143876	34.5	Rv0116c	-2854	Rv0118c	1	0.000571755	A	at annotated start codon
1830665+	+	1830665	56.5	Rv1630	-2877	Rv1629	1	0.000368324	G	at annotated start codon
3602440-	-	3602440	40.5	Rv3223c	-2889	Rv3225c	1	0.000701754	G	at annotated start codon
3374620-	-	3374620	36.5	Rv3012c	-2890	Rv3014c	1	0.000481696	G	at annotated start codon
3691141+	+	3691141	267.5	Rv3307	-2913	Rv3304	1	0.00208333	G	at annotated start codon
2965358-	-	2965358	276	Rv2634c	-2917	Rv2639c	1	0.003003	A	at annotated start codon
1056685-	-	1056685	289.5	Rv0943c	-2949	Rv0946c	1	0.000601685	A	at annotated start codon
2622452-	-	2622452	49	Rvnt25	-2973	Rv2343c	1	0.000520833	A	at annotated start codon
3152950-	-	3152950	94	Rv2842c	-2974	Rv2845c	1	0.000571755	G	at annotated start codon
4107792+	+	4107792	61	Rv3669	-3035	Rv3667	1	0.000511247	G	at annotated start codon
3697093-	-	3697093	35.5	Rv3306c	-3104	Rv3309c	1	0.00160256	G	at annotated start codon
3307391-	-	3307391	250	Rv2951c	-3143	Rv2954c	1	0.00137741	A	at annotated start codon
4182934+	+	4182934	93.5	Rv3735	-3155	Rv3732	1	0.000944287	A	at annotated start codon
3580200-	-	3580200	41.5	Rv3201c	-3164	Rv3202c	1	0.000315657	A	at annotated start codon
3831726+	+	3831726	275.5	Rv3416	-3166	Rv3412	1	0.00243309	G	at annotated start codon
709515-	-	709515	343	Rv0611c	-3171	Rv0613c	1	0.000389408	G	at annotated start codon
2391189-	-	2391189	119.5	Rv2126c	-3217	Rv2129c	1	0.00113379	A	at annotated start codon
2464997+	+	2464997	51	Rv2203	-3234	Rv2201	1	0.000510465	G	at annotated start codon
3059262+	+	3059262	66	Rv2749	-3243	Rv2747	1	0.00190476	G	at annotated start codon
4156729-	-	4156729	110.5	Rv3709c	-3246	Rv3711c	1	0.0010101	G	at annotated start codon
3808461+	+	3808461	121.5	Rv3395A	-3258	Rv3393	1	0.00107875	G	at annotated start codon
4243233+	+	4243233	535.5	Rv3795	-3281	Rv3794	1	0.000304414	G	at annotated start codon
4137206+	+	4137206	62.5	Rv3698	-3287	Rv3695	1	0.00107181	A	at annotated start codon
3347982+	+	3347982	29	Rv2994	-3287	Rv2991	1	0.00203252	A	at annotated start codon
914199-	-	914199	349	Rv0817c	-3357	Rv0821c	1	0.00155763	A	at annotated start codon
3305279+	+	3305279	228.5	Rv2956	-3389	Rv2953	1	0.000795545	A	at annotated start codon
3828727-	-	3828727	143	Rv3405c	-3459	Rv3409c	1	0.000575705	A	at annotated start codon
1345260+	+	1345260	174.5	Rv1205	-3459	Rv1202	1	0.000938967	G	at annotated start codon
2456743-	-	2456743	126	Rv2190c	-3471	Rv2192c	1	0.000898473	G	at annotated start codon
3780979-	-	3780979	49	Rv3365c	-3478	Rv3368c	1	0.00155039	A	at annotated start codon
1676883-	-	1676883	78.5	Rv1482c	-3584	Rv1486c	1	0.0011534	A	at annotated start codon
2109544+	+	2109544	38	Rv1866	-3596	Rv1862	1	0.000960615	A	at annotated start codon
2585906-	-	2585906	98.5	Rv2309c	-3608	Rv2313c	1	0.00116959	G	at annotated start codon
2478338+	+	2478338	39.5	Rv2215	-3627	Rv2213	1	0.000645995	G	at annotated start codon
3538505+	+	3538505	48	Rv3174	-3633	Rv3170	1	0.00074239	G	at annotated start codon
3808437-	-	3808437	79.5	Rv3389c	-3646	Rv3392c	1	0.00115741	A	at annotated start codon
3237806-	-	3237806	212	Rv2921c	-3667	Rv2922c	1	0.000276396	G	at annotated start codon
2320753-	-	2320753	59.5	Rv2061c	-3668	Rv2062c	1	0.00027894	G	at annotated start codon
1551217-	-	1551217	35.5	Rv1374c	-3687	Rv1377c	1	0.00156495	A	at annotated start codon
2179673+	+	2179673	26	Rv1932	-3699	Rv1927	1	0.00129199	G	at annotated start codon
954920-	-	954920	50	Rv0853c	-3802	Rv0858c	1	0.000837521	A	at annotated start codon
864586+	+	864586	46	Rv0775	-3821	Rv0772	1	0.000788022	G	at annotated start codon
3196431+	+	3196431	32	Rv2891	-3835	Rv2887	1	0.00238095	A	at annotated start codon
989861-	-	989861	63.5	Rv0887c	-3890	Rv0889c	1	0.000891266	A	at annotated start codon
545821-	-	545821	350	Rv0451c	-3911	Rv0455c	1	0.00223714	A	at annotated start codon
2393411+	+	2393411	73	Rv2138	-3919	Rv2132	1	0.004329	A	at annotated start codon
2569082+	+	2569082	444	Rv2301	-3933	Rv2298	1	0.00102881	A	at annotated start codon
3371815+	+	3371815	23.5	Rv3016	-3943	Rv3013	1	0.00152207	G	at annotated start codon
2860452+	+	2860452	389.5	Rv2541	-3975	Rv2536	1	0.001443	A	at annotated start codon
2183372+	+	2183372	477.5	Rv1936	-4012	Rv1932	1	0.00200803	A	at annotated start codon
2326944+	+	2326944	1050	Rv2074	-4049	Rv2069	1	0.00179211	A	at annotated start codon
479789+	+	479789	40	Rv0404	-4188	Rv0401	1	0.00268817	A	at annotated start codon
2768986+	+	2768986	247.5	Rv2470	-4192	Rv2467	1	0.000386698	G	at annotated start codon
4029762-	-	4029762	672.5	Rv3583c	-4218	Rv3587c	1	0.00125786	G	at annotated start codon
948468-	-	948468	72	Rv0846c	-4274	Rv0851c	1	0.00120773	G	at annotated start codon
1224385+	+	1224385	563	Rv1100	-4298	Rv1096	1	0.00114155	G	at annotated start codon
2990706+	+	2990706	81	Rv2679	-4409	Rv2674	1	0.00243309	A	at annotated start codon
4166731-	-	4166731	96.5	Rv3718c	-4473	Rv3721c	1	0.000575705	G	at annotated start codon
1313299-	-	1313299	54	Rv1176c	-4507	Rv1179c	1	0.00035461	G	at annotated start codon
4073611-	-	4073611	176.5	Rv3629c	-4557	Rv3634c	1	0.0010582	G	at annotated start codon
4314178+	+	4314178	3158.5	Rv3844	-4597	Rv3841	1	0.0018315	A	at annotated start codon
1257325+	+	1257325	78.5	Rv1134	-4597	Rv1132	1	0.000577701	A	at annotated start codon
117714+	+	117714	30	Rv0104	-4603	Rv0102	1	0.000503525	A	at annotated start codon
3459116+	+	3459116	54	Rv3095	-4857	Rv3091	1	0.000591017	A	at annotated start codon
4062527+	+	4062527	104.5	Rv3628	-4896	Rv3623	1	0.00138313	A	at annotated start codon
2999968-	-	2999968	324.5	Rv2678c	-4906	Rv2682c	1	0.000521648	A	at annotated start codon
1046020-	-	1046020	43	Rv0932c	-4972	Rv0937c	1	0.00121655	A	at annotated start codon
1681966-	-	1681966	46.5	Rv1486c	-5083	Rv1491c	1	0.00131752	G	at annotated start codon
2386067-	-	2386067	226.5	Rv2122c	-5123	Rv2124c	1	0.000279408	G	at annotated start codon
1599658+	+	1599658	24	Rv1429	-5220	Rv1425	1	0.000724638	A	at annotated start codon
2437941+	+	2437941	57	Rv2181	-5361	Rv2176	1	0.000833333	G	at annotated start codon
3653347-	-	3653347	297.5	Rv3266c	-5538	Rv3271c	1	0.00149477	A	at annotated start codon
568967-	-	568967	246.5	Rv0472c	-5540	Rv0479c	1	0.00095511	G	at annotated start codon
243384+	+	243384	26.5	Rv0209	-5654	Rv0205	1	0.000905797	A	at annotated start codon
324567+	+	324567	379.5	Rv0274	-5855	Rv0270	1	0.000594177	A	at annotated start codon
4299812+	+	4299812	86	Rv3831	-5945	Rv3826	1	0.000569801	A	at annotated start codon
3698121+	+	3698121	88	Rv3316	-5981	Rv3311	1	0.000791766	A	at annotated start codon
1494564+	+	1494564	166	Rv1331	-6097	Rv1328	1	0.000385802	G	at annotated start codon
455977+	+	455977	1556	Rv0385	-6158	Rv0379	1	0.00462963	A	at annotated start codon
3556687-	-	3556687	54.5	Rv3181c	-6544	Rv3190c	1	0.000789889	G	at annotated start codon
2719597+	+	2719597	67.5	Rv2428	-6596	Rv2423	1	0.00095511	G	at annotated start codon
4137114-	-	4137114	622	Rv3688c	-6757	Rv3694c	1	0.00100705	G	at annotated start codon
3683024-	-	3683024	38	Rv3294c	-7029	Rv3298c	1	0.0010929	A	at annotated start codon
1531348+	+	1531348	148	Rv1366	-7042	Rv1360	1	0.000977517	A	at annotated start codon
3818042+	+	3818042	103.5	Rv3406	-7288	Rv3401	1	0.000423549	A	at annotated start codon
1487161+	+	1487161	292.5	Rv1328	-7403	Rv1324	1	0.0010929	G	at annotated start codon
2644320+	+	2644320	57.5	Rv2371	-7433	Rv2363	1	0.000687285	G	at annotated start codon
221723-	-	221723	811.5	Rv0182c	-7583	Rv0189c	1	0.000578704	A	at annotated start codon
650745-	-	650745	431	Rv0551c	-7934	Rv0559c	1	0.00294985	A	at annotated start codon
3218339+	+	3218339	40.5	Rv2917	-8024	Rv2911	1	0.00114155	A	at annotated start codon
4099647+	+	4099647	111.5	Rv3667	-8145	Rv3661	1	0.00115741	G	at annotated start codon
1807762-	-	1807762	198.5	Rv1598c	-8279	Rv1608c	1	0.00215054	A	at annotated start codon
594779-	-	594779	199	Rv0495c	-8465	Rv0503c	1	0.00110011	A	at annotated start codon
1355836+	+	1355836	67.5	Rv1221	-8577	Rv1213	1	0.000823045	A	at annotated start codon
4233597-	-	4233597	54.5	Rv3778c	-8702	Rv3786c	1	0.000816993	A	at annotated start codon
3509546-	-	3509546	97	Rv3134c	-8797	Rv3142c	1	0.002331	A	at annotated start codon
1717612-	-	1717612	71.5	Rv1516c	-9073	Rv1522c	1	0.000290613	G	at annotated start codon
1338513-	-	1338513	912.5	Rv1186c	-9208	Rv1194c	1	0.000789889	G	at annotated start codon
43562+	+	43562	77	Rv0049	-9269	Rv0041	1	0.000343643	G	at annotated start codon
3571335+	+	3571335	166.5	Rv3203	-9303	Rv3198A	1	0.00392157	A	at annotated start codon
3464547+	+	3464547	43.5	Rv3106	-9460	Rv3096	1	0.000877193	G	at annotated start codon
1220186-	-	1220186	79.5	Rv1085c	-9702	Rv1092c	1	0.00106496	A	at annotated start codon
532396+	+	532396	127.5	Rv0452	-9746	Rv0443	1	0.00193798	A	at annotated start codon
236507-	-	236507	445.5	Rv0193c	-9936	Rv0198c	1	0.000502008	G	at annotated start codon
1186823-	-	1186823	36	Rv1053c	-10537	Rv1063c	1	0.000923361	A	at annotated start codon
14914+	+	14914	64	Rvnt03	-10730	Rv0013	1	0.00143062	A	at annotated start codon
3096959+	+	3096959	207	Rv2799	-10809	Rv2788	1	0.0014556	G	at annotated start codon
4327473-	-	4327473	36	Rv3843c	-10877	Rv3854c	1	0.000680272	A	at annotated start codon
4142044+	+	4142044	89	Rv3710	-11696	Rv3699	1	0.0014245	A	at annotated start codon
2623821+	+	2623821	39	Rv2354	-11807	Rv2345	1	0.000504286	A	at annotated start codon
442395+	+	442395	187.5	Rv0377	-12026	Rv0364	1	0.00146199	A	at annotated start codon
1298692-	-	1298692	92.5	Rv1159A	-12124	Rv1167c	1	0.00165017	A	at annotated start codon
2219251-	-	2219251	111	Rv1963c	-12449	Rv1976c	1	0.00245098	G	at annotated start codon
3137271+	+	3137271	51	Rv2843	-12900	Rv2831	1	0.00133333	A	at annotated start codon
2837684+	+	2837684	322	Rv2526	-13407	Rv2521	1	0.0021097	G	at annotated start codon
1619791+	+	1619791	25.5	Rv1451	-15238	Rv1442	1	0.000434594	A	at annotated start codon
2291269+	+	2291269	70	Rv2050	-16552	Rv2046	1	0.00152207	A	at annotated start codon
2079830+	+	2079830	27.5	Rv1847	-17047	Rv1834	1	0.0011534	G	at annotated start codon
3694052+	+	3694052	100.5	Rv3307	-2	none	N/A	N/A	G	at annotated start codon
1177206+	+	1177206	718.5	Rv1055	-33	Rv1054	279	0.885714	G	extends annotated ORF
3431293+	+	3431293	36	Rv3067	-135	Rv3066	587	0.963875	A	extends annotated ORF
3646902-	-	3646902	94.5	Rv3265c	-18	Rv3266c	908	0.99235	G	extends annotated ORF
1034736-	-	1034736	35.5	Rv0927c	-105	none	N/A	N/A	A	extends annotated ORF
1127029+	+	1127029	35	Rv1008	-60	none	N/A	N/A	G	extends annotated ORF
1130155+	+	1130155	365.5	Rv1011	-36	none	N/A	N/A	G	extends annotated ORF
1138249+	+	1138249	197	Rv1019	-66	none	N/A	N/A	G	extends annotated ORF
1200382-	-	1200382	51	Rv1075c	-12	none	N/A	N/A	G	extends annotated ORF
1220538+	+	1220538	307	Rv1093	-36	none	N/A	N/A	G	extends annotated ORF
1228684-	-	1228684	296	Rv1099c	-102	none	N/A	N/A	A	extends annotated ORF
1251410-	-	1251410	131	Rv1127c	-6	none	N/A	N/A	G	extends annotated ORF
131128-	-	131128	1252.5	Rv0108c	-24	none	N/A	N/A	G	extends annotated ORF
132915+	+	132915	46.5	Rv0110	-105	none	N/A	N/A	A	extends annotated ORF
1364177-	-	1364177	94.5	Rv1220c	-27	none	N/A	N/A	A	extends annotated ORF
1425944-	-	1425944	85	Rv1276c	-30	none	N/A	N/A	G	extends annotated ORF
1500610-	-	1500610	47.5	Rv1330c	-51	none	N/A	N/A	G	extends annotated ORF
1576747+	+	1576747	20	Rv1401	-183	none	N/A	N/A	A	extends annotated ORF
1775309-	-	1775309	32	Rv1567c	-165	none	N/A	N/A	A	extends annotated ORF
1799565+	+	1799565	60	Rv1599	-18	none	N/A	N/A	G	extends annotated ORF
183210-	-	183210	176	Rv0154c	-12	none	N/A	N/A	A	extends annotated ORF
1837012+	+	1837012	95.5	Rv1633	-63	none	N/A	N/A	G	extends annotated ORF
1923748+	+	1923748	277.5	Rv1699	-81	none	N/A	N/A	G	extends annotated ORF
2113068+	+	2113068	23.5	Rv1866	-72	none	N/A	N/A	G	extends annotated ORF
2123666+	+	2123666	44.5	Rv1874	-18	none	N/A	N/A	A	extends annotated ORF
2157311-	-	2157311	21.5	Rv1910c	-12	none	N/A	N/A	A	extends annotated ORF
2263390+	+	2263390	60	Rv2016	-36	none	N/A	N/A	A	extends annotated ORF
2432909+	+	2432909	237	Rv2171	-42	none	N/A	N/A	G	extends annotated ORF
2525372+	+	2525372	86	Rv2250A	-30	none	N/A	N/A	G	extends annotated ORF
256070-	-	256070	28	Rv0213c	-120	none	N/A	N/A	G	extends annotated ORF
2698415+	+	2698415	55.5	Rv2402	-114	none	N/A	N/A	A	extends annotated ORF
2703236+	+	2703236	179	Rv2405	-33	none	N/A	N/A	A	extends annotated ORF
2711319-	-	2711319	98	Rv2413c	-18	none	N/A	N/A	G	extends annotated ORF
2718832-	-	2718832	138.5	Rv2421c	-24	none	N/A	N/A	G	extends annotated ORF
2750255-	-	2750255	125.5	Rv2448c	-30	none	N/A	N/A	G	extends annotated ORF
2876977-	-	2876977	251	Rv2556c	-12	none	N/A	N/A	G	extends annotated ORF
2996003+	+	2996003	143	Rv2680	-102	none	N/A	N/A	G	extends annotated ORF
3025432+	+	3025432	191	Rv2713	-9	none	N/A	N/A	A	extends annotated ORF
3030385-	-	3030385	45	Rv2717c	-24	none	N/A	N/A	A	extends annotated ORF
3031788+	+	3031788	160	Rv2720	-57	none	N/A	N/A	A	extends annotated ORF
3046533-	-	3046533	452.5	Rv2733c	-9	none	N/A	N/A	G	extends annotated ORF
3074480-	-	3074480	200.5	Rv2764c	-9	none	N/A	N/A	G	extends annotated ORF
3137236-	-	3137236	326.5	Rv2830c	-12	none	N/A	N/A	A	extends annotated ORF
316436-	-	316436	43.5	Rv0264c	-21	none	N/A	N/A	A	extends annotated ORF
3351071-	-	3351071	186.5	Rv2993c	-78	none	N/A	N/A	A	extends annotated ORF
3363309+	+	3363309	24	Rv3004	-39	none	N/A	N/A	G	extends annotated ORF
3405121+	+	3405121	871	Rv3044	-15	none	N/A	N/A	G	extends annotated ORF
3584829-	-	3584829	80	Rv3207c	-171	none	N/A	N/A	A	extends annotated ORF
3633639+	+	3633639	63	Rv3254	-36	none	N/A	N/A	A	extends annotated ORF
3639341+	+	3639341	153.5	Rv3259	-84	none	N/A	N/A	G	extends annotated ORF
3714308+	+	3714308	130.5	Rv3329	-84	none	N/A	N/A	G	extends annotated ORF
385967-	-	385967	420.5	Rv0317c	-24	none	N/A	N/A	A	extends annotated ORF
4115945-	-	4115945	161.5	Rv3674c	-51	none	N/A	N/A	G	extends annotated ORF
415044+	+	415044	31.5	Rv0345	-6	none	N/A	N/A	A	extends annotated ORF
4161012+	+	4161012	188.5	Rv3717	-36	none	N/A	N/A	G	extends annotated ORF
4178249+	+	4178249	115.5	Rv3729	-36	none	N/A	N/A	A	extends annotated ORF
4200242-	-	4200242	393.5	Rv3753c	-21	none	N/A	N/A	A	extends annotated ORF
4200355+	+	4200355	52.5	Rv3754	-66	none	N/A	N/A	G	extends annotated ORF
4205487+	+	4205487	43	Rv3760	-51	none	N/A	N/A	A	extends annotated ORF
4211820-	-	4211820	85	Rv3765c	-36	none	N/A	N/A	G	extends annotated ORF
4274756+	+	4274756	97.5	Rv3811	-42	none	N/A	N/A	G	extends annotated ORF
52810+	+	52810	425	Rv0049	-21	none	N/A	N/A	G	extends annotated ORF
551710+	+	551710	203.5	Rv0460	-39	none	N/A	N/A	G	extends annotated ORF
566484+	+	566484	72.5	Rv0476	-24	none	N/A	N/A	G	extends annotated ORF
586346+	+	586346	364.5	Rv0496	-48	none	N/A	N/A	G	extends annotated ORF
631719+	+	631719	21	Rv0539	-24	none	N/A	N/A	A	extends annotated ORF
755231-	-	755231	479.5	Rv0660c	-6	none	N/A	N/A	A	extends annotated ORF
778965-	-	778965	406.5	Rv0677c	-60	none	N/A	N/A	G	extends annotated ORF
878620+	+	878620	102.5	Rv0784	-18	none	N/A	N/A	G	extends annotated ORF
881713-	-	881713	34	Rv0786c	-249	none	N/A	N/A	A	extends annotated ORF
895781+	+	895781	139	Rv0803	-39	none	N/A	N/A	G	extends annotated ORF
944328+	+	944328	56	Rv0847	-15	none	N/A	N/A	G	extends annotated ORF
975970-	-	975970	66.5	Rv0876c	-33	none	N/A	N/A	G	extends annotated ORF
3471372-	-	3471372	829	Rv3102c	-3	none	N/A	N/A	G	extends annotated ORF
167684-	-	167684	527.5	Rv0141c	-3	none	N/A	N/A	G	extends annotated ORF
3768999-	-	3768999	135.5	Rv3353c	-3	none	N/A	N/A	G	extends annotated ORF
2313052-	-	2313052	51	Rv2053c	-3	none	N/A	N/A	G	extends annotated ORF
1521874-	-	1521874	37	Rv1353c	-1889	Rv1354c	3	0.00160256	G	not in-frame with annotated ORF
2648908-	-	2648908	89.5	Rv2366c	-541	Rv2367c	5	0.00910747	G	not in-frame with annotated ORF
383530-	-	383530	114	Rv0310c	-4382	Rv0314c	12	0.0180995	G	not in-frame with annotated ORF
3095128+	+	3095128	50.5	Rv2788	-1831	Rv2787	18	0.0102041	A	not in-frame with annotated ORF
1010155+	+	1010155	131	Rv0908	-1576	Rv0907	20	0.0125078	A	not in-frame with annotated ORF
3436297-	-	3436297	25.5	Rv3068c	-2675	Rv3072c	26	0.0495238	A	not in-frame with annotated ORF
3717118+	+	3717118	67.5	Rv3332	-1477	Rv3331	29	0.019218	A	not in-frame with annotated ORF
1177443+	+	1177443	35	Rv1056	-185	Rvnt17	48	0.648649	G	not in-frame with annotated ORF
1753565+	+	1753565	93.5	Rv1550	-151	Rv1549	56	0.106061	G	not in-frame with annotated ORF
3839615-	-	3839615	206.5	Rv3420c	-553	Rv3421c	80	0.125786	A	not in-frame with annotated ORF
1699815-	-	1699815	47	Rv1507c	-2393	Rv1508c	80	0.0444444	G	not in-frame with annotated ORF
274904-	-	274904	450.5	Rv0227c	-2065	Rv0229c	83	0.12188	A	not in-frame with annotated ORF
4130445+	+	4130445	72.5	Rv3690	-1294	Rv3689	89	0.0656342	A	not in-frame with annotated ORF
1411992+	+	1411992	411.5	Rv1265	-1268	Rv1264	99	0.0829146	G	not in-frame with annotated ORF
2561476+	+	2561476	1544.5	Rv2289	-199	Rv2288	149	0.39418	A	not in-frame with annotated ORF
1078545+	+	1078545	94.5	Rv0969	-198	Rv0968	155	0.521886	G	not in-frame with annotated ORF
3068307-	-	3068307	48	Rv2754c	-362	Rv2755c	158	0.572464	G	not in-frame with annotated ORF
3095289+	+	3095289	30	Rv2788	-1670	Rv2787	179	0.101474	G	not in-frame with annotated ORF
2733441+	+	2733441	34	Rv2437	-935	Rv2436	212	0.231694	G	not in-frame with annotated ORF
3115285+	+	3115285	295.5	Rv2809	-123	Rv2808	240	0.930233	G	not in-frame with annotated ORF
288729+	+	288729	22.5	Rv0239	-375	Rv0238	302	0.491057	A	not in-frame with annotated ORF
3692492-	-	3692492	30	Rv3303c	-1554	Rv3305c	317	0.27094	A	not in-frame with annotated ORF
586720+	+	586720	114.5	Rv0497	-657	Rv0496	327	0.331307	G	not in-frame with annotated ORF
648864+	+	648864	31	Rv0558	-825	Rv0557	329	0.289358	A	not in-frame with annotated ORF
1855111-	-	1855111	117.5	Rv1640c	-3076	Rv1645c	344	0.325758	A	not in-frame with annotated ORF
654258+	+	654258	30	Rvnt05	-3851	Rv0563	380	0.441347	G	not in-frame with annotated ORF
2445418-	-	2445418	410.5	Rv2182c	-89	Rv2183c	393	0.992424	G	not in-frame with annotated ORF
4310811+	+	4310811	116	Rv3839	-1954	Rv3836	411	0.992754	A	not in-frame with annotated ORF
831378+	+	831378	24	Rv0740	-398	Rv0739	524	0.649318	A	not in-frame with annotated ORF
3834+	+	3834	104	Rv0004	-600	Rv0003	555	0.479275	A	not in-frame with annotated ORF
1457124+	+	1457124	323	Rv1301	-434	Rv1300	560	0.572597	G	not in-frame with annotated ORF
1564978+	+	1564978	64	Rv1390	-115	Rv1389	578	0.92185	G	not in-frame with annotated ORF
169305-	-	169305	65	Rv0141c	-1624	Rv0143c	878	0.593644	A	not in-frame with annotated ORF
3686013-	-	3686013	52.5	Rv3299c	-50	Rv3300c	888	0.96732	A	not in-frame with annotated ORF
4174165+	+	4174165	40.5	Rv3728	-708	Rv3727	1211	0.669431	A	not in-frame with annotated ORF
196305+	+	196305	47.5	Rv0167	-556	Rv0166	1313	0.788589	G	not in-frame with annotated ORF
4350218+	+	4350218	147	Rv3872	-527	Rv3871	1392	0.783784	G	not in-frame with annotated ORF
1985024-	-	1985024	129	Rv1753c	-249	Rv1754c	1647	0.973404	G	not in-frame with annotated ORF
720014-	-	720014	157	Rv0628c	-102	Rv0629c	1719	0.994792	G	not in-frame with annotated ORF
1644366-	-	1644366	346	Rv1458c	-106	Rv1459c	1773	0.998311	G	not in-frame with annotated ORF
4388276-	-	4388276	23.5	Rv3902c	-381	Rv3903c	2157	0.848878	A	not in-frame with annotated ORF
2500923+	+	2500923	68	Rv2227	-8	none	N/A	N/A	G	not in-frame with annotated ORF
2002618+	+	2002618	121	Rv1769	-8	none	N/A	N/A	G	not in-frame with annotated ORF
258903+	+	258903	39	Rv0216	-10	none	N/A	N/A	A	not in-frame with annotated ORF
669837+	+	669837	58	Rv0576	-11	none	N/A	N/A	G	not in-frame with annotated ORF
869997+	+	869997	220.5	Rv0777	-11	none	N/A	N/A	G	not in-frame with annotated ORF
2822427+	+	2822427	129.5	Rv2507	-11	none	N/A	N/A	A	not in-frame with annotated ORF
3419387-	-	3419387	458.5	Rv3058c	-11	none	N/A	N/A	G	not in-frame with annotated ORF
941120-	-	941120	279	Rv0844c	-14	none	N/A	N/A	A	not in-frame with annotated ORF
27579+	+	27579	73.5	Rv0023	-16	none	N/A	N/A	A	not in-frame with annotated ORF
4069158+	+	4069158	111.5	Rv3630	-17	none	N/A	N/A	G	not in-frame with annotated ORF
1437137-	-	1437137	48	Rv1283c	-20	none	N/A	N/A	A	not in-frame with annotated ORF
3173020-	-	3173020	93.5	Rv2860c	-20	none	N/A	N/A	A	not in-frame with annotated ORF
3039820-	-	3039820	261.5	Rv2726c	-20	none	N/A	N/A	G	not in-frame with annotated ORF
1077954+	+	1077954	166.5	Rv0967	-21	none	N/A	N/A	G	not in-frame with annotated ORF
4012395+	+	4012395	26	Rv3571	-22	none	N/A	N/A	A	not in-frame with annotated ORF
639979-	-	639979	411	Rv0548c	-23	none	N/A	N/A	A	not in-frame with annotated ORF
1424172+	+	1424172	591	Rv1274	-25	none	N/A	N/A	G	not in-frame with annotated ORF
1357651-	-	1357651	24.5	Rv1214c	-26	none	N/A	N/A	A	not in-frame with annotated ORF
3332782-	-	3332782	81.5	Rv2976c	-28	none	N/A	N/A	G	not in-frame with annotated ORF
2231652+	+	2231652	280	Rv1988	-28	none	N/A	N/A	G	not in-frame with annotated ORF
1107417-	-	1107417	127.5	Rv0989c	-35	none	N/A	N/A	G	not in-frame with annotated ORF
4030458+	+	4030458	51.5	Rv3589	-35	none	N/A	N/A	G	not in-frame with annotated ORF
29685+	+	29685	189.5	Rv0026	-37	none	N/A	N/A	A	not in-frame with annotated ORF
3304286-	-	3304286	425	Rv2951c	-38	none	N/A	N/A	A	not in-frame with annotated ORF
39867-	-	39867	79	Rv0036c	-38	none	N/A	N/A	A	not in-frame with annotated ORF
2596296+	+	2596296	36.5	Rv2324	-38	none	N/A	N/A	G	not in-frame with annotated ORF
4285864-	-	4285864	70	Rv3820c	-39	none	N/A	N/A	G	not in-frame with annotated ORF
3573711-	-	3573711	310	Rv3200c	-42	none	N/A	N/A	G	not in-frame with annotated ORF
860869+	+	860869	91	Rv0768	-43	none	N/A	N/A	G	not in-frame with annotated ORF
1915484+	+	1915484	1143	Rv1690	-43	none	N/A	N/A	G	not in-frame with annotated ORF
4149005-	-	4149005	48	Rv3705c	-43	none	N/A	N/A	A	not in-frame with annotated ORF
2159134-	-	2159134	109.5	Rv1912c	-43	none	N/A	N/A	G	not in-frame with annotated ORF
2655221+	+	2655221	141.5	Rv2375	-44	none	N/A	N/A	A	not in-frame with annotated ORF
1745018+	+	1745018	392.5	Rv1543	-46	none	N/A	N/A	A	not in-frame with annotated ORF
1386810+	+	1386810	160.5	Rv1244	-47	none	N/A	N/A	G	not in-frame with annotated ORF
2545285+	+	2545285	264	Rv2271	-47	none	N/A	N/A	G	not in-frame with annotated ORF
2401939+	+	2401939	40.5	Rvnt22	-48	none	N/A	N/A	G	not in-frame with annotated ORF
3824634-	-	3824634	75.5	Rv3404c	-50	none	N/A	N/A	G	not in-frame with annotated ORF
1354193+	+	1354193	2803.5	Rv1211	-50	none	N/A	N/A	G	not in-frame with annotated ORF
809895+	+	809895	143.5	Rv0713	-51	none	N/A	N/A	G	not in-frame with annotated ORF
4374424-	-	4374424	1712	Rv3891c	-52	none	N/A	N/A	A	not in-frame with annotated ORF
221819+	+	221819	1029.5	Rv0190	-52	none	N/A	N/A	A	not in-frame with annotated ORF
3687630-	-	3687630	250.5	Rv3301c	-53	none	N/A	N/A	G	not in-frame with annotated ORF
4198652-	-	4198652	268	Rv3750c	-55	none	N/A	N/A	A	not in-frame with annotated ORF
1494480-	-	1494480	313	Rv1327c	-55	none	N/A	N/A	G	not in-frame with annotated ORF
2835437+	+	2835437	102.5	Rvnt30	-57	none	N/A	N/A	G	not in-frame with annotated ORF
2487478-	-	2487478	28	Rv2219A	-62	none	N/A	N/A	A	not in-frame with annotated ORF
4041382-	-	4041382	368.5	Rv3597c	-63	none	N/A	N/A	A	not in-frame with annotated ORF
387083+	+	387083	117	Rv0319	-65	none	N/A	N/A	G	not in-frame with annotated ORF
163314-	-	163314	65.5	Rv0135c	-65	none	N/A	N/A	G	not in-frame with annotated ORF
2206868-	-	2206868	72.5	Rv1963c	-66	none	N/A	N/A	G	not in-frame with annotated ORF
2634166-	-	2634166	353	Rv2352c	-68	none	N/A	N/A	G	not in-frame with annotated ORF
4118761-	-	4118761	111	Rv3678A	-70	none	N/A	N/A	A	not in-frame with annotated ORF
1267276+	+	1267276	131.5	Rv1140	-71	none	N/A	N/A	G	not in-frame with annotated ORF
3903005+	+	3903005	153	Rv3484	-73	none	N/A	N/A	A	not in-frame with annotated ORF
769670-	-	769670	69.5	Rv0669c	-73	none	N/A	N/A	G	not in-frame with annotated ORF
3318889-	-	3318889	106	Rv2965c	-74	none	N/A	N/A	A	not in-frame with annotated ORF
2509415+	+	2509415	26.5	Rv2237	-74	none	N/A	N/A	A	not in-frame with annotated ORF
1302855+	+	1302855	855	Rv1173	-76	none	N/A	N/A	A	not in-frame with annotated ORF
2006560+	+	2006560	292.5	Rv1772	-76	none	N/A	N/A	A	not in-frame with annotated ORF
2271825-	-	2271825	27.5	Rv2025c	-77	none	N/A	N/A	A	not in-frame with annotated ORF
3591569-	-	3591569	1091	Rv3213c	-77	none	N/A	N/A	G	not in-frame with annotated ORF
4273660+	+	4273660	1665.5	Rv3810	-79	none	N/A	N/A	G	not in-frame with annotated ORF
4314099+	+	4314099	21.5	Rv3841	-79	none	N/A	N/A	G	not in-frame with annotated ORF
2104903+	+	2104903	111	Rv1857	-82	none	N/A	N/A	A	not in-frame with annotated ORF
2344328+	+	2344328	229	Rv2088	-83	none	N/A	N/A	G	not in-frame with annotated ORF
1187351+	+	1187351	65.5	Rv1065	-84	none	N/A	N/A	G	not in-frame with annotated ORF
3503301+	+	3503301	197	Rv3137	-92	none	N/A	N/A	A	not in-frame with annotated ORF
2158082-	-	2158082	91.5	Rv1911c	-95	none	N/A	N/A	A	not in-frame with annotated ORF
3031634-	-	3031634	161.5	Rv2719c	-97	none	N/A	N/A	G	not in-frame with annotated ORF
1947760+	+	1947760	24.5	Rv1722	-101	none	N/A	N/A	A	not in-frame with annotated ORF
2338606-	-	2338606	107.5	Rv2081c	-101	none	N/A	N/A	A	not in-frame with annotated ORF
3034722-	-	3034722	34	Rv2721c	-103	none	N/A	N/A	A	not in-frame with annotated ORF
4234677+	+	4234677	241	Rv3788	-103	none	N/A	N/A	G	not in-frame with annotated ORF
3196325+	+	3196325	38	Rv2887	-106	none	N/A	N/A	G	not in-frame with annotated ORF
1123602+	+	1123602	62	Rv1006	-112	none	N/A	N/A	G	not in-frame with annotated ORF
1957357-	-	1957357	165.5	Rv1730c	-112	none	N/A	N/A	A	not in-frame with annotated ORF
3580526+	+	3580526	99	Rv3203	-112	none	N/A	N/A	G	not in-frame with annotated ORF
2760741+	+	2760741	319	Rv2459	-113	none	N/A	N/A	G	not in-frame with annotated ORF
1708652-	-	1708652	210	Rv1516c	-113	none	N/A	N/A	G	not in-frame with annotated ORF
4153620+	+	4153620	275.5	Rv3710	-120	none	N/A	N/A	G	not in-frame with annotated ORF
1269936+	+	1269936	221	Rv1143	-126	none	N/A	N/A	G	not in-frame with annotated ORF
1907466+	+	1907466	153.5	Rv1683	-128	none	N/A	N/A	G	not in-frame with annotated ORF
1058093-	-	1058093	1616.5	Rv0948c	-130	none	N/A	N/A	G	not in-frame with annotated ORF
4338714+	+	4338714	210.5	Rv3863	-135	none	N/A	N/A	A	not in-frame with annotated ORF
3893958+	+	3893958	18330.5	Rv3477	-135	none	N/A	N/A	G	not in-frame with annotated ORF
221733+	+	221733	47	Rv0190	-138	none	N/A	N/A	A	not in-frame with annotated ORF
167572+	+	167572	210.5	Rv0142	-139	none	N/A	N/A	G	not in-frame with annotated ORF
573837+	+	573837	313	Rv0485	-147	none	N/A	N/A	G	not in-frame with annotated ORF
596610+	+	596610	26	Rv0506	-149	none	N/A	N/A	G	not in-frame with annotated ORF
2025143+	+	2025143	46.5	Rv1787	-158	none	N/A	N/A	A	not in-frame with annotated ORF
3777577+	+	3777577	44	Rv3366	-160	none	N/A	N/A	A	not in-frame with annotated ORF
798673+	+	798673	21	Rv0698	-160	none	N/A	N/A	A	not in-frame with annotated ORF
1205962-	-	1205962	731	Rv1080c	-164	none	N/A	N/A	A	not in-frame with annotated ORF
3363152-	-	3363152	965.5	Rv3003c	-166	none	N/A	N/A	A	not in-frame with annotated ORF
2453448-	-	2453448	916	Rv2190c	-176	none	N/A	N/A	G	not in-frame with annotated ORF
2954880+	+	2954880	40	Rv2628	-178	none	N/A	N/A	G	not in-frame with annotated ORF
960333-	-	960333	46	Rv0861c	-182	none	N/A	N/A	A	not in-frame with annotated ORF
781377+	+	781377	9587.5	Rv0682	-183	none	N/A	N/A	G	not in-frame with annotated ORF
2684487+	+	2684487	326	Rv2391	-192	none	N/A	N/A	G	not in-frame with annotated ORF
2772340-	-	2772340	367	Rv2468c	-193	none	N/A	N/A	G	not in-frame with annotated ORF
2219559+	+	2219559	110.5	Rv1977	-195	none	N/A	N/A	G	not in-frame with annotated ORF
2697910-	-	2697910	75.5	Rv2400c	-196	none	N/A	N/A	G	not in-frame with annotated ORF
4185889+	+	4185889	73.5	Rv3735	-200	none	N/A	N/A	A	not in-frame with annotated ORF
88004-	-	88004	876.5	Rv0078A	-203	none	N/A	N/A	G	not in-frame with annotated ORF
2307195-	-	2307195	341.5	Rv2048c	-209	none	N/A	N/A	A	not in-frame with annotated ORF
2402719-	-	2402719	451	Rv2142c	-209	none	N/A	N/A	G	not in-frame with annotated ORF
3893932-	-	3893932	102.5	Rv3476c	-212	none	N/A	N/A	G	not in-frame with annotated ORF
2641033+	+	2641033	58	Rv2358	-213	none	N/A	N/A	G	not in-frame with annotated ORF
3110737-	-	3110737	143.5	Rv2801c	-214	none	N/A	N/A	G	not in-frame with annotated ORF
3477175-	-	3477175	145	Rv3107c	-214	none	N/A	N/A	A	not in-frame with annotated ORF
1073327+	+	1073327	55	Rv0960	-218	none	N/A	N/A	A	not in-frame with annotated ORF
3660143-	-	3660143	318.5	Rv3276c	-219	none	N/A	N/A	G	not in-frame with annotated ORF
4140463-	-	4140463	140.5	Rv3697c	-221	none	N/A	N/A	A	not in-frame with annotated ORF
4360006-	-	4360006	100.5	Rv3879c	-224	none	N/A	N/A	A	not in-frame with annotated ORF
710782+	+	710782	76	Rv0617	-224	none	N/A	N/A	G	not in-frame with annotated ORF
3325702+	+	3325702	48.5	Rv2970A	-232	none	N/A	N/A	A	not in-frame with annotated ORF
2234891-	-	2234891	136	Rv1991c	-242	none	N/A	N/A	A	not in-frame with annotated ORF
3015212-	-	3015212	179.5	Rv2699c	-247	none	N/A	N/A	G	not in-frame with annotated ORF
2684429+	+	2684429	754.5	Rv2391	-250	none	N/A	N/A	G	not in-frame with annotated ORF
4411270+	+	4411270	5741	Rv0001	-263	none	N/A	N/A	G	not in-frame with annotated ORF
909581-	-	909581	317.5	Rv0815c	-263	none	N/A	N/A	G	not in-frame with annotated ORF
3136599-	-	3136599	45	Rv2828c	-266	none	N/A	N/A	A	not in-frame with annotated ORF
163517-	-	163517	32	Rv0135c	-268	none	N/A	N/A	G	not in-frame with annotated ORF
2226101-	-	2226101	32.5	Rv1982c	-269	none	N/A	N/A	G	not in-frame with annotated ORF
2608526+	+	2608526	394.5	Rv2334	-270	none	N/A	N/A	A	not in-frame with annotated ORF
2059325+	+	2059325	54	Rv1817	-270	none	N/A	N/A	G	not in-frame with annotated ORF
2205549-	-	2205549	170	Rv1962c	-276	none	N/A	N/A	G	not in-frame with annotated ORF
1282030+	+	1282030	460.5	Rv1156	-276	none	N/A	N/A	A	not in-frame with annotated ORF
333417-	-	333417	494	Rv0277c	-281	none	N/A	N/A	A	not in-frame with annotated ORF
3242245-	-	3242245	37.5	Rv2927c	-286	none	N/A	N/A	G	not in-frame with annotated ORF
2596027+	+	2596027	52	Rv2324	-307	none	N/A	N/A	G	not in-frame with annotated ORF
2532212-	-	2532212	381	Rv2258c	-315	none	N/A	N/A	A	not in-frame with annotated ORF
2981902-	-	2981902	35.5	Rv2661c	-326	none	N/A	N/A	A	not in-frame with annotated ORF
2402646+	+	2402646	28	Rv2143	-331	none	N/A	N/A	A	not in-frame with annotated ORF
1634961-	-	1634961	26.5	Rv1450c	-334	none	N/A	N/A	G	not in-frame with annotated ORF
2197688+	+	2197688	137	Rv1947	-336	none	N/A	N/A	G	not in-frame with annotated ORF
4329953-	-	4329953	35.5	Rv3857c	-339	none	N/A	N/A	G	not in-frame with annotated ORF
612417-	-	612417	23.5	Rv0519c	-343	none	N/A	N/A	G	not in-frame with annotated ORF
1230950+	+	1230950	30	Rv1104	-351	none	N/A	N/A	G	not in-frame with annotated ORF
3035001-	-	3035001	59.5	Rv2721c	-382	none	N/A	N/A	A	not in-frame with annotated ORF
4300022-	-	4300022	21	Rv3825c	-417	none	N/A	N/A	G	not in-frame with annotated ORF
2335022-	-	2335022	34.5	Rv2077A	-428	none	N/A	N/A	G	not in-frame with annotated ORF
1113861+	+	1113861	580	Rv0997	-432	none	N/A	N/A	A	not in-frame with annotated ORF
190140+	+	190140	26	Rv0161	-467	none	N/A	N/A	G	not in-frame with annotated ORF
4110342+	+	4110342	72	Rv3669	-485	none	N/A	N/A	G	not in-frame with annotated ORF
949001-	-	949001	25.5	Rv0851c	-533	none	N/A	N/A	A	not in-frame with annotated ORF
954525+	+	954525	20	Rv0859	-552	none	N/A	N/A	G	not in-frame with annotated ORF
2252442-	-	2252442	69.5	Rv2005c	-559	none	N/A	N/A	G	not in-frame with annotated ORF
892737+	+	892737	44.5	Rv0800	-581	none	N/A	N/A	G	not in-frame with annotated ORF
1698039-	-	1698039	104.5	Rv1507c	-617	none	N/A	N/A	G	not in-frame with annotated ORF
2434211+	+	2434211	53.5	Rv2173	-636	none	N/A	N/A	A	not in-frame with annotated ORF
1376325+	+	1376325	79.5	Rv1234	-651	none	N/A	N/A	G	not in-frame with annotated ORF
2861073-	-	2861073	35.5	Rv2535c	-655	none	N/A	N/A	G	not in-frame with annotated ORF
1579932+	+	1579932	96.5	Rv1404	-659	none	N/A	N/A	G	not in-frame with annotated ORF
222392-	-	222392	55.5	Rv0189c	-669	none	N/A	N/A	G	not in-frame with annotated ORF
3600221-	-	3600221	87	Rv3223c	-670	none	N/A	N/A	G	not in-frame with annotated ORF
1371495-	-	1371495	83	Rv1227c	-670	none	N/A	N/A	G	not in-frame with annotated ORF
4092938+	+	4092938	41.5	Rv3652	-694	none	N/A	N/A	G	not in-frame with annotated ORF
1108568+	+	1108568	24.5	Rv0993	-704	none	N/A	N/A	G	not in-frame with annotated ORF
310264-	-	310264	77	Rv0256c	-717	none	N/A	N/A	G	not in-frame with annotated ORF
3956281-	-	3956281	23.5	Rv3518c	-760	none	N/A	N/A	A	not in-frame with annotated ORF
4163021-	-	4163021	84.5	Rv3718c	-763	none	N/A	N/A	A	not in-frame with annotated ORF
1998936+	+	1998936	341.5	Rv1766	-801	none	N/A	N/A	G	not in-frame with annotated ORF
2955552-	-	2955552	29.5	Rv2627c	-804	none	N/A	N/A	G	not in-frame with annotated ORF
3709582+	+	3709582	61.5	Rv3325	-851	none	N/A	N/A	G	not in-frame with annotated ORF
308769+	+	308769	133	Rv0257	-930	none	N/A	N/A	A	not in-frame with annotated ORF
1371766-	-	1371766	131	Rv1227c	-941	none	N/A	N/A	G	not in-frame with annotated ORF
1603927+	+	1603927	23.5	Rv1429	-951	none	N/A	N/A	A	not in-frame with annotated ORF
1793753+	+	1793753	20	Rv1594	-1003	none	N/A	N/A	A	not in-frame with annotated ORF
1242703+	+	1242703	85.5	Rv1121	-1004	none	N/A	N/A	G	not in-frame with annotated ORF
435-	-	435	24	Rv3924c	-1006	none	N/A	N/A	G	not in-frame with annotated ORF
2681024-	-	2681024	61.5	Rv2386c	-1019	none	N/A	N/A	G	not in-frame with annotated ORF
2643259+	+	2643259	24.5	Rv2363	-1061	none	N/A	N/A	A	not in-frame with annotated ORF
685352-	-	685352	27	Rv0585c	-1080	none	N/A	N/A	G	not in-frame with annotated ORF
3824234+	+	3824234	33	Rv3406	-1096	none	N/A	N/A	A	not in-frame with annotated ORF
983651-	-	983651	304	Rv0884c	-1097	none	N/A	N/A	A	not in-frame with annotated ORF
4313770-	-	4313770	122.5	Rv3838c	-1101	none	N/A	N/A	G	not in-frame with annotated ORF
3199132+	+	3199132	215	Rv2891	-1134	none	N/A	N/A	G	not in-frame with annotated ORF
2510542-	-	2510542	316	Rv2236c	-1167	none	N/A	N/A	G	not in-frame with annotated ORF
2227076-	-	2227076	53	Rv1982c	-1244	none	N/A	N/A	G	not in-frame with annotated ORF
4152455+	+	4152455	57	Rv3710	-1285	none	N/A	N/A	G	not in-frame with annotated ORF
1935939-	-	1935939	29	Rv1706A	-1290	none	N/A	N/A	G	not in-frame with annotated ORF
2836660-	-	2836660	25.5	Rv2518c	-1325	none	N/A	N/A	A	not in-frame with annotated ORF
2228676+	+	2228676	147.5	Rv1986	-1335	none	N/A	N/A	A	not in-frame with annotated ORF
3595609-	-	3595609	107.5	Rv3217c	-1374	none	N/A	N/A	A	not in-frame with annotated ORF
1953126-	-	1953126	63.5	Rv1725c	-1375	none	N/A	N/A	G	not in-frame with annotated ORF
2551449-	-	2551449	49	Rv2277c	-1420	none	N/A	N/A	G	not in-frame with annotated ORF
3309973-	-	3309973	68.5	Rv2955c	-1428	none	N/A	N/A	A	not in-frame with annotated ORF
1639662-	-	1639662	38	Rv1452c	-1433	none	N/A	N/A	G	not in-frame with annotated ORF
2277651+	+	2277651	39	Rv2032	-1478	none	N/A	N/A	G	not in-frame with annotated ORF
277453-	-	277453	123	Rv0230c	-1490	none	N/A	N/A	G	not in-frame with annotated ORF
2576731-	-	2576731	31	Rv2304c	-1506	none	N/A	N/A	G	not in-frame with annotated ORF
701336-	-	701336	245	Rv0602c	-1537	none	N/A	N/A	G	not in-frame with annotated ORF
3783383+	+	3783383	71.5	Rv3371	-1549	none	N/A	N/A	A	not in-frame with annotated ORF
2706029-	-	2706029	24.5	Rv2406c	-1592	none	N/A	N/A	G	not in-frame with annotated ORF
1276266+	+	1276266	98.5	Rv1149	-1627	none	N/A	N/A	G	not in-frame with annotated ORF
23868+	+	23868	44.5	Rvnt03	-1776	none	N/A	N/A	A	not in-frame with annotated ORF
435059+	+	435059	217	Rv0358	-1801	none	N/A	N/A	A	not in-frame with annotated ORF
3356933-	-	3356933	245	Rv2996c	-1864	none	N/A	N/A	A	not in-frame with annotated ORF
1524614+	+	1524614	526	Rv1358	-1998	none	N/A	N/A	G	not in-frame with annotated ORF
185197-	-	185197	77	Rv0154c	-1999	none	N/A	N/A	G	not in-frame with annotated ORF
3353098+	+	3353098	53	Rv2997	-2001	none	N/A	N/A	G	not in-frame with annotated ORF
2198639+	+	2198639	82.5	Rv1952	-2087	none	N/A	N/A	A	not in-frame with annotated ORF
2828020+	+	2828020	29	Rv2513	-2141	none	N/A	N/A	G	not in-frame with annotated ORF
197084-	-	197084	274.5	Rv0165c	-2146	none	N/A	N/A	G	not in-frame with annotated ORF
1692521-	-	1692521	68.5	Rv1498A	-2175	none	N/A	N/A	A	not in-frame with annotated ORF
3691873+	+	3691873	21.5	Rv3307	-2181	none	N/A	N/A	G	not in-frame with annotated ORF
1850081+	+	1850081	142	Rv1641	-2192	none	N/A	N/A	G	not in-frame with annotated ORF
1272167-	-	1272167	1931.5	Rv1142c	-2209	none	N/A	N/A	A	not in-frame with annotated ORF
1306782+	+	1306782	318	Rv1177	-2223	none	N/A	N/A	A	not in-frame with annotated ORF
363400-	-	363400	39	Rv0296c	-2245	none	N/A	N/A	G	not in-frame with annotated ORF
3027700-	-	3027700	21	Rv2712c	-2372	none	N/A	N/A	G	not in-frame with annotated ORF
3844667+	+	3844667	26.5	Rv3429	-2498	none	N/A	N/A	G	not in-frame with annotated ORF
3503277-	-	3503277	116.5	Rv3134c	-2528	none	N/A	N/A	G	not in-frame with annotated ORF
2459293-	-	2459293	24.5	Rv2192c	-2550	none	N/A	N/A	G	not in-frame with annotated ORF
4192860+	+	4192860	51	Rv3744	-2580	none	N/A	N/A	A	not in-frame with annotated ORF
552205-	-	552205	135.5	Rv0457c	-2598	none	N/A	N/A	G	not in-frame with annotated ORF
4227504-	-	4227504	35	Rv3778c	-2609	none	N/A	N/A	G	not in-frame with annotated ORF
1711155-	-	1711155	21	Rv1516c	-2616	none	N/A	N/A	G	not in-frame with annotated ORF
2584966-	-	2584966	25	Rv2309c	-2668	none	N/A	N/A	G	not in-frame with annotated ORF
3556873+	+	3556873	347	Rv3192	-2690	none	N/A	N/A	A	not in-frame with annotated ORF
3172263+	+	3172263	20	Rv2863	-2729	none	N/A	N/A	G	not in-frame with annotated ORF
1568170+	+	1568170	20.5	Rv1395	-2877	none	N/A	N/A	G	not in-frame with annotated ORF
3919376+	+	3919376	21	Rv3504	-3095	none	N/A	N/A	A	not in-frame with annotated ORF
1163937+	+	1163937	35	Rv1044	-3116	none	N/A	N/A	G	not in-frame with annotated ORF
480755+	+	480755	33.5	Rv0404	-3222	none	N/A	N/A	A	not in-frame with annotated ORF
3056019+	+	3056019	68	Rv2747	-3243	none	N/A	N/A	A	not in-frame with annotated ORF
666551+	+	666551	63	Rv0576	-3297	none	N/A	N/A	G	not in-frame with annotated ORF
546343+	+	546343	23.5	Rv0458	-3332	none	N/A	N/A	A	not in-frame with annotated ORF
2729857+	+	2729857	29.5	Rv2436	-3373	none	N/A	N/A	G	not in-frame with annotated ORF
3385701+	+	3385701	26.5	Rv3030	-3400	none	N/A	N/A	G	not in-frame with annotated ORF
559748-	-	559748	118.5	Rv0465c	-3442	none	N/A	N/A	G	not in-frame with annotated ORF
405143+	+	405143	33	Rv0340	-3491	none	N/A	N/A	G	not in-frame with annotated ORF
3765565+	+	3765565	166.5	Rv3354	-3546	none	N/A	N/A	G	not in-frame with annotated ORF
2637471+	+	2637471	259	Rv2358	-3775	none	N/A	N/A	G	not in-frame with annotated ORF
1000142-	-	1000142	87.5	Rv0893c	-3847	none	N/A	N/A	A	not in-frame with annotated ORF
1859359-	-	1859359	32	Rv1645c	-3905	none	N/A	N/A	G	not in-frame with annotated ORF
4320671-	-	4320671	21	Rv3843c	-4075	none	N/A	N/A	A	not in-frame with annotated ORF
4134499-	-	4134499	28	Rv3688c	-4142	none	N/A	N/A	G	not in-frame with annotated ORF
1609081-	-	1609081	26.5	Rv1428c	-4322	none	N/A	N/A	G	not in-frame with annotated ORF
4229268-	-	4229268	62	Rv3778c	-4373	none	N/A	N/A	A	not in-frame with annotated ORF
31967-	-	31967	226	Rv0022c	-4525	none	N/A	N/A	A	not in-frame with annotated ORF
1530759-	-	1530759	85	Rv1357c	-4543	none	N/A	N/A	A	not in-frame with annotated ORF
4126112-	-	4126112	38.5	Rv3681c	-4558	none	N/A	N/A	A	not in-frame with annotated ORF
2728515+	+	2728515	62	Rv2436	-4715	none	N/A	N/A	A	not in-frame with annotated ORF
4278383-	-	4278383	29	Rv3809c	-4908	none	N/A	N/A	G	not in-frame with annotated ORF
1976980-	-	1976980	29	Rv1745c	-4989	none	N/A	N/A	G	not in-frame with annotated ORF
4398173-	-	4398173	27.5	Rv3907c	-5100	none	N/A	N/A	A	not in-frame with annotated ORF
1521418+	+	1521418	482.5	Rv1358	-5194	none	N/A	N/A	G	not in-frame with annotated ORF
2869627-	-	2869627	175.5	Rv2540c	-5215	none	N/A	N/A	G	not in-frame with annotated ORF
219745-	-	219745	23.5	Rv0182c	-5605	none	N/A	N/A	A	not in-frame with annotated ORF
2232275+	+	2232275	81.5	Rv1995	-5866	none	N/A	N/A	A	not in-frame with annotated ORF
592279-	-	592279	22	Rv0495c	-5965	none	N/A	N/A	G	not in-frame with annotated ORF
4174200-	-	4174200	336	Rv3722c	-6072	none	N/A	N/A	A	not in-frame with annotated ORF
333024+	+	333024	26.5	Rv0280	-6340	none	N/A	N/A	G	not in-frame with annotated ORF
3467412+	+	3467412	359.5	Rv3106	-6595	none	N/A	N/A	A	not in-frame with annotated ORF
635943+	+	635943	27.5	Rv0552	-6946	none	N/A	N/A	G	not in-frame with annotated ORF
3761989+	+	3761989	91.5	Rv3354	-7122	none	N/A	N/A	A	not in-frame with annotated ORF
2869856+	+	2869856	31	Rv2557	-7216	none	N/A	N/A	G	not in-frame with annotated ORF
2628046+	+	2628046	74	Rv2354	-7582	none	N/A	N/A	G	not in-frame with annotated ORF
510450+	+	510450	43.5	Rv0430	-8283	none	N/A	N/A	G	not in-frame with annotated ORF
16285+	+	16285	39	Rvnt03	-9359	none	N/A	N/A	G	not in-frame with annotated ORF
2074750-	-	2074750	35.5	Rv1819c	-10022	none	N/A	N/A	G	not in-frame with annotated ORF
3621272+	+	3621272	22	Rv3254	-12403	none	N/A	N/A	G	not in-frame with annotated ORF
4250458-	-	4250458	21.5	Rv3787c	-15922	none	N/A	N/A	G	not in-frame with annotated ORF
4376815+	+	4376815	22.5	Rv3908	-16634	none	N/A	N/A	G	not in-frame with annotated ORF
4374014+	+	4374014	28.5	Rv3908	-19435	none	N/A	N/A	G	not in-frame with annotated ORF
2409607+	+	2409607	76	Rv2170	-22628	none	N/A	N/A	A	not in-frame with annotated ORF
3730349+	+	3730349	64	Rv3348	-23416	none	N/A	N/A	G	not in-frame with annotated ORF
4369980+	+	4369980	31	Rv3908	-23469	none	N/A	N/A	G	not in-frame with annotated ORF
1485768-	-	1485768	965.5	Rv1320c	-1551	Rv1322A	4	0.0087146	A	shortens annotated ORF
2393317-	-	2393317	339	Rv2130c	-858	Rv2131c	4	0.00497512	G	shortens annotated ORF
33227+	+	33227	131	Rv0031	-355	Rv0030	4	0.0121212	G	shortens annotated ORF
3647888+	+	3647888	71.5	Rv3268	-1532	Rv3267	4	0.00267201	A	shortens annotated ORF
4118779+	+	4118779	159	Rv3680	-1016	Rv3679	4	0.00391007	G	shortens annotated ORF
41307+	+	41307	208	Rv0041	-2255	Rv0038	4	0.00656814	G	shortens annotated ORF
563567+	+	563567	77	Rv0474	-1454	Rv0473	4	0.00291758	G	shortens annotated ORF
730163-	-	730163	112	Rv0632c	-885	Rv0633c	4	0.0047619	G	shortens annotated ORF
1074080+	+	1074080	54	Rv0967	-3895	Rv0961	7	0.0201149	G	shortens annotated ORF
1096822+	+	1096822	69.5	Rv0982	-686	Rv0981	7	0.010101	G	shortens annotated ORF
1182397+	+	1182397	65	Rv1060	-1111	Rv1059	7	0.00657277	A	shortens annotated ORF
1442773+	+	1442773	106.5	Rv1290A	-2285	Rv1289	7	0.0110585	G	shortens annotated ORF
1712308+	+	1712308	194	Rv1523	-5345	Rv1521	7	0.00399543	G	shortens annotated ORF
2147668+	+	2147668	135.5	Rv1903	-2696	Rv1901	7	0.00541377	G	shortens annotated ORF
218711+	+	218711	46.5	Rv0188	-775	Rv0187	7	0.0105581	A	shortens annotated ORF
2492347-	-	2492347	394	Rv2219A	-4931	Rv2221c	7	0.00234506	G	shortens annotated ORF
2497017-	-	2497017	200	Rv2223c	-1618	Rv2224c	7	0.00447857	A	shortens annotated ORF
3020197-	-	3020197	87	Rv2701c	-3462	Rv2705c	7	0.0179487	A	shortens annotated ORF
383608+	+	383608	242.5	Rv0316	-927	Rv0315	7	0.0079096	A	shortens annotated ORF
3952464-	-	3952464	45	Rv3513c	-6716	Rv3515c	7	0.00425015	G	shortens annotated ORF
4208870-	-	4208870	30	Rv3761c	-1953	Rv3762c	7	0.00372142	A	shortens annotated ORF
652749-	-	652749	41	Rv0560c	-1245	Rv0561c	7	0.00570497	G	shortens annotated ORF
893267-	-	893267	65	Rv0798c	-998	Rv0799c	7	0.00694444	G	shortens annotated ORF
910836-	-	910836	44.5	Rv0816c	-803	Rv0817c	7	0.00861009	A	shortens annotated ORF
1006553-	-	1006553	159.5	Rv0902c	-712	Rv0903c	10	0.0140647	A	shortens annotated ORF
1345160-	-	1345160	389.5	Rv1199c	-2555	Rv1201c	10	0.0104822	G	shortens annotated ORF
1399895-	-	1399895	59.5	Rv1251c	-655	Rv1252c	10	0.0164204	G	shortens annotated ORF
1484288+	+	1484288	78.5	Rv1322	-694	Rv1321	10	0.0146843	G	shortens annotated ORF
1584508+	+	1584508	152.5	Rv1409	-686	Rv1408	10	0.0143062	A	shortens annotated ORF
1623688-	-	1623688	116	Rv1443c	-996	Rv1444c	10	0.0243309	A	shortens annotated ORF
2283712-	-	2283712	56.5	Rv2033c	-2630	Rv2037c	10	0.0102564	G	shortens annotated ORF
2495390-	-	2495390	58.5	Rv2222c	-1648	Rv2223c	10	0.00639795	A	shortens annotated ORF
2709956-	-	2709956	78.5	Rv2410c	-1646	Rv2411c	10	0.00603865	G	shortens annotated ORF
2768150-	-	2768150	667.5	Rv2464c	-485	Rv2465c	10	0.0204499	A	shortens annotated ORF
3021787-	-	3021787	1350.5	Rv2706c	-1330	Rv2708c	10	0.0401606	A	shortens annotated ORF
324522-	-	324522	139	Rv0268c	-1249	Rv0269c	10	0.00837521	A	shortens annotated ORF
3627340-	-	3627340	1640.5	Rv3245c	-727	Rv3246c	10	0.014556	A	shortens annotated ORF
3659915-	-	3659915	79.5	Rv3275c	-1277	Rv3276c	10	0.00775194	G	shortens annotated ORF
4149902-	-	4149902	58	Rv3705A	-422	Rv3706c	10	0.0311526	A	shortens annotated ORF
4222703+	+	4222703	78.5	Rv3779	-2282	Rv3777	10	0.0101317	A	shortens annotated ORF
575357+	+	575357	181	Rv0487	-1430	Rv0486	10	0.00693001	G	shortens annotated ORF
85563-	-	85563	69	Rv0070c	-6667	Rv0076c	10	0.025641	G	shortens annotated ORF
1334939+	+	1334939	271	Rv1193	-855	Rv1192	13	0.0157005	G	shortens annotated ORF
1761009+	+	1761009	30	Rv1557	-735	Rv1556	13	0.0213465	G	shortens annotated ORF
3052000-	-	3052000	67	Rv2737c	-576	Rv2738c	13	0.0628019	G	shortens annotated ORF
590095+	+	590095	133.5	Rv0500A	-1016	Rv0500	13	0.0146396	A	shortens annotated ORF
787952+	+	787952	461.5	Rv0692	-3879	Rv0688	13	0.010647	G	shortens annotated ORF
868339-	-	868339	519	Rv0773c	-950	Rv0774c	13	0.0142544	A	shortens annotated ORF
1720032+	+	1720032	23	Rv1529	-9470	Rv1525	16	0.0203562	G	shortens annotated ORF
1764770+	+	1764770	54.5	Rv1561	-209	Rv1560	16	0.0730594	A	shortens annotated ORF
1865591+	+	1865591	61	Rv1653	-1040	Rv1652	16	0.0151086	G	shortens annotated ORF
2258045+	+	2258045	194.5	Rv2010	-228	Rv2009	16	0.0658436	G	shortens annotated ORF
2989306+	+	2989306	63.5	Rv2674	-1400	Rv2673	16	0.0122888	G	shortens annotated ORF
3211730-	-	3211730	56.5	Rv2899c	-2324	Rv2900c	16	0.00683761	G	shortens annotated ORF
3567039+	+	3567039	205.5	Rv3198A	-4296	Rv3197	16	0.0119048	G	shortens annotated ORF
4116017+	+	4116017	377	Rv3676	-461	Rv3675	16	0.042328	G	shortens annotated ORF
4170229+	+	4170229	86	Rv3726	-1192	Rv3725	16	0.0172043	A	shortens annotated ORF
12486+	+	12486	2119.5	Rv0012	-1603	Rv0009	19	0.0346084	G	shortens annotated ORF
1458313+	+	1458313	47	Rv1303	-1453	Rv1302	19	0.0156379	G	shortens annotated ORF
1642407-	-	1642407	95.5	Rv1454c	-1747	Rv1456c	19	0.0203644	G	shortens annotated ORF
1826567-	-	1826567	184	Rv1623c	-680	Rv1624c	19	0.0323129	A	shortens annotated ORF
1848440-	-	1848440	233	Rv1638A	-1467	Rv1639c	19	0.0129252	G	shortens annotated ORF
2380926-	-	2380926	106	Rv2121c	-266	Rv2122c	19	0.0673759	G	shortens annotated ORF
2987700+	+	2987700	78.5	Rv2673	-1591	Rv2672	19	0.0119723	A	shortens annotated ORF
3021857+	+	3021857	113.5	Rv2710	-604	Rv2709	19	0.0425056	A	shortens annotated ORF
3401900-	-	3401900	86	Rv3040c	-842	Rv3041c	19	0.0219907	G	shortens annotated ORF
3439090+	+	3439090	23	Rv3077	-451	Rv3076	19	0.0398323	G	shortens annotated ORF
379130-	-	379130	35.5	Rv0307c	-2075	Rv0310c	19	0.0386179	G	shortens annotated ORF
542160+	+	542160	78.5	Rv0453	-1014	Rv0452	19	0.0267229	G	shortens annotated ORF
626475+	+	626475	72.5	Rv0536	-773	Rv0535	19	0.0238994	A	shortens annotated ORF
1117127-	-	1117127	55	Rv0992c	-7956	Rv1000c	22	0.0355987	G	shortens annotated ORF
1622671-	-	1622671	74.5	Rv1441c	-2987	Rv1443c	22	0.0452675	G	shortens annotated ORF
3094879-	-	3094879	144.5	Rv2785c	-1131	Rv2786c	22	0.0220884	G	shortens annotated ORF
3339875+	+	3339875	129.5	Rv2985	-2290	Rv2984	22	0.0098699	G	shortens annotated ORF
3473883-	-	3473883	386.5	Rv3104c	-1105	Rv3105c	22	0.0193492	G	shortens annotated ORF
3609736-	-	3609736	220	Rv3231c	-863	Rv3232c	22	0.0247748	G	shortens annotated ORF
3826273+	+	3826273	6189.5	Rv3408	-275	Rv3407	22	0.0733333	G	shortens annotated ORF
2870340-	-	2870340	173.5	Rv2549c	-218	Rv2550c	25	0.101626	G	shortens annotated ORF
3582481-	-	3582481	526	Rv3202c	-2281	Rv3205c	25	0.0284414	G	shortens annotated ORF
3781002+	+	3781002	154	Rv3371	-3930	Rv3369	25	0.0574713	A	shortens annotated ORF
438715-	-	438715	118.5	Rv0357c	-1946	Rv0360c	25	0.0570776	A	shortens annotated ORF
701430+	+	701430	112	Rv0606	-586	Rv0605	25	0.0410509	A	shortens annotated ORF
794739+	+	794739	154.5	Rv0696	-780	Rv0695	25	0.0330688	G	shortens annotated ORF
383514-	-	383514	96.5	Rv0310c	-4366	Rv0314c	28	0.0422323	A	shortens annotated ORF
1538420+	+	1538420	42	Rv1368	-2600	Rv1366	31	0.0377129	G	shortens annotated ORF
1700242+	+	1700242	24.5	Rv1510	-1053	Rv1509	31	0.0351474	G	shortens annotated ORF
2291190-	-	2291190	73	Rv2044c	-1591	Rv2045c	31	0.0201823	A	shortens annotated ORF
3059201-	-	3059201	47.5	Rv2745c	-670	Rv2746c	31	0.0492063	G	shortens annotated ORF
397472+	+	397472	57.5	Rv0333	-782	Rv0332	31	0.0394402	G	shortens annotated ORF
1742159-	-	1742159	31	Rv1532c	-8609	Rv1538c	34	0.0346585	A	shortens annotated ORF
3799910-	-	3799910	78	Rv3384c	-275	Rv3385c	34	0.110032	A	shortens annotated ORF
499746+	+	499746	68	Rv0415	-1402	Rv0413	34	0.0519878	G	shortens annotated ORF
1856810+	+	1856810	51.5	Rv1648	-921	Rv1647	37	0.0389064	G	shortens annotated ORF
2437850-	-	2437850	125.5	Rv2172c	-3314	Rv2175c	37	0.0839002	G	shortens annotated ORF
2477145-	-	2477145	189	Rv2210c	-1175	Rv2211c	37	0.0324561	G	shortens annotated ORF
3242234+	+	3242234	284.5	Rv2929	-736	Rv2928	37	0.0470738	G	shortens annotated ORF
3313165-	-	3313165	102.5	Rv2959c	-327	Rv2960c	37	0.148594	G	shortens annotated ORF
3366414-	-	3366414	53	Rv3005c	-1882	Rv3007c	37	0.0601626	G	shortens annotated ORF
4162342+	+	4162342	91	Rv3720	-1394	Rv3719	37	0.0261854	G	shortens annotated ORF
1686310+	+	1686310	244.5	Rv1495	-260	Rv1494	40	0.132013	G	shortens annotated ORF
2160289-	-	2160289	52	Rv1912c	-1198	Rv1914c	40	0.0980392	G	shortens annotated ORF
2171662+	+	2171662	101	Rv1922	-2405	Rv1920	40	0.0462963	G	shortens annotated ORF
3070810-	-	3070810	76	Rv2757c	-224	Rv2758c	40	0.149813	G	shortens annotated ORF
731152+	+	731152	2593	Rvnt06	-342	Rv0634A	40	0.15873	A	shortens annotated ORF
1247010-	-	1247010	21.5	Rv1120c	-3506	Rv1123c	43	0.0473047	G	shortens annotated ORF
2900648-	-	2900648	699.5	Rv2572c	-2845	Rv2576c	43	0.0924731	A	shortens annotated ORF
571752+	+	571752	573	Rv0485	-2232	Rv0483	43	0.0317109	G	shortens annotated ORF
822908+	+	822908	180.5	Rv0732	-1892	Rv0730	43	0.0589849	A	shortens annotated ORF
193671+	+	193671	2860.5	Rv0166	-1322	Rv0164	46	0.0946502	A	shortens annotated ORF
2408329-	-	2408329	26.5	Rv2148c	-713	Rv2149c	46	0.061089	G	shortens annotated ORF
2599902-	-	2599902	55	Rv2325c	-2045	Rv2326c	46	0.0219675	G	shortens annotated ORF
1100508+	+	1100508	290.5	Rv0986	-1295	Rv0984	49	0.0897436	A	shortens annotated ORF
1659811+	+	1659811	269.5	Rv1473	-845	Rv1472	49	0.0571096	G	shortens annotated ORF
2505651-	-	2505651	104.5	Rv2230c	-1043	Rv2231c	49	0.0447489	G	shortens annotated ORF
2906862+	+	2906862	316.5	Rv2589	-9498	Rv2582	49	0.0528587	G	shortens annotated ORF
2962761+	+	2962761	39.5	Rv2637	-825	Rv2636	49	0.0722714	A	shortens annotated ORF
4063856-	-	4063856	683.5	Rv3622c	-1658	Rv3624c	49	0.0752688	G	shortens annotated ORF
640856-	-	640856	59	Rv0549c	-215	Rv0550c	49	0.183521	A	shortens annotated ORF
1505968+	+	1505968	93.5	Rv1340	-787	Rv1339	52	0.0632603	G	shortens annotated ORF
3639251-	-	3639251	2059	Rv3257c	-542	Rv3258c	52	0.105691	G	shortens annotated ORF
170128-	-	170128	102.5	Rv0141c	-2447	Rv0143c	55	0.0371873	A	shortens annotated ORF
4239917+	+	4239917	66	Rv3794	-3316	Rv3793	55	0.0167428	G	shortens annotated ORF
612020-	-	612020	102	Rv0516c	-3485	Rv0519c	55	0.0609081	A	shortens annotated ORF
1228740+	+	1228740	78.5	Rv1104	-2561	Rv1100	58	0.0826211	G	shortens annotated ORF
1815310+	+	1815310	101	Rv1616	-373	Rv1615	58	0.131519	G	shortens annotated ORF
4140550+	+	4140550	29	Rv3699	-1494	Rv3698	58	0.0379085	G	shortens annotated ORF
1976660+	+	1976660	32.5	Rv1751	-2961	Rv1748	61	0.0833333	G	shortens annotated ORF
2112049-	-	2112049	90.5	Rv1863c	-688	Rv1864c	61	0.0806878	G	shortens annotated ORF
2139627-	-	2139627	31	Rv1889c	-610	Rv1890c	61	0.0996732	G	shortens annotated ORF
4082867+	+	4082867	63	Rv3649	-5914	Rv3645	61	0.0369697	A	shortens annotated ORF
490645-	-	490645	21	Rv0403c	-6989	Rv0406c	61	0.0744811	A	shortens annotated ORF
1509034+	+	1509034	41.5	Rv1345	-247	Rv1344	67	0.208723	A	shortens annotated ORF
273121+	+	273121	40	Rv0231	-2937	Rv0228	67	0.0547386	G	shortens annotated ORF
1599585-	-	1599585	36.5	Rv1411c	-11103	Rv1424c	70	0.0918635	G	shortens annotated ORF
1646258+	+	1646258	178.5	Rv1461	-731	Rv1460	73	0.0904585	G	shortens annotated ORF
3723728+	+	3723728	99.5	Rv3338	-176	Rv3337	73	0.18863	A	shortens annotated ORF
1254630+	+	1254630	438.5	Rv1131	-1502	Rv1130	76	0.0480708	A	shortens annotated ORF
2566847+	+	2566847	62.5	Rv2296	-657	Rv2295	76	0.118936	A	shortens annotated ORF
962680+	+	962680	715	Rv0864	-210	Rv0863	82	0.29078	G	shortens annotated ORF
1231207-	-	1231207	204.5	Rv1102c	-236	Rv1103c	85	0.264798	G	shortens annotated ORF
1407426+	+	1407426	45	Rv1260	-814	Rv1259	88	0.0977778	G	shortens annotated ORF
1123508-	-	1123508	22.5	Rv1004c	-1360	Rv1005c	91	0.0660857	G	shortens annotated ORF
2066547+	+	2066547	122.5	Rv1822	-2533	Rv1821	91	0.0374948	G	shortens annotated ORF
2864520+	+	2864520	79.5	Rv2542	-610	Rv2541	94	0.230392	G	shortens annotated ORF
256160+	+	256160	35	Rv0216	-2753	Rv0214	97	0.0600991	A	shortens annotated ORF
586218-	-	586218	184.5	Rv0493c	-1528	Rv0495c	97	0.108866	G	shortens annotated ORF
1954532-	-	1954532	93	Rv1725c	-2781	Rv1728c	103	0.133593	G	shortens annotated ORF
711638+	+	711638	40	Rv0619	-536	Rv0618	103	0.147989	G	shortens annotated ORF
2195829-	-	2195829	104	Rv1943c	-482	Rv1944c	106	0.179357	A	shortens annotated ORF
2397210-	-	2397210	1050.5	Rv2136c	-372	Rv2137c	106	0.256039	A	shortens annotated ORF
1157847-	-	1157847	37.5	Rv1028c	-6161	Rv1032c	109	0.0712418	G	shortens annotated ORF
2134153-	-	2134153	580.5	Rv1883c	-461	Rv1884c	109	0.205273	A	shortens annotated ORF
1413371+	+	1413371	132	Rv1274	-10826	Rv1265	112	0.164464	A	shortens annotated ORF
214026-	-	214026	157.5	Rv0181c	-1015	Rv0182c	115	0.103324	G	shortens annotated ORF
2775688+	+	2775688	30.5	Rvnt28	-18488	Rv2473	121	0.168759	A	shortens annotated ORF
742497-	-	742497	85	Rv0646c	-1358	Rv0647c	121	0.0824813	A	shortens annotated ORF
756017-	-	756017	31.5	Rv0661c	-245	Rv0662c	121	0.327913	A	shortens annotated ORF
47084-	-	47084	241.5	Rv0040c	-3719	Rv0042c	124	0.197767	A	shortens annotated ORF
65678+	+	65678	322	Rv0063	-1245	Rv0062	127	0.111111	G	shortens annotated ORF
1901176+	+	1901176	341	Rv1677	-572	Rv1676	130	0.184397	G	shortens annotated ORF
2289109-	-	2289109	43.5	Rv2042c	-428	Rv2043c	133	0.237077	G	shortens annotated ORF
103525-	-	103525	29.5	Rv0078A	-15724	Rv0093c	139	0.163722	A	shortens annotated ORF
1552517-	-	1552517	46.5	Rv1377c	-1300	Rv1378c	139	0.0973389	A	shortens annotated ORF
2195206-	-	2195206	403.5	Rv1942c	-233	Rv1943c	142	0.375661	A	shortens annotated ORF
148635+	+	148635	42	Rv0123	-221	Rv0122	145	0.392954	G	shortens annotated ORF
1444900-	-	1444900	61	Rv1283c	-7783	Rv1290c	148	0.0945083	G	shortens annotated ORF
2372422-	-	2372422	166.5	Rv2111c	-1630	Rv2112c	148	0.0888889	A	shortens annotated ORF
3660025+	+	3660025	83	Rv3280	-2037	Rv3277	148	0.180708	G	shortens annotated ORF
2506428+	+	2506428	24.5	Rv2234	-718	Rv2232	151	0.172374	G	shortens annotated ORF
3062350-	-	3062350	199	Rv2746c	-3119	Rv2748c	157	0.0592006	A	shortens annotated ORF
309855+	+	309855	83.5	Rv0267	-11476	Rv0257	157	0.418667	A	shortens annotated ORF
1242669-	-	1242669	38.5	Rv1116A	-1279	Rv1118c	163	0.189315	G	shortens annotated ORF
3308371-	-	3308371	196	Rv2954c	-980	Rv2955c	175	0.181159	A	shortens annotated ORF
417487+	+	417487	30	Rv0348	-806	Rv0347	184	0.186424	G	shortens annotated ORF
1024400+	+	1024400	72	Rv0919	-284	Rv0918	190	0.398323	A	shortens annotated ORF
2403166+	+	2403166	67.5	Rv2170	-29069	Rv2143	190	0.179415	G	shortens annotated ORF
3112014+	+	3112014	38	Rv2805	-853	Rv2803	193	0.412393	A	shortens annotated ORF
3549951-	-	3549951	125	Rv3180c	-263	Rv3181c	193	0.426049	G	shortens annotated ORF
170485+	+	170485	176.5	Rv0145	-730	Rv0144	202	0.23962	A	shortens annotated ORF
2512280-	-	2512280	161	Rv2239c	-628	Rv2240c	208	0.260652	G	shortens annotated ORF
2267502-	-	2267502	53	Rv2021c	-392	Rv2022c	223	0.367987	G	shortens annotated ORF
1717911+	+	1717911	178	Rv1524	-815	Rv1523	259	0.248084	G	shortens annotated ORF
2582025-	-	2582025	390	Rvnt24	-188	Rv2309c	274	0.600877	G	shortens annotated ORF
881732+	+	881732	32	Rv0787A	-792	Rv0787	274	0.285417	A	shortens annotated ORF
1027452+	+	1027452	51.5	Rv0922	-233	Rv0921	349	0.599656	G	shortens annotated ORF
2704080-	-	2704080	80	Rv2404c	-832	Rv2406c	358	0.834499	G	shortens annotated ORF
2015089+	+	2015089	27.5	Rv1782	-2651	Rv1780	391	0.693262	G	shortens annotated ORF
2853316+	+	2853316	23	Rv2536	-7136	Rv2529	442	0.317529	G	shortens annotated ORF
1066543+	+	1066543	31.5	Rv0956	-1018	Rv0955	466	0.340643	G	shortens annotated ORF
474373-	-	474373	312	Rv0392c	-1734	Rv0394c	469	0.651389	G	shortens annotated ORF
3500269-	-	3500269	126	Rv3133c	-354	Rv3134c	481	0.596035	G	shortens annotated ORF
3150693+	+	3150693	45.5	Rv2844	-20	Rv2843	523	0.957875	G	shortens annotated ORF
3626821-	-	3626821	399.5	Rv3245c	-208	Rv3246c	529	0.770015	G	shortens annotated ORF
1918480+	+	1918480	93	Rv1695	-266	Rv1694	541	0.670384	G	shortens annotated ORF
1507421+	+	1507421	80.5	Rv1341	-152	Rv1340	667	0.855128	A	shortens annotated ORF
4152805-	-	4152805	349.5	Rv3708c	-588	Rv3709c	679	0.536335	G	shortens annotated ORF
498872-	-	498872	49	Rv0411c	-572	Rv0412c	748	0.566667	G	shortens annotated ORF
4311853-	-	4311853	55.5	Rv3837c	-146	Rv3838c	817	0.845756	G	shortens annotated ORF
208328+	+	208328	327	Rv0177	-89	Rv0176	877	0.905057	G	shortens annotated ORF
1150726-	-	1150726	21.5	Rv1027c	-1619	Rv1028c	961	0.372048	G	shortens annotated ORF
3970351+	+	3970351	159.5	Rv3537	-5018	Rv3532	1009	0.826372	A	shortens annotated ORF
3737391-	-	3737391	20.5	Rv3343c	-456	Rv3344c	1048	0.720275	G	shortens annotated ORF
3572613-	-	3572613	55	Rv3199c	-70	Rv3200c	1057	0.9897	G	shortens annotated ORF
2415170-	-	2415170	525.5	Rv2154c	-248	Rv2155c	1225	0.838467	A	shortens annotated ORF
1030610-	-	1030610	92.5	Rv0923c	-33	Rv0924c	1255	0.975136	G	shortens annotated ORF
1055401-	-	1055401	49	Rv0943c	-1665	Rv0946c	1285	0.773165	A	shortens annotated ORF
218015+	+	218015	28.5	Rv0187	-690	Rv0186	1747	0.841522	G	shortens annotated ORF
2337158+	+	2337158	149	Rv2080	-148	Rv2079	1804	0.915271	A	shortens annotated ORF
