# Supplementary material for: Leaderless Transcripts and Small Proteins Are Common Features of the Mycobacterial Translational Landscape
Source: PLoS Genet. 2015 Nov 4;11(11):e1005641. doi: 10.1371/journal.pgen.1005641 (PMC4633059; doi:10.1371/journal.pgen.1005641)
Supplement: S5 Table — (XLSX) [file pgen.1005641.s012.xlsx]

## Sheet: LL-vs-LD No SD
TTC***AACGGTCTCCCCGTCCTCCACGGC***TCC
	LL site	Leadered site
		AAA	AAT	AAC	AAG	ATA	ATT	ATC	ATG	ACA	ACT	ACC	ACG	AGA	AGT	AGC	AGG	TAA	TAT	TAC	TAG	TTA	TTT	TTC	TTG	TCA	TCT	TCC	TCG	TGA	TGT	TGC	TGG	CAA	CAT	CAC	CAG	CTA	CTT	CTC	CTG	CCA	CCT	CCC	CCG	CGA	CGT	CGC	CGG
Leaderless	AAA	0	0	0	0	0	0	0	0	0	0	0	0	0	0	0	0	0	0	0	0	0	0	0	0	0	0	0	0	0	0	0	0	0	0	0	0	0	0	0	0	0	0	0	0	0	0	0	0
Site	AAT	0	0	0	0	0	0	0	0	0	0	0	0	0	0	0	0	0	0	0	0	1	0	0	0	0	0	0	0	0	0	0	0	0	0	0	0	0	0	0	0	0	0	0	0	0	0	0	0
	AAC	0	0	0	0	0	0	0	0	0	0	0	0	0	0	0	0	0	0	0	0	0	0	0	2	0	0	0	396	0	0	0	0	0	0	0	0	0	0	0	0	0	0	0	0	0	0	0	0
	AAG	0	0	0	0	0	0	0	0	0	0	0	0	0	0	0	0	0	0	0	0	0	0	0	0	0	0	0	0	0	0	0	0	0	0	0	0	0	0	0	0	0	0	0	0	0	0	0	0
	ATA	0	0	0	0	0	0	0	0	0	0	0	0	0	0	0	0	0	0	0	0	0	0	0	0	0	0	0	0	0	0	7	0	0	0	0	0	0	0	0	0	0	0	4	0	0	0	0	0
	ATT	0	0	0	0	1	0	1	0	0	0	0	0	0	0	0	0	0	0	1	0	0	0	0	0	0	0	0	0	0	0	0	0	0	0	0	0	1	0	0	0	0	0	0	0	0	0	0	0
	ATC	1	0	0	0	0	0	0	0	0	0	0	0	1	0	0	0	0	0	0	0	0	0	0	0	0	0	0	0	0	0	0	0	0	0	0	0	0	0	0	0	0	0	0	0	0	0	0	0
	ATG	146	884	340	123	199	170	189	121	745	357	2065	277	176	1125	300	58	0	80	189	0	253	652	57	90	338	224	621	356	2	518	169	58	85	146	175	100	419	86	94	82	197	178	575	2275	344	97	655	119
	ACA	0	0	0	0	0	0	0	0	0	0	0	0	0	0	0	0	0	0	0	0	0	0	0	0	0	0	0	0	0	0	0	0	0	0	0	0	0	0	0	0	0	0	0	0	0	0	0	0
	ACT	0	0	0	0	0	0	0	0	0	0	0	0	0	0	0	0	0	0	0	0	0	0	0	0	0	0	0	0	0	0	0	0	0	0	0	0	0	0	0	0	0	0	0	0	0	0	0	0
	ACC	0	0	0	0	0	0	0	0	0	0	0	0	0	0	0	0	0	0	0	0	0	0	0	0	0	0	0	0	0	0	0	0	0	0	0	0	0	0	0	0	0	0	0	0	0	0	0	0
	ACG	0	0	0	0	0	1	0	0	0	0	0	0	0	3	0	0	0	0	0	0	0	0	0	0	0	0	0	0	0	0	0	0	0	0	0	0	0	0	0	0	0	0	0	0	0	0	0	0
	AGA	0	0	0	0	0	0	0	0	0	0	0	0	0	0	0	0	0	0	0	0	0	0	0	0	0	0	0	0	0	0	0	0	0	0	0	0	0	0	0	0	0	0	0	1	0	0	0	0
	AGT	0	0	0	0	0	0	0	0	0	0	0	0	0	0	0	0	0	0	0	0	0	0	0	0	0	0	1	0	0	0	0	0	0	0	0	0	0	0	0	0	0	1	0	0	0	0	0	0
	AGC	0	0	0	0	0	0	0	0	0	0	0	0	0	0	0	0	0	0	0	0	0	0	0	0	0	0	0	0	0	0	0	0	0	0	0	0	0	0	0	0	0	0	0	0	0	0	0	0
	AGG	0	0	0	0	0	0	0	0	0	0	0	0	0	0	0	0	0	0	0	0	0	0	0	0	0	0	0	0	0	0	0	0	0	0	0	0	0	0	0	0	0	0	0	0	0	0	0	0
	TAA	0	0	0	0	0	0	0	0	0	0	0	0	0	0	0	0	0	0	0	0	0	0	0	0	0	0	0	0	0	0	0	0	0	0	0	0	0	0	0	0	0	0	0	0	0	0	0	0
	TAT	0	0	0	0	0	0	0	0	0	0	0	0	0	0	0	0	0	0	0	0	0	1	0	0	0	0	0	0	0	0	0	0	0	0	0	0	0	0	0	0	0	0	0	0	0	0	1	0
	TAC	0	0	0	0	0	0	0	0	0	0	0	0	0	0	0	0	0	0	0	0	0	0	0	0	1	0	0	0	0	0	0	0	0	0	0	0	0	0	0	0	0	0	0	2	0	0	0	0
	TAG	0	0	0	0	0	0	0	0	0	0	0	1	0	0	0	0	0	1	0	0	0	0	0	0	0	0	1	1	0	0	0	0	0	0	0	0	0	0	0	0	0	0	0	0	0	0	0	0
	TTA	0	0	0	0	0	0	0	0	0	0	0	0	0	0	0	0	0	0	0	0	0	0	0	0	0	0	0	0	0	0	0	0	0	0	0	0	0	0	0	0	0	0	0	0	0	0	0	0
	TTT	0	0	0	0	0	0	0	0	0	0	0	0	0	0	0	0	0	0	0	0	0	0	0	0	0	0	0	0	0	0	0	0	0	0	0	0	0	0	0	0	0	0	0	0	0	0	0	0
	TTC	0	0	0	0	0	0	0	0	0	0	0	0	0	0	0	0	0	0	0	0	0	0	0	0	0	0	0	0	0	0	0	0	0	0	0	0	0	0	0	0	0	0	0	0	0	0	0	0
	TTG	0	0	0	0	0	0	0	0	0	0	2	0	0	0	0	3	0	0	0	0	1	2	0	0	0	0	0	0	0	0	0	1	0	0	0	0	0	0	1	0	0	0	0	0	0	0	2	0
	TCA	0	0	0	0	2	0	0	0	0	0	0	0	0	0	1	0	0	0	0	0	0	0	1	0	0	0	0	0	0	0	0	0	0	0	0	0	0	0	0	0	0	0	0	0	0	0	1	0
	TCT	0	0	0	0	0	0	0	0	0	0	0	0	0	0	0	0	0	0	0	0	0	0	0	0	0	0	0	0	0	0	0	0	0	0	0	0	0	0	0	0	0	0	0	0	0	0	0	0
	TCC	0	0	0	0	0	0	0	0	0	0	0	0	0	0	0	0	0	0	0	0	0	0	0	0	0	0	0	0	0	0	0	0	0	0	0	0	0	0	0	0	0	0	0	0	0	0	0	0
	TCG	0	0	0	0	0	0	0	0	0	0	0	0	0	0	0	0	0	0	0	0	0	0	0	0	0	0	0	0	0	0	0	0	0	0	0	0	0	0	0	0	0	0	0	0	0	0	0	0
	TGA	0	0	0	0	0	0	0	0	0	0	0	0	0	0	0	0	0	0	0	0	0	0	0	0	0	0	0	0	0	0	0	0	0	0	0	0	0	0	0	0	0	2	0	0	0	0	0	0
	TGT	0	0	0	0	0	0	0	0	0	0	0	1	0	0	0	0	0	0	0	0	0	0	0	0	0	0	0	0	0	0	0	1	0	0	0	0	0	0	0	0	0	0	0	0	0	0	0	0
	TGC	0	0	0	0	0	1	0	0	2	0	0	0	0	0	0	0	0	0	0	0	0	0	0	0	0	0	0	0	0	0	0	0	0	0	0	0	0	0	0	0	0	0	0	0	0	0	0	0
	TGG	0	0	0	0	0	0	0	0	0	0	1	0	0	0	0	0	0	0	0	0	0	0	0	0	0	0	0	0	0	0	0	0	0	0	0	0	0	0	0	0	0	0	0	0	0	0	0	0
	CAA	0	0	0	0	0	0	0	0	0	0	0	0	0	0	0	0	0	0	0	0	0	0	0	0	0	0	0	0	0	0	0	0	0	0	0	0	0	0	0	0	0	0	0	0	0	0	0	0
	CAT	0	0	0	0	0	0	0	0	0	0	0	0	0	0	0	0	0	0	0	0	0	0	0	0	0	0	0	0	0	0	0	0	0	0	0	0	0	0	0	0	0	0	0	0	0	0	0	0
	CAC	0	0	0	0	0	0	0	0	0	0	0	0	0	0	0	0	0	0	0	0	0	0	0	0	0	0	0	0	0	0	0	0	0	0	0	0	0	0	0	0	0	0	0	0	0	0	1	0
	CAG	0	0	0	0	0	0	0	0	0	0	0	0	0	0	0	1	0	0	0	0	0	0	0	0	0	0	0	0	0	0	0	0	0	0	0	0	0	0	0	0	0	0	0	1	0	0	0	0
	CTA	0	0	0	0	0	0	0	0	0	0	0	0	0	0	0	0	0	0	0	0	0	0	0	0	0	0	0	0	0	0	0	0	0	0	0	0	0	0	0	0	0	0	0	0	0	0	0	0
	CTT	0	0	0	0	0	0	0	0	0	0	0	0	0	0	0	0	0	0	0	0	0	0	0	0	0	0	0	0	0	0	0	0	0	0	0	0	0	0	0	0	0	0	0	0	0	0	0	0
	CTC	0	0	0	0	0	0	0	0	0	0	0	0	0	0	0	0	0	0	0	0	0	0	0	0	0	0	0	0	0	0	0	0	0	0	0	0	0	0	0	0	0	0	0	0	0	0	0	0
	CTG	0	0	0	1	0	0	0	0	0	0	0	0	0	0	0	0	0	0	0	0	0	0	0	0	0	0	0	0	0	0	0	0	0	1	0	0	0	0	0	0	0	0	0	0	0	0	0	0
	CCA	0	0	0	0	0	0	0	0	0	0	0	0	0	0	0	0	0	0	0	0	0	0	0	0	0	0	0	0	0	0	0	0	0	0	0	0	0	0	0	0	0	0	0	0	0	0	0	0
	CCT	0	0	0	0	0	0	0	0	0	0	0	0	0	0	0	0	0	0	0	0	0	0	0	0	0	0	0	0	0	0	0	0	0	0	1	0	0	0	0	0	0	0	0	0	0	0	0	0
	CCC	0	0	0	0	0	0	0	0	0	0	0	0	0	0	0	0	0	0	0	0	0	0	0	0	0	0	0	0	0	0	0	0	0	0	0	0	0	0	0	0	0	0	0	0	0	0	0	0
	CCG	0	0	0	0	0	0	0	0	0	0	0	0	0	0	0	0	0	0	0	0	0	0	0	0	0	0	0	0	0	0	0	0	0	0	0	0	0	0	0	0	0	0	0	0	0	0	0	0
	CGA	0	0	0	0	0	0	0	0	0	0	0	0	0	0	0	0	0	0	0	0	0	0	0	0	0	0	0	0	0	0	0	0	0	0	0	0	0	0	0	0	0	0	0	0	0	0	0	0
	CGT	0	0	0	0	0	0	0	0	0	0	0	0	0	0	0	0	0	0	0	0	0	0	0	0	0	0	0	0	0	0	0	0	0	0	0	0	0	0	0	0	0	0	0	0	0	0	0	0
	CGC	0	0	0	0	0	0	0	0	0	0	1	0	0	0	0	0	0	0	0	0	0	0	0	1	0	0	0	0	0	0	0	0	0	0	0	0	0	0	0	0	0	0	0	0	0	0	0	0
	CGG	0	0	0	0	0	0	0	0	0	0	0	0	0	0	0	0	0	0	0	0	0	0	0	0	0	0	0	0	0	0	0	0	0	0	0	0	0	0	0	0	0	0	0	0	0	0	0	0
	GAA	0	0	0	0	0	0	0	0	0	0	0	0	0	0	0	0	0	0	0	0	0	0	0	0	0	0	0	0	0	0	0	0	0	0	0	0	0	0	0	0	0	0	0	0	0	0	0	0
	GAT	0	0	0	0	0	0	0	0	0	0	0	0	0	0	0	0	1	0	0	0	0	0	0	0	0	0	0	0	0	0	0	0	0	0	1	0	0	0	0	0	0	0	0	0	0	0	0	0
	GAC	0	0	0	0	0	0	0	0	0	0	0	0	0	0	0	0	0	0	0	0	0	0	0	0	0	0	0	1	0	0	0	0	0	0	0	0	0	0	0	0	0	0	0	0	0	0	0	0
	GAG	0	0	0	0	0	0	0	0	1	0	0	1	0	0	0	0	0	0	0	0	0	0	0	0	0	0	0	0	0	0	0	0	0	0	0	1	0	0	0	0	0	0	1	0	0	0	1	0
	GTA	0	0	0	0	1	0	0	1	0	0	0	0	0	0	0	0	0	0	0	0	1	0	0	1	0	0	0	0	0	0	0	0	0	0	0	0	1	1	1	0	0	0	0	0	1	0	1	0
	GTT	0	1	0	0	0	0	0	0	0	0	0	0	0	0	0	0	0	0	1	0	0	0	0	0	0	0	0	0	0	0	0	0	0	0	1	0	0	0	0	0	0	0	0	0	1	0	0	0
	GTC	0	0	0	0	0	0	0	0	0	0	0	0	0	0	0	0	0	0	0	0	0	0	0	0	0	0	0	0	0	0	0	0	0	0	1	0	0	0	0	0	0	0	0	0	0	1	0	0
	GTG	6271	8886	5874	5776	5357	9445	4813	6539	5466	5156	8776	3936	8910	8355	4772	4647	17	4919	3416	2	3887	3719	4731	2307	5371	5141	8825	3791	98	1798	5159	1933	5106	6805	7745	3834	4831	5303	4068	4088	8300	6903	12986	11431	9882	148	8921	2739
	GCA	0	0	0	0	0	0	0	0	0	0	0	0	0	0	0	0	0	0	0	0	0	0	0	0	0	0	0	0	0	0	0	0	0	0	0	0	0	0	0	0	0	0	0	0	0	0	0	0
	GCT	0	0	0	0	0	0	0	0	0	0	0	0	0	0	0	0	0	0	0	0	0	0	0	0	0	0	2	0	0	0	0	0	0	0	0	0	0	0	0	0	0	0	0	0	0	0	0	0
	GCC	0	0	0	0	0	0	0	0	0	0	0	0	0	0	0	0	0	0	0	0	0	0	0	0	0	0	0	0	0	0	0	0	0	1	0	0	0	0	0	0	0	0	0	0	0	0	0	0
	GCG	0	0	1	0	0	1	3	3	1	0	1	0	0	2	1	0	0	0	0	0	0	0	0	0	0	0	4	0	0	0	1	0	0	2	1	0	0	0	0	0	0	0	0	0	0	0	1	0
	GGA	0	0	0	0	0	0	0	0	0	0	0	0	0	0	0	0	0	0	0	0	0	0	0	0	0	0	0	0	0	0	0	0	0	0	0	0	0	0	0	0	0	0	0	0	0	0	0	0
	GGT	0	0	0	0	0	0	0	0	0	0	0	0	0	0	0	0	0	0	0	0	0	0	0	0	0	0	0	0	0	0	0	0	0	0	0	0	1	0	0	0	0	0	0	0	0	0	0	0
	GGC	0	1	0	0	0	0	0	0	0	0	0	0	0	0	0	0	0	0	0	0	0	0	0	0	0	0	0	0	0	0	0	0	0	0	0	0	0	0	0	0	0	0	0	0	0	0	0	0
	GGG	0	0	0	0	0	0	0	0	0	0	0	0	0	0	0	0	0	0	0	0	0	0	0	0	0	0	0	0	0	0	0	0	0	0	0	0	0	0	0	0	0	0	0	0	0	0	0	0
Column (leadered) Totals		6418	9772	6215	5900	5560	9618	5006	6664	6215	5513	10846	4216	9087	9485	5074	4709	18	5000	3607	2	4143	4374	4789	2401	5710	5365	9454	4545	100	2316	5336	1993	5191	6955	7925	3935	5253	5390	4164	4170	8497	7084	13566	13710	10228	246	9584	2858
Column (leadered) Averages		100.281	152.688	97.1094	92.1875	86.875	150.281	78.2188	104.125	97.1094	86.1406	169.469	65.875	141.984	148.203	79.2812	73.5781	0.28125	78.125	56.3594	0.03125	64.7344	68.3438	74.8281	37.5156	89.2188	83.8281	147.719	71.0156	1.5625	36.1875	83.375	31.1406	81.1094	108.672	123.828	61.4844	82.0781	84.2188	65.0625	65.1562	132.766	110.688	211.969	214.219	159.812	3.84375	149.75	44.6562
[truncated: 18 more columns]

## Sheet: LL-vs-LD, with SD
TTC***AACGGTCAGGAGAAGGAGGACGGC***TCC
		Leadered site
		AAA	AAT	AAC	AAG	ATA	ATT	ATC	ATG	ACA	ACT	ACC	ACG	AGA	AGT	AGC	AGG	TAA	TAT	TAC	TAG	TTA	TTT	TTC	TTG	TCA	TCT	TCC	TCG	TGA	TGT	TGC	TGG	CAA	CAT	CAC	CAG	CTA	CTT	CTC	CTG	CCA	CCT	CCC	CCG	CGA	CGT	CGC	CGG
Leaderless	AAA	0	0	0	0	2	6	0	5456	0	0	0	0	0	0	1	0	0	0	0	0	7	1	2	18459	0	0	0	3	0	4	0	1	0	0	0	0	0	0	0	4	0	0	0	0	0	0	0	1
Site	AAT	0	0	0	0	4	752	14	375	0	0	0	0	0	0	0	0	0	0	0	0	0	1	0	555	0	0	0	3	0	1	0	0	0	0	0	0	0	0	0	0	0	0	0	0	0	0	0	0
	AAC	0	0	0	0	1	278	28	119	0	0	0	1	0	3	0	0	0	0	0	0	0	0	0	163	0	0	0	0	0	0	0	0	0	0	0	0	0	0	0	0	0	0	0	0	0	0	0	0
	AAG	0	0	0	0	1	348	7	263	0	4	0	2	0	0	0	0	0	0	0	0	0	0	0	232	0	0	2	0	0	0	0	0	0	1	0	0	0	0	0	0	0	0	0	0	2	0	0	0
	ATA	0	0	0	0	1	719	21	307	0	0	0	0	0	0	0	0	0	1	0	0	0	0	0	258	0	0	0	0	1	0	0	0	1	0	0	0	0	0	0	2	0	0	0	1	0	0	0	0
	ATT	0	2	0	0	18	789	140	223	0	0	0	0	0	0	0	0	0	0	0	2	0	1	0	363	2	0	0	0	0	0	0	1	0	0	1	0	0	0	0	70	2	0	3	0	0	0	0	0
	ATC	0	0	1	0	5	693	33	214	0	0	0	0	0	0	0	0	0	0	1	0	0	0	0	136	2	0	0	0	0	0	0	0	0	0	0	0	0	0	0	9	0	0	0	0	0	0	0	0
	ATG	124	9	192	6	21	95	21	29	65	98	19	17	111	31	157	13	0	54	12	0	234	193	753	15	834	60	41	8	2	316	28	276	39	26	327	6	550	53	14	1141	102	13	18	226	108	56	91	749
	ACA	0	0	0	0	2	293	6	419	0	0	0	0	0	0	0	0	0	0	0	0	1	0	0	673	0	0	0	1	0	0	0	0	0	0	0	0	0	0	1	0	0	0	0	1	0	0	0	0
	ACT	0	0	0	0	0	536	16	366	0	0	0	0	0	0	0	0	0	0	0	0	0	0	0	243	0	1	0	0	0	3	0	0	0	0	1	0	0	0	0	0	0	0	0	0	0	0	0	0
	ACC	0	0	0	0	0	253	4	483	0	0	0	0	1	0	2	0	0	0	0	0	0	0	0	462	0	1	0	0	0	0	0	1	0	0	0	0	0	0	0	1	0	0	0	0	0	0	0	0
	ACG	0	0	0	0	0	275	6	417	0	0	0	0	0	0	0	0	0	0	0	0	1	0	0	203	0	0	0	0	1	0	0	0	0	0	0	0	0	0	0	0	0	0	0	0	0	0	0	0
	AGA	0	0	0	0	1	367	11	264	0	1	1	0	0	0	0	1	0	0	0	0	0	0	0	278	0	0	0	0	0	0	0	0	0	0	0	0	0	0	0	0	0	0	0	0	0	1	0	0
	AGT	0	0	0	0	5	704	20	292	0	0	0	1	0	0	0	0	0	0	0	0	0	0	0	378	0	0	2	4	1	5	0	0	0	1	0	0	1	2	1	0	0	0	0	0	0	0	0	0
	AGC	0	0	0	0	2	476	6	825	0	0	0	0	0	0	0	0	0	0	0	0	0	0	0	480	0	0	0	0	1	1	0	0	2	0	1	0	0	0	1	0	0	0	0	0	1	0	0	0
	AGG	0	0	0	0	1	466	9	355	0	0	1	0	0	1	0	0	0	0	0	0	2	0	1	595	0	0	0	1	0	2	0	0	0	0	0	0	0	1	0	0	1	0	0	0	0	0	0	0
	TAA	1	0	0	0	4	14	1	8479	0	0	0	2	0	0	0	0	0	0	5	0	6	0	1	11521	0	0	0	5	0	6	1	1	0	0	1	0	0	0	0	1	0	0	0	0	2	0	0	0
	TAT	0	0	0	0	0	99	1	3030	0	2	0	1	0	0	0	0	0	0	0	0	0	0	0	2445	0	0	0	4	0	4	0	1	0	0	1	0	0	0	0	0	1	1	0	0	0	0	1	0
	TAC	0	0	0	0	0	317	2	306	0	0	0	0	1	0	0	0	0	0	0	0	0	0	0	186	0	0	0	0	0	0	0	0	0	0	0	0	0	0	0	0	0	0	0	0	1	0	0	0
	TAG	0	0	0	0	0	410	0	405	0	0	0	1	0	3	0	0	0	0	0	0	0	0	2	764	0	0	0	1	3	5	0	1	0	0	0	0	0	0	1	0	0	0	0	0	1	0	0	0
	TTA	0	0	0	1	0	521	11	822	0	0	0	1	0	0	0	0	0	0	0	0	2	0	0	2144	0	0	0	1	0	3	0	0	0	0	24	0	0	0	1	2	0	1	0	0	0	0	0	0
	TTT	0	0	0	0	4	297	10	7239	0	0	0	3	0	0	0	0	0	0	0	0	0	0	0	5459	1	0	0	0	0	3	1	1	0	0	0	0	0	0	0	0	0	0	0	0	1	0	0	0
	TTC	0	0	0	0	2	567	3	1327	0	0	0	0	0	0	0	0	0	0	0	0	0	0	0	714	0	0	0	0	0	0	0	2	0	0	0	0	0	1	0	0	0	0	0	0	0	0	1	0
	TTG	1	0	0	0	0	493	0	693	0	0	0	0	0	0	0	0	0	0	0	0	0	0	0	1014	0	0	0	1	2	0	0	0	0	0	0	0	0	0	1	0	0	0	0	0	0	0	0	0
	TCA	2	0	0	0	3	473	5	1132	0	0	0	0	0	1	0	0	1	1	1	0	0	0	0	1082	0	0	0	0	1	9	0	0	0	0	0	0	0	0	0	0	0	0	0	0	0	0	0	0
	TCT	0	0	0	0	1	468	1	860	0	0	0	0	0	0	0	0	0	0	0	0	0	0	3	1251	0	0	0	1	1	4	1	0	0	0	1	0	0	0	0	0	1	0	0	0	0	2	0	0
	TCC	0	0	0	0	3	283	1	1091	0	0	0	0	0	0	0	0	0	0	0	0	0	0	0	1095	0	0	0	1	0	1	0	0	0	0	3	0	1	0	0	1	2	0	0	0	0	0	1	0
	TCG	0	0	0	0	0	394	4	325	0	1	2	0	0	0	0	0	0	0	0	0	0	0	0	451	1	0	0	3	1	4	0	1	0	0	0	0	0	0	0	1	0	0	0	0	0	0	1	0
	TGA	0	0	0	0	1	254	1	604	0	0	0	1	0	0	0	0	0	0	0	0	1	0	0	628	0	0	0	1	0	0	1	0	1	3	0	0	0	0	0	0	0	0	0	0	0	0	0	0
	TGT	0	0	0	0	0	1034	15	482	0	1	0	0	0	0	2	0	0	1	0	1	1	0	1	415	0	0	0	0	0	2	0	0	0	0	0	0	0	0	0	0	0	0	1	0	0	0	0	0
	TGC	0	0	0	0	2	624	1	534	0	0	0	0	0	0	0	0	0	0	0	1	0	0	0	529	0	0	0	0	0	3	0	0	0	0	0	0	0	0	0	0	0	0	1	1	0	0	1	1
	TGG	0	0	0	0	1	459	5	915	0	0	0	0	0	0	0	0	0	0	0	0	2	0	0	1075	1	2	0	1	1	2	0	1	1	1	0	0	0	0	0	0	0	0	0	1	0	0	0	0
	CAA	0	1	0	0	1	363	4	1725	0	0	0	0	0	1	0	0	0	0	0	0	0	0	1	1828	0	0	0	3	0	4	0	0	0	0	0	0	0	0	0	2	0	0	0	0	1	0	0	0
	CAT	0	0	1	0	2	101	0	2147	0	0	0	0	1	1	0	0	0	0	0	0	1	0	1	2596	0	0	0	5	1	5	0	0	0	0	0	0	0	1	0	1	0	2	0	0	0	1	0	0
	CAC	0	0	0	0	2	333	4	250	0	0	0	0	0	1	0	0	0	0	0	0	0	0	0	416	0	0	0	0	2	0	0	0	0	0	0	0	0	0	0	3	0	0	0	0	0	0	0	0
	CAG	0	0	0	0	1	394	2	539	0	0	0	0	0	0	0	0	0	0	0	0	0	0	0	390	0	0	0	0	1	0	0	0	0	0	0	0	0	0	0	0	0	0	0	0	0	0	0	0
	CTA	0	0	0	0	2	602	7	1082	0	0	0	0	0	0	0	0	0	0	0	0	0	0	4	959	0	0	0	1	0	0	1	0	0	0	0	0	1	0	0	3	0	0	0	0	0	0	0	0
	CTT	0	0	0	0	2	231	6	2234	0	0	0	1	0	0	0	0	0	0	0	0	0	0	0	2463	0	0	0	0	3	3	0	0	0	0	0	0	1	0	0	1	0	0	0	0	0	0	0	1
	CTC	0	0	0	0	0	189	0	1203	1	0	0	1	0	2	0	0	0	0	0	0	1	0	0	906	0	0	0	1	0	1	0	0	0	0	0	0	1	0	0	0	0	0	0	0	0	0	0	0
	CTG	1	0	0	0	4	435	4	434	0	0	0	1	0	1	0	0	0	0	0	0	0	0	0	509	0	0	0	2	0	0	0	0	0	1	0	0	0	0	1	0	0	0	0	0	0	0	0	0
	CCA	0	0	0	0	2	392	3	839	0	0	0	0	0	0	0	0	1	77	0	0	0	0	1	903	0	0	0	0	0	0	0	1	0	1	0	1	1	0	0	0	0	0	0	0	0	0	1	0
	CCT	1	0	0	1	1	286	2	1321	0	0	0	0	0	0	0	0	1	0	0	0	0	0	0	650	0	0	0	0	1	0	0	0	0	0	0	0	0	0	0	0	0	0	2	0	0	0	0	0
	CCC	0	0	0	0	0	15	0	57	0	0	0	0	0	0	0	0	0	0	0	0	0	0	0	85	0	0	0	0	0	0	0	0	0	0	0	0	0	0	0	0	0	0	0	0	0	0	0	0
	CCG	0	0	0	0	1	534	0	408	0	0	0	1	0	0	0	0	0	0	0	0	0	0	0	443	0	0	0	0	0	0	0	0	0	0	0	0	0	0	0	0	0	0	0	0	0	0	0	0
	CGA	0	0	0	0	2	461	0	381	0	2	0	0	0	0	0	0	0	0	0	0	0	0	0	390	0	0	0	0	0	1	0	0	0	0	0	0	0	0	0	0	0	0	0	0	0	0	0	0
	CGT	0	0	0	0	5	371	8	245	0	0	0	0	0	0	0	0	0	0	2	0	0	0	0	435	0	0	0	1	1	0	0	2	0	0	0	0	0	0	0	0	0	0	0	0	0	0	0	0
	CGC	0	0	0	0	1	521	0	586	0	0	0	0	0	0	0	0	1	0	0	0	0	0	0	694	0	0	0	0	0	2	0	0	1	0	0	0	0	1	0	0	0	0	0	0	0	0	0	0
	CGG	0	0	1	0	1	337	1	560	0	0	0	0	0	0	0	0	0	0	0	0	0	3	0	855	0	0	0	1	1	1	1	0	0	0	0	0	0	0	0	0	0	0	0	0	1	0	0	1
	GAA	0	0	0	0	2	324	7	383	0	0	0	1	0	0	0	0	0	0	0	0	0	0	0	765	0	1	0	0	0	0	0	0	0	0	0	0	0	0	0	0	0	0	0	0	1	0	0	0
	GAT	0	0	0	0	1	992	16	260	0	0	0	0	0	6	0	0	0	0	0	0	0	0	0	612	0	0	0	0	0	3	0	0	0	0	0	0	0	0	0	0	0	0	1	0	0	0	0	0
	GAC	0	0	0	0	8	399	7	335	0	0	0	0	0	0	0	0	0	0	4	0	0	0	0	354	0	0	0	0	0	1	0	0	0	0	0	0	0	0	1	0	0	0	0	0	0	0	0	0
	GAG	0	0	0	0	2	689	8	333	0	0	0	0	0	0	0	0	0	1	0	0	0	4	0	463	0	0	0	0	0	1	0	0	0	0	0	0	1	0	0	0	0	0	0	0	0	0	0	0
	GTA	0	1	0	0	5	531	29	1176	0	1	0	1	0	1	0	1	3	0	0	0	0	0	0	546	0	1	0	2	0	10	0	0	0	0	0	0	0	0	0	2	0	0	0	0	1	0	0	0
	GTT	0	0	0	0	5	1076	36	377	0	0	0	2	0	1	0	1	0	0	0	0	0	1	1	405	0	0	0	5	0	13	2	1	0	0	0	0	0	0	1	0	0	0	1	0	0	0	2	0
	GTC	0	1	0	0	6	1048	53	725	0	0	0	1	0	0	0	0	0	0	4	0	0	1	0	172	0	0	0	1	1	2	0	0	0	0	0	0	1	0	1	0	0	0	0	0	0	0	0	0
	GTG	1475	558	412	127	714	850	378	32	592	890	247	370	454	481	244	225	0	311	332	1	1835	1087	3710	1086	300	731	305	157	16	3631	1109	378	808	297	245	147	1033	1050	696	344	313	888	184	86	1731	8	2791	354
	GCA	0	0	0	0	1	720	13	488	0	0	0	1	0	0	0	0	0	0	0	0	3	0	0	433	0	0	0	0	1	1	0	1	0	0	0	0	0	0	0	0	0	0	0	0	0	0	0	0
	GCT	0	0	0	0	0	680	7	1076	0	0	0	0	0	1	0	1	0	0	0	0	0	0	0	935	1	0	1	2	1	1	0	0	0	0	0	0	0	0	1	0	0	0	0	0	0	0	0	0
	GCC	0	0	0	0	0	229	4	1057	0	0	0	0	0	1	0	0	0	0	0	2	0	1	0	1435	0	0	0	1	0	0	0	0	1	0	0	0	0	0	0	1	0	0	0	0	0	0	1	0
	GCG	0	1	0	0	1	724	2	479	0	0	0	0	0	0	0	0	0	0	0	1	0	0	0	7901	1	0	1	9	1	11	0	0	0	0	0	1	1	0	0	0	0	0	0	0	0	0	0	0
	GGA	0	79	0	0	0	480	18	416	0	0	0	0	0	1	1	0	0	0	0	0	0	0	0	521	2	0	0	1	0	1	0	0	0	1	0	0	0	0	0	0	0	0	0	0	0	0	0	1
	GGT	3	0	0	0	4	645	29	333	0	0	0	0	0	0	0	0	0	0	0	0	0	0	0	555	1	0	0	0	1	0	1	0	0	0	0	0	0	0	1	0	0	0	0	0	0	0	0	0
	GGC	0	0	0	0	3	710	7	609	0	0	0	0	0	0	0	0	0	0	0	0	0	0	2	1083	0	0	1	0	0	0	0	0	0	0	0	0	0	0	0	0	0	1	1	0	0	0	0	0
	GGG	0	0	1	0	5	713	1	853	0	0	0	1	0	1	0	0	0	0	0	0	0	1	0	773	0	0	0	1	2	1	0	0	0	0	1	0	1	0	0	1	0	0	0	0	0	0	0	0
Column (leadered) Totals		1608	652	608	135	869	30132	1059	61594	658	1000	270	411	568	538	407	242	7	446	361	8	2097	1294	4483	86827	1146	797	353	232	48	4071	1146	670	854	332	606	155	1593	1109	722	1590	422	906	212	316	1851	68	2891	1108
Column (leadered) Averages		25.125	10.1875	9.5	2.10938	13.5781	470.812	16.5469	962.406	10.2812	15.625	4.21875	6.42188	8.875	8.40625	6.35938	3.78125	0.109375	6.96875	5.64062	0.125	32.7656	20.2188	70.0469	1356.67	17.9062	12.4531	5.51562	3.625	0.75	63.6094	17.9062	10.4688	13.3438	5.1875	9.46875	2.42188	24.8906	17.3281	11.2812	24.8438	6.59375	14.1562	3.3125	4.9375	28.9219	1.0625	45.1719	17.3125
Leaderless totals per column		1599	567	604	133	735	945	399	61	657	988	266	387	565	512	401	238	0	365	344	1	2069	1280	4463	1101	1134	791	346	165	18	3947	1137	654	847	323	572	153	1583	1103	710	1485	415	901	202	312	1839	64	2882	1103
Net leadered totals		9	85	4	2	134	29187	660	61533	1	12	4	24	3	26	6	4	7	81	17	7	28	14	20	85726	12	6	7	67	30	124	9	16	7	9	34	2	10	6	12	105	7	5	10	4	12	4	9	5
[truncated: 20 more columns]

## Sheet: N6 at Shine-Dalgarno
Sequence of Zeo-seq leader with randomized hexamer in the Shine-Dalgarno position
TTCATCAACGGTCTCCCCNNNNNNGCACGCATGTCC
TTCATCAACGGTCTCCCCAGTAAGGCACGCATGTCC
TTCATCAACGGTCTCCCCGGGAGTGCACGCATGTCC
TTCATCAACGGTCTCCCCCTAGGAGCACGCATGTCC
TTCATCAACGGTCTCCCCGGGAGTGCACGCATGTCC
TTCATCAACGGTCTCCCCCGAGGTGCACGCATGTCC
TTCATCAACGGTCTCCCCAAGGAAGCACGCATGTCC
TTCATCAACGGTCTCCCCTAGGAAGCACGCATGTCC
TTCATCAACGGTCTCCCCGAGGAAGCACGCATGTCC
TTCATCAACGGTCTCCCCGAGGAGGCACGCATGTCC
TTCATCAACGGTCTCCCCCGGAAGGCACGCATGTCC
TTCATCAACGGTCTCCCCAAAGGAGCACGCATGTCC
TTCATCAACGGTCTCCCCGGGAGTGCACGCATGTCC
TTCATCAACGGTCTCCCCGGAGGTGCACGCATGTCC
TTCATCAACGGTCTCCCCGGGAGTGCACGCATGTCC
TTCATCAACGGTCTCCCCAGGAGCGCACGCATGTCC
TTCATCAACGGTCTCCCCGGGAGTGCACGCATGTCC
TTCATCAACGGTCTCCCCAGAAAGGCACGCATGTCC
TTCATCAACGGTCTCCCCGGAGGTGCACGCATGTCC
TTCATCAACGGTCTCCCCGGGAGTGCACGCATGTCC
TTCATCAACGGTCTCCCCAGGAGCGCACGCATGTCC
TTCATCAACGGTCTCCCCATAGGAGCACGCATGTCC
TTCATCAACGGTCTCCCCGAAGGTGCACGCATGTCC
TTCATCAACGGTCTCCCCATGAAGGCACGCATGTCC
TTCATCAACGGTCTCCCCCGAAAGGCACGCATGTCC
TTCATCAACGGTCTCCCCGAAGGTGCACGCATGTCC
TTCATCAACGGTCTCCCCAGGAGCGCACGCATGTCC
TTCATCAACGGTCTCCCCAAGAAGGCACGCATGTCC
TTCATCAACGGTCTCCCCGAGAGGGCACGCATGTCC
TTCATCAACGGTCTCCCCAAGGAAGCACGCATGTCC
TTCATCAACGGTCTCCCCGAAGGTGCACGCATGTCC
TTCATCAACGGTCTCCCCGGGAGTGCACGCATGTCC
TTCATCAACGGTCTCCCCGAGGAAGCACGCATGTCC
TTCATCAACGGTCTCCCCATGAAGGCACGCATGTCC
TTCATCAACGGTCTCCCCGGGAGTGCACGCATGTCC
TTCATCAACGGTCTCCCCCAGAAAGCACGCATGTCC
TTCATCAACGGTCTCCCCTCAAAGGCACGCATGTCC
TTCATCAACGGTCTCCCCAAGGATGCACGCATGTCC
TTCATCAACGGTCTCCCCCTAGGAGCACGCATGTCC
TTCATCAACGGTCTCCCCTGAAAGGCACGCATGTCC
TTCATCAACGGTCTCCCCGAGGAAGCACGCATGTCC
TTCATCAACGGTCTCCCCATAGGAGCACGCATGTCC
TTCATCAACGGTCTCCCCCAAGGAGCACGCATGTCC
TTCATCAACGGTCTCCCCATAGGAGCACGCATGTCC
TTCATCAACGGTCTCCCCTAAGGAGCACGCATGTCC
TTCATCAACGGTCTCCCCGAAGGAGCACGCATGTCC
TTCATCAACGGTCTCCCCGAGGAAGCACGCATGTCC
TTCATCAACGGTCTCCCCATTAAGGCACGCATGTCC
TTCATCAACGGTCTCCCCGAAGGTGCACGCATGTCC
TTCATCAACGGTCTCCCCGAGAGGGCACGCATGTCC
TTCATCAACGGTCTCCCCAGAAAGGCACGCATGTCC
TTCATCAACGGTCTCCCCGAGAGGGCACGCATGTCC
TTCATCAACGGTCTCCCCTGAAAGGCACGCATGTCC
TTCATCAACGGTCTCCCCGAAAGCGCACGCATGTCC
TTCATCAACGGTCTCCCCCAGAAGGCACGCATGTCC
TTCATCAACGGTCTCCCCAGGAGCGCACGCATGTCC
TTCATCAACGGTCTCCCCAAGAAGGCACGCATGTCC
TTCATCAACGGTCTCCCCAGAGGTGCACGCATGTCC
TTCATCAACGGTCTCCCCGGGAGTGCACGCATGTCC
TTCATCAACGGTCTCCCCCTAGGAGCACGCATGTCC
TTCATCAACGGTCTCCCCTAGGAAGCACGCATGTCC
TTCATCAACGGTCTCCCCAAGGAAGCACGCATGTCC
TTCATCAACGGTCTCCCCGGGAGTGCACGCATGTCC
TTCATCAACGGTCTCCCCGAAAGCGCACGCATGTCC
TTCATCAACGGTCTCCCCAAGGATGCACGCATGTCC
TTCATCAACGGTCTCCCCTGAAAGGCACGCATGTCC
TTCATCAACGGTCTCCCCGAAGGTGCACGCATGTCC
TTCATCAACGGTCTCCCCTGGAAGGCACGCATGTCC
TTCATCAACGGTCTCCCCCTAGGAGCACGCATGTCC
TTCATCAACGGTCTCCCCCGGAAGGCACGCATGTCC
TTCATCAACGGTCTCCCCCGGAAGGCACGCATGTCC
TTCATCAACGGTCTCCCCGGGAGTGCACGCATGTCC
TTCATCAACGGTCTCCCCCGGAAGGCACGCATGTCC
TTCATCAACGGTCTCCCCAGAAAGGCACGCATGTCC
TTCATCAACGGTCTCCCCGAGGAAGCACGCATGTCC
TTCATCAACGGTCTCCCCAGAGGTGCACGCATGTCC
TTCATCAACGGTCTCCCCAGGAGCGCACGCATGTCC
TTCATCAACGGTCTCCCCCCAAAGGCACGCATGTCC
TTCATCAACGGTCTCCCCCAGAAAGCACGCATGTCC
TTCATCAACGGTCTCCCCGGGAGTGCACGCATGTCC
TTCATCAACGGTCTCCCCCTAGGAGCACGCATGTCC
TTCATCAACGGTCTCCCCGGGAGTGCACGCATGTCC
TTCATCAACGGTCTCCCCTAGGAAGCACGCATGTCC
TTCATCAACGGTCTCCCCACGAAGGCACGCATGTCC
TTCATCAACGGTCTCCCCTGGAAGGCACGCATGTCC
TTCATCAACGGTCTCCCCGAGAGGGCACGCATGTCC
TTCATCAACGGTCTCCCCAAGAAGGCACGCATGTCC
TTCATCAACGGTCTCCCCTAAGGTGCACGCATGTCC
TTCATCAACGGTCTCCCCGAGGAAGCACGCATGTCC
TTCATCAACGGTCTCCCCTGAAAGGCACGCATGTCC
TTCATCAACGGTCTCCCCGAAAGTGCACGCATGTCC
TTCATCAACGGTCTCCCCGAGGAAGCACGCATGTCC
TTCATCAACGGTCTCCCCGGGAGTGCACGCATGTCC
TTCATCAACGGTCTCCCCAAGGATGCACGCATGTCC
TTCATCAACGGTCTCCCCAGAGGTGCACGCATGTCC
TTCATCAACGGTCTCCCCGAGGAAGCACGCATGTCC
TTCATCAACGGTCTCCCCGAGGAAGCACGCATGTCC
TTCATCAACGGTCTCCCCGAGGAAGCACGCATGTCC
TTCATCAACGGTCTCCCCAGGAGCGCACGCATGTCC
TTCATCAACGGTCTCCCCAGAGGTGCACGCATGTCC
TTCATCAACGGTCTCCCCAGAGGTGCACGCATGTCC
TTCATCAACGGTCTCCCCCGGAAGGCACGCATGTCC
TTCATCAACGGTCTCCCCGAAAAGGCACGCATGTCC
TTCATCAACGGTCTCCCCAAGGATGCACGCATGTCC
TTCATCAACGGTCTCCCCGAGGAAGCACGCATGTCC
TTCATCAACGGTCTCCCCGGGAGTGCACGCATGTCC
TTCATCAACGGTCTCCCCCTAGGAGCACGCATGTCC
TTCATCAACGGTCTCCCCCGAAAGGCACGCATGTCC
TTCATCAACGGTCTCCCCCGGAAGGCACGCATGTCC
TTCATCAACGGTCTCCCCGGAAAGGCACGCATGTCC
TTCATCAACGGTCTCCCCTTAGGAGCACGCATGTCC
TTCATCAACGGTCTCCCCGAAAGTGCACGCATGTCC
TTCATCAACGGTCTCCCCAAGAAAGCACGCATGTCC
TTCATCAACGGTCTCCCCCAGAAAGCACGCATGTCC
TTCATCAACGGTCTCCCCGGAGGTGCACGCATGTCC
TTCATCAACGGTCTCCCCCTAGGAGCACGCATGTCC
TTCATCAACGGTCTCCCCTAGAAGGCACGCATGTCC
TTCATCAACGGTCTCCCCGGGAGTGCACGCATGTCC
TTCATCAACGGTCTCCCCGAAAGCGCACGCATGTCC
TTCATCAACGGTCTCCCCGAGAGGGCACGCATGTCC
TTCATCAACGGTCTCCCCATAGGAGCACGCATGTCC
TTCATCAACGGTCTCCCCGGGAGTGCACGCATGTCC
TTCATCAACGGTCTCCCCGGGAAGGCACGCATGTCC
TTCATCAACGGTCTCCCCCTAGGAGCACGCATGTCC
TTCATCAACGGTCTCCCCGAAGGTGCACGCATGTCC
TTCATCAACGGTCTCCCCCTAGGAGCACGCATGTCC
TTCATCAACGGTCTCCCCCGGAAGGCACGCATGTCC
TTCATCAACGGTCTCCCCAAGGATGCACGCATGTCC
TTCATCAACGGTCTCCCCGAAGGTGCACGCATGTCC
TTCATCAACGGTCTCCCCTGGAAGGCACGCATGTCC
TTCATCAACGGTCTCCCCTGGAAGGCACGCATGTCC
TTCATCAACGGTCTCCCCTAGGATGCACGCATGTCC
TTCATCAACGGTCTCCCCTAGAAGGCACGCATGTCC
TTCATCAACGGTCTCCCCTAGGATGCACGCATGTCC
TTCATCAACGGTCTCCCCAGAAAGGCACGCATGTCC
TTCATCAACGGTCTCCCCAGGAGCGCACGCATGTCC
TTCATCAACGGTCTCCCCTAGAAGGCACGCATGTCC
TTCATCAACGGTCTCCCCAAGAAAGCACGCATGTCC
TTCATCAACGGTCTCCCCGGGAGTGCACGCATGTCC
TTCATCAACGGTCTCCCCAGGAGCGCACGCATGTCC
TTCATCAACGGTCTCCCCCAGAAGGCACGCATGTCC
TTCATCAACGGTCTCCCCTTAGGAGCACGCATGTCC
TTCATCAACGGTCTCCCCGAGGAAGCACGCATGTCC
TTCATCAACGGTCTCCCCAGTAAGGCACGCATGTCC
TTCATCAACGGTCTCCCCCGAAAGGCACGCATGTCC
TTCATCAACGGTCTCCCCAAGAAAGCACGCATGTCC
TTCATCAACGGTCTCCCCCGAAAGGCACGCATGTCC
TTCATCAACGGTCTCCCCCAAGGAGCACGCATGTCC
TTCATCAACGGTCTCCCCGAAGGTGCACGCATGTCC
TTCATCAACGGTCTCCCCGGGAGTGCACGCATGTCC
TTCATCAACGGTCTCCCCGGAAAGGCACGCATGTCC
TTCATCAACGGTCTCCCCAGGAGCGCACGCATGTCC
TTCATCAACGGTCTCCCCCTAGGAGCACGCATGTCC
TTCATCAACGGTCTCCCCCGGAAGGCACGCATGTCC
TTCATCAACGGTCTCCCCCAGAAAGCACGCATGTCC
TTCATCAACGGTCTCCCCATAGGAGCACGCATGTCC
TTCATCAACGGTCTCCCCGGAGTTGCACGCATGTCC
TTCATCAACGGTCTCCCCAAGGTTGCACGCATGTCC
TTCATCAACGGTCTCCCCTAAGGAGCACGCATGTCC
TTCATCAACGGTCTCCCCAGGAGCGCACGCATGTCC
TTCATCAACGGTCTCCCCGAAGGTGCACGCATGTCC
TTCATCAACGGTCTCCCCGAAAGTGCACGCATGTCC
TTCATCAACGGTCTCCCCAAAGGTGCACGCATGTCC
TTCATCAACGGTCTCCCCGAAAGCGCACGCATGTCC
TTCATCAACGGTCTCCCCGAAAGCGCACGCATGTCC
TTCATCAACGGTCTCCCCCTAGGAGCACGCATGTCC
TTCATCAACGGTCTCCCCTAGGAAGCACGCATGTCC
TTCATCAACGGTCTCCCCAAGGATGCACGCATGTCC
TTCATCAACGGTCTCCCCAGTAAGGCACGCATGTCC
TTCATCAACGGTCTCCCCTAGAAGGCACGCATGTCC
TTCATCAACGGTCTCCCCATGAAGGCACGCATGTCC
TTCATCAACGGTCTCCCCGAAAAGGCACGCATGTCC
TTCATCAACGGTCTCCCCGAAGGAGCACGCATGTCC
TTCATCAACGGTCTCCCCAGAGGTGCACGCATGTCC
TTCATCAACGGTCTCCCCGGGAGTGCACGCATGTCC
TTCATCAACGGTCTCCCCCAAGGAGCACGCATGTCC
TTCATCAACGGTCTCCCCAGAGGTGCACGCATGTCC
TTCATCAACGGTCTCCCCGGAGGTGCACGCATGTCC
TTCATCAACGGTCTCCCCCGGAAGGCACGCATGTCC
TTCATCAACGGTCTCCCCCTAGGAGCACGCATGTCC
TTCATCAACGGTCTCCCCTAGGAAGCACGCATGTCC
TTCATCAACGGTCTCCCCGGGGGTGCACGCATGTCC
TTCATCAACGGTCTCCCCCGAGGTGCACGCATGTCC
TTCATCAACGGTCTCCCCTTAGGAGCACGCATGTCC
TTCATCAACGGTCTCCCCCTAGGAGCACGCATGTCC
TTCATCAACGGTCTCCCCCGGAAGGCACGCATGTCC
TTCATCAACGGTCTCCCCGAGGAAGCACGCATGTCC
TTCATCAACGGTCTCCCCTTAGGAGCACGCATGTCC
TTCATCAACGGTCTCCCCTAAGGAGCACGCATGTCC
TTCATCAACGGTCTCCCCAGTAAGGCACGCATGTCC
TTCATCAACGGTCTCCCCCGGAAGGCACGCATGTCC
TTCATCAACGGTCTCCCCGAAGGAGCACGCATGTCC
TTCATCAACGGTCTCCCCAGGAGCGCACGCATGTCC
TTCATCAACGGTCTCCCCGGGGGTGCACGCATGTCC
TTCATCAACGGTCTCCCCGAAAGCGCACGCATGTCC
TTCATCAACGGTCTCCCCCGGAAGGCACGCATGTCC
TTCATCAACGGTCTCCCCGGGAGTGCACGCATGTCC
TTCATCAACGGTCTCCCCTAGGAAGCACGCATGTCC
TTCATCAACGGTCTCCCCTAAGGAGCACGCATGTCC
TTCATCAACGGTCTCCCCGAAGGTGCACGCATGTCC
TTCATCAACGGTCTCCCCAGTAAGGCACGCATGTCC
TTCATCAACGGTCTCCCCCAGAAAGCACGCATGTCC
TTCATCAACGGTCTCCCCCGGAAGGCACGCATGTCC
TTCATCAACGGTCTCCCCAAGAAAGCACGCATGTCC
TTCATCAACGGTCTCCCCCAGGAAGCACGCATGTCC
TTCATCAACGGTCTCCCCGGGAGTGCACGCATGTCC
TTCATCAACGGTCTCCCCGAAAGCGCACGCATGTCC
TTCATCAACGGTCTCCCCTAGGATGCACGCATGTCC
TTCATCAACGGTCTCCCCTGAAAGGCACGCATGTCC
TTCATCAACGGTCTCCCCCAAGGAGCACGCATGTCC
TTCATCAACGGTCTCCCCCTAGGAGCACGCATGTCC
TTCATCAACGGTCTCCCCGAGAGGGCACGCATGTCC
TTCATCAACGGTCTCCCCATAGGAGCACGCATGTCC
TTCATCAACGGTCTCCCCGAAAGTGCACGCATGTCC
TTCATCAACGGTCTCCCCTAGAAGGCACGCATGTCC
TTCATCAACGGTCTCCCCGAAGGAGCACGCATGTCC
TTCATCAACGGTCTCCCCGGGAGTGCACGCATGTCC
TTCATCAACGGTCTCCCCGGGAGTGCACGCATGTCC
TTCATCAACGGTCTCCCCGGGAGTGCACGCATGTCC
TTCATCAACGGTCTCCCCCTAGGAGCACGCATGTCC
TTCATCAACGGTCTCCCCAGAGGTGCACGCATGTCC
TTCATCAACGGTCTCCCCGAAAGTGCACGCATGTCC
TTCATCAACGGTCTCCCCGGAAGTGCACGCATGTCC
TTCATCAACGGTCTCCCCATAGGAGCACGCATGTCC
TTCATCAACGGTCTCCCCCAGAAAGCACGCATGTCC
TTCATCAACGGTCTCCCCTAAGGAGCACGCATGTCC
TTCATCAACGGTCTCCCCCTAGGAGCACGCATGTCC
TTCATCAACGGTCTCCCCAGGAGCGCACGCATGTCC
TTCATCAACGGTCTCCCCGGGAGTGCACGCATGTCC
TTCATCAACGGTCTCCCCACGAAGGCACGCATGTCC
TTCATCAACGGTCTCCCCATTAAGGCACGCATGTCC
TTCATCAACGGTCTCCCCAAAGGCGCACGCATGTCC
TTCATCAACGGTCTCCCCAGGAGCGCACGCATGTCC
TTCATCAACGGTCTCCCCTCAAAGGCACGCATGTCC
TTCATCAACGGTCTCCCCAGGAGCGCACGCATGTCC
TTCATCAACGGTCTCCCCGAAGGTGCACGCATGTCC
TTCATCAACGGTCTCCCCTAAGGTGCACGCATGTCC
TTCATCAACGGTCTCCCCCGGAAGGCACGCATGTCC
TTCATCAACGGTCTCCCCATGAAGGCACGCATGTCC
TTCATCAACGGTCTCCCCATAGGAGCACGCATGTCC
TTCATCAACGGTCTCCCCAGGAGCGCACGCATGTCC
TTCATCAACGGTCTCCCCGGGAGTGCACGCATGTCC
TTCATCAACGGTCTCCCCATAGGAGCACGCATGTCC
TTCATCAACGGTCTCCCCAGGAAGGCACGCATGTCC
TTCATCAACGGTCTCCCCAGAAAGGCACGCATGTCC
TTCATCAACGGTCTCCCCAAGGATGCACGCATGTCC
TTCATCAACGGTCTCCCCAGAGGTGCACGCATGTCC
TTCATCAACGGTCTCCCCAAGAAGGCACGCATGTCC
TTCATCAACGGTCTCCCCGGGAGTGCACGCATGTCC
TTCATCAACGGTCTCCCCGGGAGTGCACGCATGTCC
TTCATCAACGGTCTCCCCGGAGGAGCACGCATGTCC
TTCATCAACGGTCTCCCCCGGAAGGCACGCATGTCC
TTCATCAACGGTCTCCCCGAAGGTGCACGCATGTCC
TTCATCAACGGTCTCCCCGAGGAAGCACGCATGTCC
TTCATCAACGGTCTCCCCGAAAGCGCACGCATGTCC
TTCATCAACGGTCTCCCCAGAGACGCACGCATGTCC
TTCATCAACGGTCTCCCCCAGAAAGCACGCATGTCC
TTCATCAACGGTCTCCCCATAGGAGCACGCATGTCC
TTCATCAACGGTCTCCCCATAGGAGCACGCATGTCC
TTCATCAACGGTCTCCCCCAGAAGGCACGCATGTCC
TTCATCAACGGTCTCCCCTCAAAGGCACGCATGTCC
TTCATCAACGGTCTCCCCGAAAGTGCACGCATGTCC
TTCATCAACGGTCTCCCCCGGAAGGCACGCATGTCC
TTCATCAACGGTCTCCCCTTAGGAGCACGCATGTCC
TTCATCAACGGTCTCCCCGAGGAAGCACGCATGTCC
TTCATCAACGGTCTCCCCGGGGGTGCACGCATGTCC
TTCATCAACGGTCTCCCCGGAAAGGCACGCATGTCC
TTCATCAACGGTCTCCCCGGGAGTGCACGCATGTCC
TTCATCAACGGTCTCCCCCAGAAAGCACGCATGTCC
TTCATCAACGGTCTCCCCAAGAAAGCACGCATGTCC
TTCATCAACGGTCTCCCCGGGAGTGCACGCATGTCC
TTCATCAACGGTCTCCCCAAGGAAGCACGCATGTCC
TTCATCAACGGTCTCCCCAGGGGTGCACGCATGTCC
TTCATCAACGGTCTCCCCGAAGGTGCACGCATGTCC
TTCATCAACGGTCTCCCCGAAGGAGCACGCATGTCC
TTCATCAACGGTCTCCCCAAGAAAGCACGCATGTCC
TTCATCAACGGTCTCCCCTGGAAGGCACGCATGTCC
TTCATCAACGGTCTCCCCTTAGGAGCACGCATGTCC
TTCATCAACGGTCTCCCCGAAAGCGCACGCATGTCC
TTCATCAACGGTCTCCCCGAGAGGGCACGCATGTCC
TTCATCAACGGTCTCCCCTTAGGAGCACGCATGTCC
TTCATCAACGGTCTCCCCGGAAAGGCACGCATGTCC
TTCATCAACGGTCTCCCCAGGAGCGCACGCATGTCC
TTCATCAACGGTCTCCCCAAGGATGCACGCATGTCC
TTCATCAACGGTCTCCCCCGGAAGGCACGCATGTCC
TTCATCAACGGTCTCCCCTGAAAGGCACGCATGTCC
TTCATCAACGGTCTCCCCACAAAGGCACGCATGTCC
TTCATCAACGGTCTCCCCTAGAAGGCACGCATGTCC
TTCATCAACGGTCTCCCCCCGAAGGCACGCATGTCC
TTCATCAACGGTCTCCCCGAAGGTGCACGCATGTCC
TTCATCAACGGTCTCCCCGAAGGTGCACGCATGTCC
TTCATCAACGGTCTCCCCCAGAAAGCACGCATGTCC
TTCATCAACGGTCTCCCCGAAGGCGCACGCATGTCC
TTCATCAACGGTCTCCCCCAGGAAGCACGCATGTCC
TTCATCAACGGTCTCCCCTCTAAGGCACGCATGTCC
TTCATCAACGGTCTCCCCAAGAAGGCACGCATGTCC
TTCATCAACGGTCTCCCCAAAGGTGCACGCATGTCC
TTCATCAACGGTCTCCCCCAGGAAGCACGCATGTCC
TTCATCAACGGTCTCCCCCGGAAGGCACGCATGTCC
TTCATCAACGGTCTCCCCCGAAAGGCACGCATGTCC
TTCATCAACGGTCTCCCCGGGAGTGCACGCATGTCC
TTCATCAACGGTCTCCCCCGAGGTGCACGCATGTCC
TTCATCAACGGTCTCCCCTTAGGAGCACGCATGTCC
TTCATCAACGGTCTCCCCCGAAAGGCACGCATGTCC
TTCATCAACGGTCTCCCCCTAGGAGCACGCATGTCC
TTCATCAACGGTCTCCCCGAGAGGGCACGCATGTCC
TTCATCAACGGTCTCCCCCTAGGAGCACGCATGTCC
TTCATCAACGGTCTCCCCTAAGGAGCACGCATGTCC
TTCATCAACGGTCTCCCCGAAGGAGCACGCATGTCC
TTCATCAACGGTCTCCCCTTAGGAGCACGCATGTCC
TTCATCAACGGTCTCCCCTAGGAAGCACGCATGTCC
TTCATCAACGGTCTCCCCCTAGGAGCACGCATGTCC
TTCATCAACGGTCTCCCCTAGGAAGCACGCATGTCC
TTCATCAACGGTCTCCCCGAAAGTGCACGCATGTCC
TTCATCAACGGTCTCCCCAGAGGTGCACGCATGTCC
TTCATCAACGGTCTCCCCGGAGGTGCACGCATGTCC
TTCATCAACGGTCTCCCCTTAGGAGCACGCATGTCC
TTCATCAACGGTCTCCCCTAGGATGCACGCATGTCC
TTCATCAACGGTCTCCCCCTAGGAGCACGCATGTCC
TTCATCAACGGTCTCCCCTAAGGAGCACGCATGTCC
TTCATCAACGGTCTCCCCAAGAAAGCACGCATGTCC
TTCATCAACGGTCTCCCCTTAGGAGCACGCATGTCC
TTCATCAACGGTCTCCCCAAGGAAGCACGCATGTCC
TTCATCAACGGTCTCCCCTTAGGAGCACGCATGTCC
TTCATCAACGGTCTCCCCGAAAAGGCACGCATGTCC
TTCATCAACGGTCTCCCCAAGAAGGCACGCATGTCC
TTCATCAACGGTCTCCCCGGAAAGGCACGCATGTCC
TTCATCAACGGTCTCCCCGAGGAAGCACGCATGTCC
TTCATCAACGGTCTCCCCCTAGGAGCACGCATGTCC
TTCATCAACGGTCTCCCCTAAGGAGCACGCATGTCC
TTCATCAACGGTCTCCCCGGGAGTGCACGCATGTCC
TTCATCAACGGTCTCCCCGAGAGGGCACGCATGTCC
TTCATCAACGGTCTCCCCAGGAGCGCACGCATGTCC
TTCATCAACGGTCTCCCCAGGAGCGCACGCATGTCC
TTCATCAACGGTCTCCCCCTAGGAGCACGCATGTCC
TTCATCAACGGTCTCCCCCTAGGAGCACGCATGTCC
TTCATCAACGGTCTCCCCAGTAAGGCACGCATGTCC
TTCATCAACGGTCTCCCCTGAAAGGCACGCATGTCC
TTCATCAACGGTCTCCCCTAGGAAGCACGCATGTCC
TTCATCAACGGTCTCCCCTATACTGCACGCATGTCC
TTCATCAACGGTCTCCCCCTAGGAGCACGCATGTCC
TTCATCAACGGTCTCCCCAGGAGCGCACGCATGTCC
TTCATCAACGGTCTCCCCGAAGGAGCACGCATGTCC
TTCATCAACGGTCTCCCCGAGGAAGCACGCATGTCC
TTCATCAACGGTCTCCCCGGAGGGGCACGCATGTCC
TTCATCAACGGTCTCCCCAGAAAGGCACGCATGTCC
TTCATCAACGGTCTCCCCTAGGAAGCACGCATGTCC
TTCATCAACGGTCTCCCCGAAGGAGCACGCATGTCC
TTCATCAACGGTCTCCCCGAAGGTGCACGCATGTCC
TTCATCAACGGTCTCCCCGAAAGTGCACGCATGTCC
TTCATCAACGGTCTCCCCGGAAAGGCACGCATGTCC
TTCATCAACGGTCTCCCCCTAGGAGCACGCATGTCC
TTCATCAACGGTCTCCCCAAGAAAGCACGCATGTCC
TTCATCAACGGTCTCCCCAGAGGTGCACGCATGTCC
TTCATCAACGGTCTCCCCGAAGGAGCACGCATGTCC
TTCATCAACGGTCTCCCCATAGGAGCACGCATGTCC
TTCATCAACGGTCTCCCCGGGAGTGCACGCATGTCC
TTCATCAACGGTCTCCCCCGGAAGGCACGCATGTCC
TTCATCAACGGTCTCCCCATAGGAGCACGCATGTCC
TTCATCAACGGTCTCCCCCTAGGAGCACGCATGTCC
TTCATCAACGGTCTCCCCTTAGGAGCACGCATGTCC
TTCATCAACGGTCTCCCCCTAGGAGCACGCATGTCC
TTCATCAACGGTCTCCCCCGGAAGGCACGCATGTCC
TTCATCAACGGTCTCCCCAAGAAAGCACGCATGTCC
TTCATCAACGGTCTCCCCCGGAAGGCACGCATGTCC
TTCATCAACGGTCTCCCCCGAAAGGCACGCATGTCC
TTCATCAACGGTCTCCCCGAGGAAGCACGCATGTCC
TTCATCAACGGTCTCCCCGGAGGAGCACGCATGTCC
TTCATCAACGGTCTCCCCTGAAAGGCACGCATGTCC
TTCATCAACGGTCTCCCCCGGAAGGCACGCATGTCC
TTCATCAACGGTCTCCCCAAGGTTGCACGCATGTCC
TTCATCAACGGTCTCCCCCGAGGTGCACGCATGTCC
TTCATCAACGGTCTCCCCTAAGGTGCACGCATGTCC
TTCATCAACGGTCTCCCCGGGAAGGCACGCATGTCC
TTCATCAACGGTCTCCCCGGGAGAGCACGCATGTCC
TTCATCAACGGTCTCCCCGAAGGTGCACGCATGTCC
TTCATCAACGGTCTCCCCGGGAGTGCACGCATGTCC
TTCATCAACGGTCTCCCCGAAGGTGCACGCATGTCC
TTCATCAACGGTCTCCCCACAGGAGCACGCATGTCC
TTCATCAACGGTCTCCCCGAAAAGGCACGCATGTCC
TTCATCAACGGTCTCCCCTGAAAGGCACGCATGTCC
TTCATCAACGGTCTCCCCGTAGGAGCACGCATGTCC
TTCATCAACGGTCTCCCCGAAGGTGCACGCATGTCC
TTCATCAACGGTCTCCCCTAAGGTGCACGCATGTCC
TTCATCAACGGTCTCCCCGAAAGTGCACGCATGTCC
TTCATCAACGGTCTCCCCGGGAGTGCACGCATGTCC
TTCATCAACGGTCTCCCCCTAGGAGCACGCATGTCC
TTCATCAACGGTCTCCCCTGAAAGGCACGCATGTCC
TTCATCAACGGTCTCCCCGGGAGTGCACGCATGTCC
TTCATCAACGGTCTCCCCCGAAAGGCACGCATGTCC
TTCATCAACGGTCTCCCCGGGAAGGCACGCATGTCC
TTCATCAACGGTCTCCCCGGAAAGGCACGCATGTCC
TTCATCAACGGTCTCCCCCAAGGAGCACGCATGTCC
TTCATCAACGGTCTCCCCGAAAGTGCACGCATGTCC
TTCATCAACGGTCTCCCCCTAGGAGCACGCATGTCC
TTCATCAACGGTCTCCCCAGGAAAGCACGCATGTCC
TTCATCAACGGTCTCCCCGGGAGTGCACGCATGTCC
TTCATCAACGGTCTCCCCTCGAAGGCACGCATGTCC
TTCATCAACGGTCTCCCCCAGAAAGCACGCATGTCC
TTCATCAACGGTCTCCCCGGGAGTGCACGCATGTCC
TTCATCAACGGTCTCCCCATAGGAGCACGCATGTCC
TTCATCAACGGTCTCCCCAAGAAGGCACGCATGTCC
TTCATCAACGGTCTCCCCGGAAGTGCACGCATGTCC
TTCATCAACGGTCTCCCCGAAAGAGCACGCATGTCC
TTCATCAACGGTCTCCCCACAGGAGCACGCATGTCC
TTCATCAACGGTCTCCCCGGGAGTGCACGCATGTCC
TTCATCAACGGTCTCCCCAGGAGCGCACGCATGTCC
TTCATCAACGGTCTCCCCGAAAGTGCACGCATGTCC
TTCATCAACGGTCTCCCCATGAAGGCACGCATGTCC
TTCATCAACGGTCTCCCCGGGAGTGCACGCATGTCC
TTCATCAACGGTCTCCCCTAAGGAGCACGCATGTCC
TTCATCAACGGTCTCCCCAGAAAGGCACGCATGTCC
TTCATCAACGGTCTCCCCGGGAGTGCACGCATGTCC
TTCATCAACGGTCTCCCCTAAGGTGCACGCATGTCC
TTCATCAACGGTCTCCCCTAGGACGCACGCATGTCC
TTCATCAACGGTCTCCCCGGGAGTGCACGCATGTCC
TTCATCAACGGTCTCCCCAAGGATGCACGCATGTCC
TTCATCAACGGTCTCCCCTAGGATGCACGCATGTCC
TTCATCAACGGTCTCCCCAGAGGTGCACGCATGTCC
TTCATCAACGGTCTCCCCTAGGAAGCACGCATGTCC
TTCATCAACGGTCTCCCCAAAGGAGCACGCATGTCC
TTCATCAACGGTCTCCCCTAGGAAGCACGCATGTCC
TTCATCAACGGTCTCCCCCAAGGAGCACGCATGTCC
TTCATCAACGGTCTCCCCCGAAAGGCACGCATGTCC
TTCATCAACGGTCTCCCCGAAAGTGCACGCATGTCC
TTCATCAACGGTCTCCCCGGGAGTGCACGCATGTCC
TTCATCAACGGTCTCCCCCTAGGAGCACGCATGTCC
TTCATCAACGGTCTCCCCCAGAAAGCACGCATGTCC
TTCATCAACGGTCTCCCCCTAGGAGCACGCATGTCC
TTCATCAACGGTCTCCCCGGGGGTGCACGCATGTCC
TTCATCAACGGTCTCCCCGAGAAAGCACGCATGTCC
TTCATCAACGGTCTCCCCTGAAAGGCACGCATGTCC
TTCATCAACGGTCTCCCCTAAGGAGCACGCATGTCC
TTCATCAACGGTCTCCCCAGGAGCGCACGCATGTCC
TTCATCAACGGTCTCCCCAAGGAAGCACGCATGTCC
TTCATCAACGGTCTCCCCTTAGGAGCACGCATGTCC
TTCATCAACGGTCTCCCCAGAGGTGCACGCATGTCC
TTCATCAACGGTCTCCCCGGAGGAGCACGCATGTCC
TTCATCAACGGTCTCCCCCTAGGAGCACGCATGTCC
TTCATCAACGGTCTCCCCGGGAAGGCACGCATGTCC
TTCATCAACGGTCTCCCCCAGAAAGCACGCATGTCC
TTCATCAACGGTCTCCCCTAGGATGCACGCATGTCC
TTCATCAACGGTCTCCCCGGGAGTGCACGCATGTCC
TTCATCAACGGTCTCCCCGAAAGCGCACGCATGTCC
TTCATCAACGGTCTCCCCCTAGGAGCACGCATGTCC
TTCATCAACGGTCTCCCCCAGGAAGCACGCATGTCC
TTCATCAACGGTCTCCCCGAAGGAGCACGCATGTCC
TTCATCAACGGTCTCCCCGGGAGTGCACGCATGTCC
TTCATCAACGGTCTCCCCTAGGAAGCACGCATGTCC
TTCATCAACGGTCTCCCCGAAGGCGCACGCATGTCC
TTCATCAACGGTCTCCCCGGGAAGGCACGCATGTCC
TTCATCAACGGTCTCCCCAGGAGCGCACGCATGTCC
TTCATCAACGGTCTCCCCCTAGGAGCACGCATGTCC
TTCATCAACGGTCTCCCCAGGAGCGCACGCATGTCC
TTCATCAACGGTCTCCCCCGAAAGGCACGCATGTCC
TTCATCAACGGTCTCCCCTTCAAGGCACGCATGTCC
TTCATCAACGGTCTCCCCGGGAAGGCACGCATGTCC
TTCATCAACGGTCTCCCCTGAAAGGCACGCATGTCC
TTCATCAACGGTCTCCCCAGGAGCGCACGCATGTCC
TTCATCAACGGTCTCCCCTAGGAAGCACGCATGTCC
TTCATCAACGGTCTCCCCTAGGAAGCACGCATGTCC
TTCATCAACGGTCTCCCCGAAAGTGCACGCATGTCC
TTCATCAACGGTCTCCCCGAGAGGGCACGCATGTCC
TTCATCAACGGTCTCCCCTAAGGAGCACGCATGTCC
TTCATCAACGGTCTCCCCCTAGGAGCACGCATGTCC
TTCATCAACGGTCTCCCCAGAGGTGCACGCATGTCC
TTCATCAACGGTCTCCCCGGGAGTGCACGCATGTCC
TTCATCAACGGTCTCCCCTTAGGAGCACGCATGTCC
TTCATCAACGGTCTCCCCTGGAGGGCACGCATGTCC
TTCATCAACGGTCTCCCCGGGAGTGCACGCATGTCC
TTCATCAACGGTCTCCCCGGGAGTGCACGCATGTCC
TTCATCAACGGTCTCCCCCTAGGAGCACGCATGTCC
TTCATCAACGGTCTCCCCAAGGATGCACGCATGTCC
TTCATCAACGGTCTCCCCGGGAGTGCACGCATGTCC
TTCATCAACGGTCTCCCCTAAGGTGCACGCATGTCC
TTCATCAACGGTCTCCCCACGAAAGCACGCATGTCC
TTCATCAACGGTCTCCCCTGGAAGGCACGCATGTCC
TTCATCAACGGTCTCCCCCAAGGAGCACGCATGTCC
TTCATCAACGGTCTCCCCAGAGGTGCACGCATGTCC
TTCATCAACGGTCTCCCCGGAAAGGCACGCATGTCC
TTCATCAACGGTCTCCCCCAAGGAGCACGCATGTCC
TTCATCAACGGTCTCCCCGGGAGTGCACGCATGTCC
TTCATCAACGGTCTCCCCAAGGAAGCACGCATGTCC
TTCATCAACGGTCTCCCCGAAGGTGCACGCATGTCC
TTCATCAACGGTCTCCCCGAAAGTGCACGCATGTCC
TTCATCAACGGTCTCCCCAGAGGTGCACGCATGTCC
TTCATCAACGGTCTCCCCCAAGGAGCACGCATGTCC
TTCATCAACGGTCTCCCCGTAGGAGCACGCATGTCC
TTCATCAACGGTCTCCCCGAGAGGGCACGCATGTCC
TTCATCAACGGTCTCCCCTAGGAAGCACGCATGTCC
TTCATCAACGGTCTCCCCTTAGGAGCACGCATGTCC
TTCATCAACGGTCTCCCCCAGGAAGCACGCATGTCC
TTCATCAACGGTCTCCCCCTAGGAGCACGCATGTCC
TTCATCAACGGTCTCCCCGGGAGTGCACGCATGTCC
TTCATCAACGGTCTCCCCCTAGGAGCACGCATGTCC
TTCATCAACGGTCTCCCCATAGGAGCACGCATGTCC
TTCATCAACGGTCTCCCCGGGAGTGCACGCATGTCC
TTCATCAACGGTCTCCCCTGAAAGGCACGCATGTCC
TTCATCAACGGTCTCCCCAGAGGTGCACGCATGTCC
TTCATCAACGGTCTCCCCGAAAGTGCACGCATGTCC
TTCATCAACGGTCTCCCCGGGAGTGCACGCATGTCC
TTCATCAACGGTCTCCCCGAGGAAGCACGCATGTCC
TTCATCAACGGTCTCCCCGAAGGTGCACGCATGTCC
TTCATCAACGGTCTCCCCGAAAGTGCACGCATGTCC
TTCATCAACGGTCTCCCCCAGAAGGCACGCATGTCC
TTCATCAACGGTCTCCCCAAGGATGCACGCATGTCC
TTCATCAACGGTCTCCCCTGAAAGGCACGCATGTCC
TTCATCAACGGTCTCCCCGAAGGTGCACGCATGTCC
TTCATCAACGGTCTCCCCGAAGGTGCACGCATGTCC
TTCATCAACGGTCTCCCCTTAGGAGCACGCATGTCC
TTCATCAACGGTCTCCCCGAGGGTGCACGCATGTCC
TTCATCAACGGTCTCCCCAGAGGTGCACGCATGTCC
TTCATCAACGGTCTCCCCGGGGGTGCACGCATGTCC
TTCATCAACGGTCTCCCCGAGAGGGCACGCATGTCC
TTCATCAACGGTCTCCCCAAAGGTGCACGCATGTCC
TTCATCAACGGTCTCCCCAAGGATGCACGCATGTCC
TTCATCAACGGTCTCCCCGAAAGTGCACGCATGTCC
TTCATCAACGGTCTCCCCGAGGAAGCACGCATGTCC
TTCATCAACGGTCTCCCCCGAAAGGCACGCATGTCC
TTCATCAACGGTCTCCCCGCGAAGGCACGCATGTCC
TTCATCAACGGTCTCCCCAGGAGCGCACGCATGTCC
TTCATCAACGGTCTCCCCCAGAAAGCACGCATGTCC
TTCATCAACGGTCTCCCCCGAAAGGCACGCATGTCC
TTCATCAACGGTCTCCCCTAAGGTGCACGCATGTCC
TTCATCAACGGTCTCCCCCTAGGAGCACGCATGTCC
TTCATCAACGGTCTCCCCTGAAAGGCACGCATGTCC
TTCATCAACGGTCTCCCCCGAGGTGCACGCATGTCC
TTCATCAACGGTCTCCCCCTAGGAGCACGCATGTCC
TTCATCAACGGTCTCCCCTCAAAGGCACGCATGTCC
TTCATCAACGGTCTCCCCAGGAGCGCACGCATGTCC
TTCATCAACGGTCTCCCCCTAGGAGCACGCATGTCC
TTCATCAACGGTCTCCCCGGGAGTGCACGCATGTCC
TTCATCAACGGTCTCCCCTAAGGAGCACGCATGTCC
TTCATCAACGGTCTCCCCAAGAAAGCACGCATGTCC
TTCATCAACGGTCTCCCCCTAGGAGCACGCATGTCC
TTCATCAACGGTCTCCCCAAGGAAGCACGCATGTCC
TTCATCAACGGTCTCCCCGAAGGAGCACGCATGTCC
TTCATCAACGGTCTCCCCAGGAGCGCACGCATGTCC
TTCATCAACGGTCTCCCCAGATAGGCACGCATGTCC
TTCATCAACGGTCTCCCCGAGAGGGCACGCATGTCC
TTCATCAACGGTCTCCCCTTAGGAGCACGCATGTCC
TTCATCAACGGTCTCCCCCTAGGAGCACGCATGTCC
TTCATCAACGGTCTCCCCTTAGGAGCACGCATGTCC
TTCATCAACGGTCTCCCCAAGGATGCACGCATGTCC
TTCATCAACGGTCTCCCCCGGAAGGCACGCATGTCC
TTCATCAACGGTCTCCCCTGAAAGGCACGCATGTCC
TTCATCAACGGTCTCCCCGAAGGTGCACGCATGTCC
TTCATCAACGGTCTCCCCAGAGGTGCACGCATGTCC
TTCATCAACGGTCTCCCCATAGGAGCACGCATGTCC
TTCATCAACGGTCTCCCCAGAGGTGCACGCATGTCC
TTCATCAACGGTCTCCCCAAGGAAGCACGCATGTCC
TTCATCAACGGTCTCCCCCTAGGAGCACGCATGTCC
TTCATCAACGGTCTCCCCCTAGGAGCACGCATGTCC
TTCATCAACGGTCTCCCCCTAGGAGCACGCATGTCC
TTCATCAACGGTCTCCCCCTAGGAGCACGCATGTCC
TTCATCAACGGTCTCCCCTAGAAGGCACGCATGTCC
TTCATCAACGGTCTCCCCGAGGAAGCACGCATGTCC
TTCATCAACGGTCTCCCCCAGAAAGCACGCATGTCC
TTCATCAACGGTCTCCCCTTAGGAGCACGCATGTCC
TTCATCAACGGTCTCCCCCTAGGAGCACGCATGTCC
TTCATCAACGGTCTCCCCTGAAAGGCACGCATGTCC
TTCATCAACGGTCTCCCCCGGAAGGCACGCATGTCC
TTCATCAACGGTCTCCCCAAGGATGCACGCATGTCC
TTCATCAACGGTCTCCCCATGAGGGCACGCATGTCC
TTCATCAACGGTCTCCCCGAAAGTGCACGCATGTCC
TTCATCAACGGTCTCCCCGGGAGTGCACGCATGTCC
TTCATCAACGGTCTCCCCCAAGGAGCACGCATGTCC
TTCATCAACGGTCTCCCCAAAGGAGCACGCATGTCC
TTCATCAACGGTCTCCCCCAGAAAGCACGCATGTCC
TTCATCAACGGTCTCCCCGGGAAGGCACGCATGTCC
TTCATCAACGGTCTCCCCTAGGAAGCACGCATGTCC
TTCATCAACGGTCTCCCCCGGAAGGCACGCATGTCC
TTCATCAACGGTCTCCCCAGAGGTGCACGCATGTCC
TTCATCAACGGTCTCCCCAGGGGTGCACGCATGTCC
TTCATCAACGGTCTCCCCGAAAGTGCACGCATGTCC
TTCATCAACGGTCTCCCCAAAGGTGCACGCATGTCC
TTCATCAACGGTCTCCCCAGGAGCGCACGCATGTCC
TTCATCAACGGTCTCCCCGAAGGTGCACGCATGTCC
TTCATCAACGGTCTCCCCAGTAAGGCACGCATGTCC
TTCATCAACGGTCTCCCCGGAAAGGCACGCATGTCC
TTCATCAACGGTCTCCCCACAAAGGCACGCATGTCC
TTCATCAACGGTCTCCCCAGGGGTGCACGCATGTCC
TTCATCAACGGTCTCCCCAGGAGCGCACGCATGTCC
TTCATCAACGGTCTCCCCAGAAAGGCACGCATGTCC
TTCATCAACGGTCTCCCCGGAGGTGCACGCATGTCC
TTCATCAACGGTCTCCCCGAGAGGGCACGCATGTCC
TTCATCAACGGTCTCCCCAAAGGTGCACGCATGTCC
TTCATCAACGGTCTCCCCGAGGAAGCACGCATGTCC
TTCATCAACGGTCTCCCCGGGGGTGCACGCATGTCC
TTCATCAACGGTCTCCCCAAGAAAGCACGCATGTCC
TTCATCAACGGTCTCCCCCTAGGAGCACGCATGTCC
TTCATCAACGGTCTCCCCAAGGAAGCACGCATGTCC
TTCATCAACGGTCTCCCCAGGAAAGCACGCATGTCC
TTCATCAACGGTCTCCCCGGGAGTGCACGCATGTCC
TTCATCAACGGTCTCCCCGGAAAGGCACGCATGTCC
TTCATCAACGGTCTCCCCGAGGAAGCACGCATGTCC
TTCATCAACGGTCTCCCCGGGGGTGCACGCATGTCC
TTCATCAACGGTCTCCCCAGAAAGGCACGCATGTCC
TTCATCAACGGTCTCCCCAAGAAGGCACGCATGTCC
TTCATCAACGGTCTCCCCTTAGGAGCACGCATGTCC
TTCATCAACGGTCTCCCCCAGAAAGCACGCATGTCC
TTCATCAACGGTCTCCCCGAGGAAGCACGCATGTCC
TTCATCAACGGTCTCCCCCGGAAGGCACGCATGTCC
TTCATCAACGGTCTCCCCAGGGGTGCACGCATGTCC
TTCATCAACGGTCTCCCCCAGAAGGCACGCATGTCC
TTCATCAACGGTCTCCCCCAGAAAGCACGCATGTCC
TTCATCAACGGTCTCCCCCAGAAAGCACGCATGTCC
TTCATCAACGGTCTCCCCGGGAAGGCACGCATGTCC
TTCATCAACGGTCTCCCCCTAGGAGCACGCATGTCC
TTCATCAACGGTCTCCCCGAAGGTGCACGCATGTCC
TTCATCAACGGTCTCCCCTTAGGAGCACGCATGTCC
TTCATCAACGGTCTCCCCCAAGGAGCACGCATGTCC
TTCATCAACGGTCTCCCCGGAAAGGCACGCATGTCC
TTCATCAACGGTCTCCCCTCGAAAGCACGCATGTCC
TTCATCAACGGTCTCCCCCTAGGAGCACGCATGTCC
TTCATCAACGGTCTCCCCTGAAAGGCACGCATGTCC
TTCATCAACGGTCTCCCCGGGAGTGCACGCATGTCC
TTCATCAACGGTCTCCCCTCAAAGGCACGCATGTCC
TTCATCAACGGTCTCCCCCAGAAAGCACGCATGTCC
TTCATCAACGGTCTCCCCAGAAAGGCACGCATGTCC
TTCATCAACGGTCTCCCCGAAGGAGCACGCATGTCC
TTCATCAACGGTCTCCCCTGAAAGGCACGCATGTCC
TTCATCAACGGTCTCCCCGGAGGAGCACGCATGTCC
TTCATCAACGGTCTCCCCTGAAAGGCACGCATGTCC
TTCATCAACGGTCTCCCCCTAGGAGCACGCATGTCC
TTCATCAACGGTCTCCCCGAAGGTGCACGCATGTCC
TTCATCAACGGTCTCCCCTCTAAGGCACGCATGTCC
TTCATCAACGGTCTCCCCGGGAGTGCACGCATGTCC
TTCATCAACGGTCTCCCCAGATAGGCACGCATGTCC
TTCATCAACGGTCTCCCCGGGAGTGCACGCATGTCC
TTCATCAACGGTCTCCCCCAGAAAGCACGCATGTCC
TTCATCAACGGTCTCCCCATAGGAGCACGCATGTCC
TTCATCAACGGTCTCCCCGGAAGTGCACGCATGTCC
TTCATCAACGGTCTCCCCCAGGAAGCACGCATGTCC
TTCATCAACGGTCTCCCCAGAAAGGCACGCATGTCC
TTCATCAACGGTCTCCCCATAGGAGCACGCATGTCC
TTCATCAACGGTCTCCCCGAGGAAGCACGCATGTCC
TTCATCAACGGTCTCCCCCCAAAGGCACGCATGTCC
TTCATCAACGGTCTCCCCGGGAGTGCACGCATGTCC
TTCATCAACGGTCTCCCCGGGAGTGCACGCATGTCC
TTCATCAACGGTCTCCCCAAGAAGGCACGCATGTCC
TTCATCAACGGTCTCCCCTGAAAGGCACGCATGTCC
TTCATCAACGGTCTCCCCCAGGAAGCACGCATGTCC
TTCATCAACGGTCTCCCCGAGGAAGCACGCATGTCC
TTCATCAACGGTCTCCCCGAAGGTGCACGCATGTCC
TTCATCAACGGTCTCCCCAAGAAAGCACGCATGTCC
TTCATCAACGGTCTCCCCTGAAAGGCACGCATGTCC
TTCATCAACGGTCTCCCCCAGGAAGCACGCATGTCC
TTCATCAACGGTCTCCCCCTAGGAGCACGCATGTCC
TTCATCAACGGTCTCCCCGAAAGTGCACGCATGTCC
TTCATCAACGGTCTCCCCAGAAAGGCACGCATGTCC
TTCATCAACGGTCTCCCCGGGAGTGCACGCATGTCC
TTCATCAACGGTCTCCCCTTAGGAGCACGCATGTCC
TTCATCAACGGTCTCCCCAGGAGCGCACGCATGTCC
TTCATCAACGGTCTCCCCGGGAGTGCACGCATGTCC
TTCATCAACGGTCTCCCCGGGAGTGCACGCATGTCC
TTCATCAACGGTCTCCCCTAAGGAGCACGCATGTCC
TTCATCAACGGTCTCCCCAAGGATGCACGCATGTCC
TTCATCAACGGTCTCCCCCGAAAGGCACGCATGTCC
TTCATCAACGGTCTCCCCTGAAAGGCACGCATGTCC
TTCATCAACGGTCTCCCCTAGGAAGCACGCATGTCC
TTCATCAACGGTCTCCCCGGGAAGGCACGCATGTCC
TTCATCAACGGTCTCCCCGGGAAGGCACGCATGTCC
TTCATCAACGGTCTCCCCTGAAAGGCACGCATGTCC
TTCATCAACGGTCTCCCCCTAGGAGCACGCATGTCC
TTCATCAACGGTCTCCCCCCGAAGGCACGCATGTCC
TTCATCAACGGTCTCCCCAAGGAAGCACGCATGTCC
TTCATCAACGGTCTCCCCAGGAGCGCACGCATGTCC
TTCATCAACGGTCTCCCCCCAAAGGCACGCATGTCC
TTCATCAACGGTCTCCCCAAAGGAGCACGCATGTCC
TTCATCAACGGTCTCCCCAATAAGGCACGCATGTCC
TTCATCAACGGTCTCCCCTTAGGAGCACGCATGTCC
TTCATCAACGGTCTCCCCAAGGATGCACGCATGTCC
TTCATCAACGGTCTCCCCGGAGTTGCACGCATGTCC
TTCATCAACGGTCTCCCCGAAAAGGCACGCATGTCC
TTCATCAACGGTCTCCCCAGGAGCGCACGCATGTCC
TTCATCAACGGTCTCCCCCTAGGAGCACGCATGTCC
TTCATCAACGGTCTCCCCAGTTAGGCACGCATGTCC
TTCATCAACGGTCTCCCCTAGAAGGCACGCATGTCC
TTCATCAACGGTCTCCCCCAAGGAGCACGCATGTCC
TTCATCAACGGTCTCCCCAGTAAGGCACGCATGTCC
TTCATCAACGGTCTCCCCGAGGAAGCACGCATGTCC
TTCATCAACGGTCTCCCCCGGAAGGCACGCATGTCC
TTCATCAACGGTCTCCCCAAGGAAGCACGCATGTCC
TTCATCAACGGTCTCCCCTTAGGAGCACGCATGTCC
TTCATCAACGGTCTCCCCAGAGGTGCACGCATGTCC
TTCATCAACGGTCTCCCCTGGAAGGCACGCATGTCC
TTCATCAACGGTCTCCCCTAAGGAGCACGCATGTCC
TTCATCAACGGTCTCCCCAGAGGTGCACGCATGTCC
TTCATCAACGGTCTCCCCCTAGGAGCACGCATGTCC
TTCATCAACGGTCTCCCCTAGAAGGCACGCATGTCC
TTCATCAACGGTCTCCCCATAGGAGCACGCATGTCC
TTCATCAACGGTCTCCCCCGGAAGGCACGCATGTCC
TTCATCAACGGTCTCCCCATAGGAGCACGCATGTCC
TTCATCAACGGTCTCCCCAGGAGCGCACGCATGTCC
TTCATCAACGGTCTCCCCAAAGGTGCACGCATGTCC
TTCATCAACGGTCTCCCCGGGAAGGCACGCATGTCC
TTCATCAACGGTCTCCCCTAAGGAGCACGCATGTCC
TTCATCAACGGTCTCCCCAGTAAGGCACGCATGTCC
TTCATCAACGGTCTCCCCGGGAGTGCACGCATGTCC
TTCATCAACGGTCTCCCCAGAAAGGCACGCATGTCC
TTCATCAACGGTCTCCCCAAGGAAGCACGCATGTCC
TTCATCAACGGTCTCCCCGGGAGTGCACGCATGTCC
TTCATCAACGGTCTCCCCTGGAAGGCACGCATGTCC
TTCATCAACGGTCTCCCCGGGAGTGCACGCATGTCC
TTCATCAACGGTCTCCCCGAAAGCGCACGCATGTCC
TTCATCAACGGTCTCCCCGAAGGTGCACGCATGTCC
TTCATCAACGGTCTCCCCAAGGATGCACGCATGTCC
TTCATCAACGGTCTCCCCCAGGAAGCACGCATGTCC
TTCATCAACGGTCTCCCCGAAAGTGCACGCATGTCC
TTCATCAACGGTCTCCCCCTAGGAGCACGCATGTCC
TTCATCAACGGTCTCCCCGAAGGTGCACGCATGTCC
TTCATCAACGGTCTCCCCGAAGGAGCACGCATGTCC
TTCATCAACGGTCTCCCCCAAGGCGCACGCATGTCC
TTCATCAACGGTCTCCCCGAAAGTGCACGCATGTCC
TTCATCAACGGTCTCCCCCGAGGTGCACGCATGTCC
TTCATCAACGGTCTCCCCAGTAAGGCACGCATGTCC
TTCATCAACGGTCTCCCCGGAAAGGCACGCATGTCC
TTCATCAACGGTCTCCCCATAGGAGCACGCATGTCC
TTCATCAACGGTCTCCCCGGGGGTGCACGCATGTCC
TTCATCAACGGTCTCCCCGAAGGTGCACGCATGTCC
TTCATCAACGGTCTCCCCTGGAGGGCACGCATGTCC
TTCATCAACGGTCTCCCCGAAGGAGCACGCATGTCC
TTCATCAACGGTCTCCCCGAAAGTGCACGCATGTCC
TTCATCAACGGTCTCCCCGGAAGCGCACGCATGTCC
TTCATCAACGGTCTCCCCGGGAGTGCACGCATGTCC
TTCATCAACGGTCTCCCCGAAGGTGCACGCATGTCC
TTCATCAACGGTCTCCCCCTAGGAGCACGCATGTCC
TTCATCAACGGTCTCCCCGAGAGGGCACGCATGTCC
TTCATCAACGGTCTCCCCTGAAAGGCACGCATGTCC
TTCATCAACGGTCTCCCCGAAGGAGCACGCATGTCC
TTCATCAACGGTCTCCCCATGAAGGCACGCATGTCC
TTCATCAACGGTCTCCCCCGAGGTGCACGCATGTCC
TTCATCAACGGTCTCCCCGAGAGGGCACGCATGTCC
TTCATCAACGGTCTCCCCAGGAGCGCACGCATGTCC
TTCATCAACGGTCTCCCCAGAGGTGCACGCATGTCC
TTCATCAACGGTCTCCCCTGGAAGGCACGCATGTCC
TTCATCAACGGTCTCCCCAAGAAAGCACGCATGTCC
TTCATCAACGGTCTCCCCTTAGGAGCACGCATGTCC
TTCATCAACGGTCTCCCCGAAGGTGCACGCATGTCC
TTCATCAACGGTCTCCCCGGGAGTGCACGCATGTCC
TTCATCAACGGTCTCCCCCTAGGAGCACGCATGTCC
TTCATCAACGGTCTCCCCGGGAGTGCACGCATGTCC
TTCATCAACGGTCTCCCCCTAGGAGCACGCATGTCC
TTCATCAACGGTCTCCCCTAAGGTGCACGCATGTCC
TTCATCAACGGTCTCCCCGGGAGTGCACGCATGTCC
TTCATCAACGGTCTCCCCTAGGATGCACGCATGTCC
TTCATCAACGGTCTCCCCGAAAGCGCACGCATGTCC
TTCATCAACGGTCTCCCCAGAGGTGCACGCATGTCC
TTCATCAACGGTCTCCCCCTAGGAGCACGCATGTCC
TTCATCAACGGTCTCCCCCAAGGAGCACGCATGTCC
TTCATCAACGGTCTCCCCAGGAGCGCACGCATGTCC
TTCATCAACGGTCTCCCCTAGGAAGCACGCATGTCC
TTCATCAACGGTCTCCCCCTAGGAGCACGCATGTCC
TTCATCAACGGTCTCCCCCTAGGAGCACGCATGTCC
TTCATCAACGGTCTCCCCTAAGGAGCACGCATGTCC
TTCATCAACGGTCTCCCCTGAAAGGCACGCATGTCC
TTCATCAACGGTCTCCCCTAAGGAGCACGCATGTCC
TTCATCAACGGTCTCCCCAGAGGTGCACGCATGTCC
TTCATCAACGGTCTCCCCGGGGGTGCACGCATGTCC
TTCATCAACGGTCTCCCCGAAGGTGCACGCATGTCC
TTCATCAACGGTCTCCCCCTAGGAGCACGCATGTCC
TTCATCAACGGTCTCCCCAAGAAGGCACGCATGTCC
TTCATCAACGGTCTCCCCGGGGGTGCACGCATGTCC
TTCATCAACGGTCTCCCCGAAAGCGCACGCATGTCC
TTCATCAACGGTCTCCCCTGAAAGGCACGCATGTCC
TTCATCAACGGTCTCCCCGAAGGAGCACGCATGTCC
TTCATCAACGGTCTCCCCCTAGGAGCACGCATGTCC
TTCATCAACGGTCTCCCCCTAGGAGCACGCATGTCC
TTCATCAACGGTCTCCCCGGGAGTGCACGCATGTCC
TTCATCAACGGTCTCCCCGAGGAAGCACGCATGTCC
TTCATCAACGGTCTCCCCATAGGAGCACGCATGTCC
TTCATCAACGGTCTCCCCCGAAAGGCACGCATGTCC
TTCATCAACGGTCTCCCCTGAAAGGCACGCATGTCC
TTCATCAACGGTCTCCCCGGGAGTGCACGCATGTCC
TTCATCAACGGTCTCCCCAGAAAGGCACGCATGTCC
TTCATCAACGGTCTCCCCGGAGGAGCACGCATGTCC
TTCATCAACGGTCTCCCCTGAAAGGCACGCATGTCC
TTCATCAACGGTCTCCCCAGGAGCGCACGCATGTCC
TTCATCAACGGTCTCCCCTAGGAAGCACGCATGTCC
TTCATCAACGGTCTCCCCGAGAGGGCACGCATGTCC
TTCATCAACGGTCTCCCCCTAGGAGCACGCATGTCC
TTCATCAACGGTCTCCCCCTAGGAGCACGCATGTCC
TTCATCAACGGTCTCCCCATAGGAGCACGCATGTCC
TTCATCAACGGTCTCCCCTTAGGAGCACGCATGTCC
TTCATCAACGGTCTCCCCAGGAAAGCACGCATGTCC
TTCATCAACGGTCTCCCCTAGGAAGCACGCATGTCC
TTCATCAACGGTCTCCCCCTAGGAGCACGCATGTCC
TTCATCAACGGTCTCCCCAGGAGCGCACGCATGTCC
TTCATCAACGGTCTCCCCCGAAAGGCACGCATGTCC
TTCATCAACGGTCTCCCCCAGAAAGCACGCATGTCC
TTCATCAACGGTCTCCCCTCTAAGGCACGCATGTCC
TTCATCAACGGTCTCCCCAGGGGTGCACGCATGTCC
TTCATCAACGGTCTCCCCGAGTGAGCACGCATGTCC
TTCATCAACGGTCTCCCCTCGAAGGCACGCATGTCC
TTCATCAACGGTCTCCCCGAGGAAGCACGCATGTCC
TTCATCAACGGTCTCCCCGAAGGTGCACGCATGTCC
TTCATCAACGGTCTCCCCAAAGGTGCACGCATGTCC
TTCATCAACGGTCTCCCCGAGGAAGCACGCATGTCC
TTCATCAACGGTCTCCCCAAGGATGCACGCATGTCC
TTCATCAACGGTCTCCCCTAGGATGCACGCATGTCC
TTCATCAACGGTCTCCCCGAAAGTGCACGCATGTCC
TTCATCAACGGTCTCCCCCAGAAAGCACGCATGTCC
TTCATCAACGGTCTCCCCGTAGGAGCACGCATGTCC
TTCATCAACGGTCTCCCCAGAAAGGCACGCATGTCC
TTCATCAACGGTCTCCCCAAAGGAGCACGCATGTCC
TTCATCAACGGTCTCCCCCGGAAGGCACGCATGTCC
TTCATCAACGGTCTCCCCGGAAGTGCACGCATGTCC
TTCATCAACGGTCTCCCCCAAGGAGCACGCATGTCC
TTCATCAACGGTCTCCCCCTAGGAGCACGCATGTCC
TTCATCAACGGTCTCCCCAAAGGAGCACGCATGTCC
TTCATCAACGGTCTCCCCATAGGAGCACGCATGTCC
TTCATCAACGGTCTCCCCGGAAAGGCACGCATGTCC
TTCATCAACGGTCTCCCCCGGAAGGCACGCATGTCC
TTCATCAACGGTCTCCCCTAAGGTGCACGCATGTCC
TTCATCAACGGTCTCCCCCGGAAGGCACGCATGTCC
TTCATCAACGGTCTCCCCGGGAGTGCACGCATGTCC
TTCATCAACGGTCTCCCCAAGGTTGCACGCATGTCC
TTCATCAACGGTCTCCCCCCAAAGGCACGCATGTCC
TTCATCAACGGTCTCCCCGAGGAAGCACGCATGTCC
TTCATCAACGGTCTCCCCGAGGAAGCACGCATGTCC
TTCATCAACGGTCTCCCCGAGGAAGCACGCATGTCC
TTCATCAACGGTCTCCCCAAAGGAGCACGCATGTCC
TTCATCAACGGTCTCCCCCCTAAGGCACGCATGTCC
TTCATCAACGGTCTCCCCGGGAGTGCACGCATGTCC
TTCATCAACGGTCTCCCCGAAGGTGCACGCATGTCC
TTCATCAACGGTCTCCCCGAGAGGGCACGCATGTCC
TTCATCAACGGTCTCCCCCTAGGAGCACGCATGTCC
TTCATCAACGGTCTCCCCAAGGATGCACGCATGTCC
TTCATCAACGGTCTCCCCTGGAAGGCACGCATGTCC
TTCATCAACGGTCTCCCCGGGAAGGCACGCATGTCC
TTCATCAACGGTCTCCCCAGGAAAGCACGCATGTCC
TTCATCAACGGTCTCCCCGAAGGAGCACGCATGTCC
TTCATCAACGGTCTCCCCTAAGGAGCACGCATGTCC
TTCATCAACGGTCTCCCCCGAAAGGCACGCATGTCC
TTCATCAACGGTCTCCCCGAAGGTGCACGCATGTCC
TTCATCAACGGTCTCCCCCGGAAGGCACGCATGTCC
TTCATCAACGGTCTCCCCGAAAGTGCACGCATGTCC
TTCATCAACGGTCTCCCCTGGAAGGCACGCATGTCC
TTCATCAACGGTCTCCCCCTAGGAGCACGCATGTCC
TTCATCAACGGTCTCCCCCAAGGAGCACGCATGTCC
TTCATCAACGGTCTCCCCAAGAAGGCACGCATGTCC
TTCATCAACGGTCTCCCCTGAAAGGCACGCATGTCC
TTCATCAACGGTCTCCCCGGGGGTGCACGCATGTCC
TTCATCAACGGTCTCCCCAAGAAGGCACGCATGTCC
TTCATCAACGGTCTCCCCTGAAAGGCACGCATGTCC
TTCATCAACGGTCTCCCCAGGAGCGCACGCATGTCC
TTCATCAACGGTCTCCCCCTAGGAGCACGCATGTCC
TTCATCAACGGTCTCCCCGGAAAGGCACGCATGTCC
TTCATCAACGGTCTCCCCTAGGAAGCACGCATGTCC
TTCATCAACGGTCTCCCCTGAAAGGCACGCATGTCC
TTCATCAACGGTCTCCCCGAAGGTGCACGCATGTCC
TTCATCAACGGTCTCCCCCTAGGAGCACGCATGTCC
TTCATCAACGGTCTCCCCCGGAAGGCACGCATGTCC
TTCATCAACGGTCTCCCCCTAGGAGCACGCATGTCC
TTCATCAACGGTCTCCCCCAAGGAGCACGCATGTCC
TTCATCAACGGTCTCCCCAGAAAGGCACGCATGTCC
TTCATCAACGGTCTCCCCTTAGGAGCACGCATGTCC
TTCATCAACGGTCTCCCCAGAGGTGCACGCATGTCC
TTCATCAACGGTCTCCCCCGGAAGGCACGCATGTCC
TTCATCAACGGTCTCCCCTTAGGAGCACGCATGTCC
TTCATCAACGGTCTCCCCGGAAAGGCACGCATGTCC
TTCATCAACGGTCTCCCCCTAGGAGCACGCATGTCC
TTCATCAACGGTCTCCCCCGGAAGGCACGCATGTCC
TTCATCAACGGTCTCCCCGAGAAAGCACGCATGTCC
TTCATCAACGGTCTCCCCAAGGTGGCACGCATGTCC
TTCATCAACGGTCTCCCCGAGGAAGCACGCATGTCC
TTCATCAACGGTCTCCCCCTAGGAGCACGCATGTCC
TTCATCAACGGTCTCCCCCTAGGAGCACGCATGTCC
TTCATCAACGGTCTCCCCAGTAAGGCACGCATGTCC
TTCATCAACGGTCTCCCCTCGAAAGCACGCATGTCC
TTCATCAACGGTCTCCCCATGAAGGCACGCATGTCC
TTCATCAACGGTCTCCCCGGAAGCGCACGCATGTCC
TTCATCAACGGTCTCCCCAGATAGGCACGCATGTCC
TTCATCAACGGTCTCCCCGGGAGTGCACGCATGTCC
TTCATCAACGGTCTCCCCAGAGAGGCACGCATGTCC
TTCATCAACGGTCTCCCCGAAAGTGCACGCATGTCC
TTCATCAACGGTCTCCCCCAGAAAGCACGCATGTCC
TTCATCAACGGTCTCCCCGGGGGTGCACGCATGTCC
TTCATCAACGGTCTCCCCTAGGAAGCACGCATGTCC
TTCATCAACGGTCTCCCCACGAAGGCACGCATGTCC
TTCATCAACGGTCTCCCCAGGAAAGCACGCATGTCC
TTCATCAACGGTCTCCCCCTAGGAGCACGCATGTCC
TTCATCAACGGTCTCCCCCTAGGAGCACGCATGTCC
TTCATCAACGGTCTCCCCTGAAAGGCACGCATGTCC
TTCATCAACGGTCTCCCCTTAGGAGCACGCATGTCC
TTCATCAACGGTCTCCCCAAGAAGGCACGCATGTCC
TTCATCAACGGTCTCCCCTGAAAGGCACGCATGTCC
TTCATCAACGGTCTCCCCGGGAAGGCACGCATGTCC
TTCATCAACGGTCTCCCCGAGAAAGCACGCATGTCC
TTCATCAACGGTCTCCCCCTAGGAGCACGCATGTCC
TTCATCAACGGTCTCCCCAGGAAAGCACGCATGTCC
TTCATCAACGGTCTCCCCGGGAGTGCACGCATGTCC
TTCATCAACGGTCTCCCCAAGGATGCACGCATGTCC
TTCATCAACGGTCTCCCCGAGGAAGCACGCATGTCC
TTCATCAACGGTCTCCCCCTAGGAGCACGCATGTCC
TTCATCAACGGTCTCCCCAGAGGTGCACGCATGTCC
TTCATCAACGGTCTCCCCTAGAAGGCACGCATGTCC
TTCATCAACGGTCTCCCCAGAAAGGCACGCATGTCC
TTCATCAACGGTCTCCCCAAGAAAGCACGCATGTCC
TTCATCAACGGTCTCCCCCAGAAAGCACGCATGTCC
TTCATCAACGGTCTCCCCGAGGAAGCACGCATGTCC
TTCATCAACGGTCTCCCCAAGGATGCACGCATGTCC
TTCATCAACGGTCTCCCCCTAGGAGCACGCATGTCC
TTCATCAACGGTCTCCCCCAGGAAGCACGCATGTCC
TTCATCAACGGTCTCCCCAGTAAGGCACGCATGTCC
TTCATCAACGGTCTCCCCATAGGAGCACGCATGTCC
TTCATCAACGGTCTCCCCTTAGGTGCACGCATGTCC
TTCATCAACGGTCTCCCCGGGAGTGCACGCATGTCC
TTCATCAACGGTCTCCCCAGAAAGGCACGCATGTCC
TTCATCAACGGTCTCCCCCGAAAGGCACGCATGTCC
TTCATCAACGGTCTCCCCGGGAGTGCACGCATGTCC
TTCATCAACGGTCTCCCCCTAGGAGCACGCATGTCC
TTCATCAACGGTCTCCCCAAGGGTGCACGCATGTCC
TTCATCAACGGTCTCCCCCTAGGAGCACGCATGTCC
TTCATCAACGGTCTCCCCAGGGGTGCACGCATGTCC
TTCATCAACGGTCTCCCCCGAAAGGCACGCATGTCC
TTCATCAACGGTCTCCCCAAGAAAGCACGCATGTCC
TTCATCAACGGTCTCCCCAAGAAGGCACGCATGTCC
TTCATCAACGGTCTCCCCTAAGGTGCACGCATGTCC
TTCATCAACGGTCTCCCCCTAGGAGCACGCATGTCC
TTCATCAACGGTCTCCCCCGGAAGGCACGCATGTCC
TTCATCAACGGTCTCCCCCTAGGAGCACGCATGTCC
TTCATCAACGGTCTCCCCCAGGAAGCACGCATGTCC
TTCATCAACGGTCTCCCCATAGGAGCACGCATGTCC
TTCATCAACGGTCTCCCCAGGAGCGCACGCATGTCC
TTCATCAACGGTCTCCCCGAAGGAGCACGCATGTCC
TTCATCAACGGTCTCCCCCTAGGAGCACGCATGTCC
TTCATCAACGGTCTCCCCTGAAAGGCACGCATGTCC
TTCATCAACGGTCTCCCCCGGAAGGCACGCATGTCC
TTCATCAACGGTCTCCCCAGGAAAGCACGCATGTCC
TTCATCAACGGTCTCCCCGAAGGTGCACGCATGTCC
TTCATCAACGGTCTCCCCGAAGGTGCACGCATGTCC
TTCATCAACGGTCTCCCCCTAGGAGCACGCATGTCC
TTCATCAACGGTCTCCCCGAAGGTGCACGCATGTCC
TTCATCAACGGTCTCCCCTAGGAAGCACGCATGTCC
TTCATCAACGGTCTCCCCGAAGGTGCACGCATGTCC
TTCATCAACGGTCTCCCCGAGGAAGCACGCATGTCC
TTCATCAACGGTCTCCCCGGGAGTGCACGCATGTCC
TTCATCAACGGTCTCCCCATGAAGGCACGCATGTCC
TTCATCAACGGTCTCCCCGAAAGTGCACGCATGTCC
TTCATCAACGGTCTCCCCGAAGGTGCACGCATGTCC
TTCATCAACGGTCTCCCCGAGGAAGCACGCATGTCC
TTCATCAACGGTCTCCCCCTAGGAGCACGCATGTCC
TTCATCAACGGTCTCCCCGGGGGTGCACGCATGTCC
TTCATCAACGGTCTCCCCGAAGGTGCACGCATGTCC
TTCATCAACGGTCTCCCCCAAGGAGCACGCATGTCC
TTCATCAACGGTCTCCCCCTAGGAGCACGCATGTCC
TTCATCAACGGTCTCCCCGAAGGTGCACGCATGTCC
TTCATCAACGGTCTCCCCCCGAAGGCACGCATGTCC
TTCATCAACGGTCTCCCCCTAGGAGCACGCATGTCC
TTCATCAACGGTCTCCCCCTAGGAGCACGCATGTCC
TTCATCAACGGTCTCCCCCCGAAGGCACGCATGTCC
TTCATCAACGGTCTCCCCAAAGGTGCACGCATGTCC
TTCATCAACGGTCTCCCCAGAAAGGCACGCATGTCC
TTCATCAACGGTCTCCCCGAAGGTGCACGCATGTCC
TTCATCAACGGTCTCCCCAGAAAGGCACGCATGTCC
TTCATCAACGGTCTCCCCAGGAGCGCACGCATGTCC
TTCATCAACGGTCTCCCCAGAAAGGCACGCATGTCC
TTCATCAACGGTCTCCCCAGAAAGGCACGCATGTCC
TTCATCAACGGTCTCCCCTCAAAGGCACGCATGTCC
TTCATCAACGGTCTCCCCGGAGGGGCACGCATGTCC
TTCATCAACGGTCTCCCCGGGAGTGCACGCATGTCC
TTCATCAACGGTCTCCCCAAGGAAGCACGCATGTCC
TTCATCAACGGTCTCCCCGAGTGAGCACGCATGTCC
TTCATCAACGGTCTCCCCAGAGGTGCACGCATGTCC
TTCATCAACGGTCTCCCCGGGAGTGCACGCATGTCC
TTCATCAACGGTCTCCCCGGGAGTGCACGCATGTCC
TTCATCAACGGTCTCCCCGGGAGTGCACGCATGTCC
TTCATCAACGGTCTCCCCGAAAGTGCACGCATGTCC
TTCATCAACGGTCTCCCCAGTAAGGCACGCATGTCC
TTCATCAACGGTCTCCCCACGAAGGCACGCATGTCC
TTCATCAACGGTCTCCCCCGGAAGGCACGCATGTCC
TTCATCAACGGTCTCCCCTGAAAGGCACGCATGTCC
TTCATCAACGGTCTCCCCCGAGGTGCACGCATGTCC
TTCATCAACGGTCTCCCCCTAGGAGCACGCATGTCC
TTCATCAACGGTCTCCCCTTAGGAGCACGCATGTCC
TTCATCAACGGTCTCCCCCTAGGAGCACGCATGTCC
TTCATCAACGGTCTCCCCAAGGATGCACGCATGTCC
TTCATCAACGGTCTCCCCCGGAAGGCACGCATGTCC
TTCATCAACGGTCTCCCCGAGAGGGCACGCATGTCC
TTCATCAACGGTCTCCCCTAAGGAGCACGCATGTCC
TTCATCAACGGTCTCCCCAGGAGCGCACGCATGTCC
TTCATCAACGGTCTCCCCCGGAAGGCACGCATGTCC
TTCATCAACGGTCTCCCCGGGAGTGCACGCATGTCC
TTCATCAACGGTCTCCCCAGGAGCGCACGCATGTCC
TTCATCAACGGTCTCCCCAAGAAAGCACGCATGTCC
TTCATCAACGGTCTCCCCTAAGGCGCACGCATGTCC
TTCATCAACGGTCTCCCCCCAGGAGCACGCATGTCC
TTCATCAACGGTCTCCCCGGGAGTGCACGCATGTCC
TTCATCAACGGTCTCCCCCGAAAGGCACGCATGTCC
TTCATCAACGGTCTCCCCGGGAGTGCACGCATGTCC
TTCATCAACGGTCTCCCCTTAGGAGCACGCATGTCC
TTCATCAACGGTCTCCCCGGGAGTGCACGCATGTCC
TTCATCAACGGTCTCCCCCGGAAGGCACGCATGTCC
TTCATCAACGGTCTCCCCGAGAGGGCACGCATGTCC
TTCATCAACGGTCTCCCCCTAGGAGCACGCATGTCC
TTCATCAACGGTCTCCCCCGGAAGGCACGCATGTCC
TTCATCAACGGTCTCCCCGAAGGTGCACGCATGTCC
TTCATCAACGGTCTCCCCCAGAAGGCACGCATGTCC
TTCATCAACGGTCTCCCCGAGAAAGCACGCATGTCC
TTCATCAACGGTCTCCCCGAGGAAGCACGCATGTCC
TTCATCAACGGTCTCCCCTAAGGTGCACGCATGTCC
TTCATCAACGGTCTCCCCGGGAGTGCACGCATGTCC
TTCATCAACGGTCTCCCCTAAGGCGCACGCATGTCC
TTCATCAACGGTCTCCCCATGAAGGCACGCATGTCC
TTCATCAACGGTCTCCCCTTTAAGGCACGCATGTCC
TTCATCAACGGTCTCCCCGAAGGCGCACGCATGTCC
TTCATCAACGGTCTCCCCTAAGGAGCACGCATGTCC
TTCATCAACGGTCTCCCCGAAGGTGCACGCATGTCC
TTCATCAACGGTCTCCCCTGAAAGGCACGCATGTCC
TTCATCAACGGTCTCCCCGGGGGTGCACGCATGTCC
TTCATCAACGGTCTCCCCTGGAAGGCACGCATGTCC
TTCATCAACGGTCTCCCCGAGAGGGCACGCATGTCC
TTCATCAACGGTCTCCCCCGAAAGGCACGCATGTCC
TTCATCAACGGTCTCCCCAGGAGCGCACGCATGTCC
TTCATCAACGGTCTCCCCGGGAGTGCACGCATGTCC
TTCATCAACGGTCTCCCCGGGAGTGCACGCATGTCC
TTCATCAACGGTCTCCCCGGAAGTGCACGCATGTCC
TTCATCAACGGTCTCCCCCTAGGAGCACGCATGTCC
TTCATCAACGGTCTCCCCTAGGATGCACGCATGTCC
TTCATCAACGGTCTCCCCAGTAAGGCACGCATGTCC
TTCATCAACGGTCTCCCCAGGAGCGCACGCATGTCC
TTCATCAACGGTCTCCCCTAGGAAGCACGCATGTCC
TTCATCAACGGTCTCCCCGGGGGTGCACGCATGTCC
TTCATCAACGGTCTCCCCAGGAGCGCACGCATGTCC
TTCATCAACGGTCTCCCCAAGAAGGCACGCATGTCC
TTCATCAACGGTCTCCCCTTAGGAGCACGCATGTCC
TTCATCAACGGTCTCCCCTGGAAGGCACGCATGTCC
TTCATCAACGGTCTCCCCGAGTAGGCACGCATGTCC
TTCATCAACGGTCTCCCCAGAAAGGCACGCATGTCC
TTCATCAACGGTCTCCCCTGAAAGGCACGCATGTCC
TTCATCAACGGTCTCCCCCAAGGAGCACGCATGTCC
TTCATCAACGGTCTCCCCGGGGGTGCACGCATGTCC
TTCATCAACGGTCTCCCCGGGAGTGCACGCATGTCC
TTCATCAACGGTCTCCCCTGAAAGGCACGCATGTCC
TTCATCAACGGTCTCCCCGGGAGTGCACGCATGTCC
TTCATCAACGGTCTCCCCCTAGGAGCACGCATGTCC
TTCATCAACGGTCTCCCCGGGGTCGCACGCATGTCC
TTCATCAACGGTCTCCCCGAGAGGGCACGCATGTCC
TTCATCAACGGTCTCCCCCTAGGAGCACGCATGTCC
TTCATCAACGGTCTCCCCAGGAGCGCACGCATGTCC
TTCATCAACGGTCTCCCCAAGGATGCACGCATGTCC
TTCATCAACGGTCTCCCCGAAAGTGCACGCATGTCC
TTCATCAACGGTCTCCCCGAGGAAGCACGCATGTCC
TTCATCAACGGTCTCCCCGGGAAGGCACGCATGTCC
TTCATCAACGGTCTCCCCAGAGGTGCACGCATGTCC
TTCATCAACGGTCTCCCCCGAAAGGCACGCATGTCC
TTCATCAACGGTCTCCCCAAGGATGCACGCATGTCC
TTCATCAACGGTCTCCCCAGTAAGGCACGCATGTCC
TTCATCAACGGTCTCCCCTTAGGAGCACGCATGTCC
TTCATCAACGGTCTCCCCGAAGGTGCACGCATGTCC
TTCATCAACGGTCTCCCCCAGGAAGCACGCATGTCC
TTCATCAACGGTCTCCCCGAGGAAGCACGCATGTCC
TTCATCAACGGTCTCCCCCAAGGAGCACGCATGTCC
TTCATCAACGGTCTCCCCCTAGGAGCACGCATGTCC
TTCATCAACGGTCTCCCCGAGAGGGCACGCATGTCC
TTCATCAACGGTCTCCCCCAGAAAGCACGCATGTCC
TTCATCAACGGTCTCCCCGGGAAGGCACGCATGTCC
TTCATCAACGGTCTCCCCCGGAAGGCACGCATGTCC
TTCATCAACGGTCTCCCCAAAGGTGCACGCATGTCC
TTCATCAACGGTCTCCCCTGGAAGGCACGCATGTCC
TTCATCAACGGTCTCCCCGAGAGGGCACGCATGTCC
TTCATCAACGGTCTCCCCGTAGGAGCACGCATGTCC
TTCATCAACGGTCTCCCCAAGAAGGCACGCATGTCC
TTCATCAACGGTCTCCCCCTAGGAGCACGCATGTCC
TTCATCAACGGTCTCCCCGAAGGTGCACGCATGTCC
TTCATCAACGGTCTCCCCAGGGGTGCACGCATGTCC
TTCATCAACGGTCTCCCCCTAGGAGCACGCATGTCC
TTCATCAACGGTCTCCCCAAGAAAGCACGCATGTCC
TTCATCAACGGTCTCCCCCTAGGAGCACGCATGTCC
TTCATCAACGGTCTCCCCGAGGAAGCACGCATGTCC
TTCATCAACGGTCTCCCCCTAGGAGCACGCATGTCC
TTCATCAACGGTCTCCCCGAAGGAGCACGCATGTCC
TTCATCAACGGTCTCCCCGGAGGTGCACGCATGTCC
TTCATCAACGGTCTCCCCATAGGAGCACGCATGTCC
TTCATCAACGGTCTCCCCCAAGGAGCACGCATGTCC
TTCATCAACGGTCTCCCCCTAGGAGCACGCATGTCC
TTCATCAACGGTCTCCCCGAAAGCGCACGCATGTCC
TTCATCAACGGTCTCCCCCTAGGAGCACGCATGTCC
TTCATCAACGGTCTCCCCAGAGGTGCACGCATGTCC
TTCATCAACGGTCTCCCCAGAAAGGCACGCATGTCC
TTCATCAACGGTCTCCCCTAAGGAGCACGCATGTCC
TTCATCAACGGTCTCCCCCGGAAGGCACGCATGTCC
TTCATCAACGGTCTCCCCCGGAAGGCACGCATGTCC
TTCATCAACGGTCTCCCCCTAGGAGCACGCATGTCC
TTCATCAACGGTCTCCCCCTAGGAGCACGCATGTCC
TTCATCAACGGTCTCCCCCTAGGAGCACGCATGTCC
TTCATCAACGGTCTCCCCCTAGGAGCACGCATGTCC
TTCATCAACGGTCTCCCCGGGAGTGCACGCATGTCC
TTCATCAACGGTCTCCCCGGGAGTGCACGCATGTCC
TTCATCAACGGTCTCCCCATAGGAGCACGCATGTCC
TTCATCAACGGTCTCCCCGAAGGTGCACGCATGTCC
TTCATCAACGGTCTCCCCAAGAAGGCACGCATGTCC
TTCATCAACGGTCTCCCCTGAAAGGCACGCATGTCC
TTCATCAACGGTCTCCCCAGGAAAGCACGCATGTCC
TTCATCAACGGTCTCCCCCTAGGAGCACGCATGTCC
TTCATCAACGGTCTCCCCCTAGGAGCACGCATGTCC
TTCATCAACGGTCTCCCCAAGGAAGCACGCATGTCC
TTCATCAACGGTCTCCCCCTAGGAGCACGCATGTCC
TTCATCAACGGTCTCCCCGAAGGTGCACGCATGTCC
TTCATCAACGGTCTCCCCAAGAAAGCACGCATGTCC
TTCATCAACGGTCTCCCCGGAGGAGCACGCATGTCC
TTCATCAACGGTCTCCCCGAAAGTGCACGCATGTCC
TTCATCAACGGTCTCCCCGAAGGAGCACGCATGTCC
TTCATCAACGGTCTCCCCAGGAGCGCACGCATGTCC
TTCATCAACGGTCTCCCCTTAGGAGCACGCATGTCC
TTCATCAACGGTCTCCCCGGGAGTGCACGCATGTCC
TTCATCAACGGTCTCCCCATAGGAGCACGCATGTCC
TTCATCAACGGTCTCCCCTAAGGTGCACGCATGTCC
TTCATCAACGGTCTCCCCTGAAAGGCACGCATGTCC
TTCATCAACGGTCTCCCCTAGGATGCACGCATGTCC
TTCATCAACGGTCTCCCCTTAGGAGCACGCATGTCC
TTCATCAACGGTCTCCCCAGGAGCGCACGCATGTCC
TTCATCAACGGTCTCCCCTAGGAAGCACGCATGTCC
TTCATCAACGGTCTCCCCGAAGGTGCACGCATGTCC
TTCATCAACGGTCTCCCCGAAAGTGCACGCATGTCC
TTCATCAACGGTCTCCCCGGGGGTGCACGCATGTCC
TTCATCAACGGTCTCCCCCTAGGAGCACGCATGTCC
TTCATCAACGGTCTCCCCGAAGGAGCACGCATGTCC
TTCATCAACGGTCTCCCCTAAGGAGCACGCATGTCC
TTCATCAACGGTCTCCCCGGGAGTGCACGCATGTCC
TTCATCAACGGTCTCCCCCTAGGAGCACGCATGTCC
TTCATCAACGGTCTCCCCGAGGAAGCACGCATGTCC
TTCATCAACGGTCTCCCCGAAGGAGCACGCATGTCC
TTCATCAACGGTCTCCCCGGGGGTGCACGCATGTCC
TTCATCAACGGTCTCCCCGAGAGGGCACGCATGTCC
TTCATCAACGGTCTCCCCGGGGGTGCACGCATGTCC
TTCATCAACGGTCTCCCCCGAAAGGCACGCATGTCC
TTCATCAACGGTCTCCCCCCAAAGGCACGCATGTCC
TTCATCAACGGTCTCCCCAGGAGCGCACGCATGTCC
TTCATCAACGGTCTCCCCCGAAAGGCACGCATGTCC
TTCATCAACGGTCTCCCCGAAGGTGCACGCATGTCC
TTCATCAACGGTCTCCCCCTAGGAGCACGCATGTCC
TTCATCAACGGTCTCCCCCAAGGAGCACGCATGTCC
TTCATCAACGGTCTCCCCGGAGGTGCACGCATGTCC
TTCATCAACGGTCTCCCCCTAGGAGCACGCATGTCC
TTCATCAACGGTCTCCCCTAGGAAGCACGCATGTCC
TTCATCAACGGTCTCCCCGAAAGTGCACGCATGTCC
TTCATCAACGGTCTCCCCGAAAGTGCACGCATGTCC
TTCATCAACGGTCTCCCCAGAAGGGCACGCATGTCC
TTCATCAACGGTCTCCCCCTAGGAGCACGCATGTCC
TTCATCAACGGTCTCCCCTAAGGAGCACGCATGTCC
TTCATCAACGGTCTCCCCAGAGGTGCACGCATGTCC
TTCATCAACGGTCTCCCCTCTAAGGCACGCATGTCC
TTCATCAACGGTCTCCCCAGAGGTGCACGCATGTCC
TTCATCAACGGTCTCCCCGAGGAAGCACGCATGTCC
TTCATCAACGGTCTCCCCCGGAAGGCACGCATGTCC
TTCATCAACGGTCTCCCCAGAAAGGCACGCATGTCC
TTCATCAACGGTCTCCCCCAGAAAGCACGCATGTCC
TTCATCAACGGTCTCCCCCAGAAAGCACGCATGTCC
TTCATCAACGGTCTCCCCGGGAAGGCACGCATGTCC
TTCATCAACGGTCTCCCCGAAGGAGCACGCATGTCC
TTCATCAACGGTCTCCCCAAGGTGGCACGCATGTCC
TTCATCAACGGTCTCCCCTAGGAAGCACGCATGTCC
TTCATCAACGGTCTCCCCTAGAAAGCACGCATGTCC
TTCATCAACGGTCTCCCCGGAAAGGCACGCATGTCC
TTCATCAACGGTCTCCCCAGGAGCGCACGCATGTCC
TTCATCAACGGTCTCCCCGAAAAGGCACGCATGTCC
TTCATCAACGGTCTCCCCCGAAAGGCACGCATGTCC
TTCATCAACGGTCTCCCCTTAGGAGCACGCATGTCC
TTCATCAACGGTCTCCCCGGAGGAGCACGCATGTCC
TTCATCAACGGTCTCCCCAGTAAGGCACGCATGTCC
TTCATCAACGGTCTCCCCCAGAAAGCACGCATGTCC
TTCATCAACGGTCTCCCCCTAGGAGCACGCATGTCC
TTCATCAACGGTCTCCCCCTAGGAGCACGCATGTCC
TTCATCAACGGTCTCCCCAAGAAGGCACGCATGTCC
TTCATCAACGGTCTCCCCGAGAGGGCACGCATGTCC
TTCATCAACGGTCTCCCCTAGGAAGCACGCATGTCC
TTCATCAACGGTCTCCCCCTAGGAGCACGCATGTCC
TTCATCAACGGTCTCCCCCAGAAGGCACGCATGTCC
TTCATCAACGGTCTCCCCAGAGGTGCACGCATGTCC
TTCATCAACGGTCTCCCCAGAAAGGCACGCATGTCC
TTCATCAACGGTCTCCCCCTAGGAGCACGCATGTCC
TTCATCAACGGTCTCCCCCTAGGAGCACGCATGTCC
TTCATCAACGGTCTCCCCCGAAAGGCACGCATGTCC
TTCATCAACGGTCTCCCCCTAGGAGCACGCATGTCC
TTCATCAACGGTCTCCCCGAAAGTGCACGCATGTCC
TTCATCAACGGTCTCCCCGGAAGTGCACGCATGTCC
TTCATCAACGGTCTCCCCCTAGGAGCACGCATGTCC
TTCATCAACGGTCTCCCCGGGAGTGCACGCATGTCC
TTCATCAACGGTCTCCCCCTAGGAGCACGCATGTCC
TTCATCAACGGTCTCCCCAGAAAGGCACGCATGTCC
TTCATCAACGGTCTCCCCGGGGGTGCACGCATGTCC
TTCATCAACGGTCTCCCCCCGAAGGCACGCATGTCC
TTCATCAACGGTCTCCCCTAGGAAGCACGCATGTCC
TTCATCAACGGTCTCCCCGAAGGTGCACGCATGTCC
TTCATCAACGGTCTCCCCAGGAGCGCACGCATGTCC
TTCATCAACGGTCTCCCCAGGGGTGCACGCATGTCC
TTCATCAACGGTCTCCCCTTAGGAGCACGCATGTCC
TTCATCAACGGTCTCCCCGAAAGTGCACGCATGTCC
TTCATCAACGGTCTCCCCGGGAGCGCACGCATGTCC
TTCATCAACGGTCTCCCCGGAGGAGCACGCATGTCC
TTCATCAACGGTCTCCCCGGGGGTGCACGCATGTCC
TTCATCAACGGTCTCCCCCGAAAGGCACGCATGTCC
TTCATCAACGGTCTCCCCTAAGGAGCACGCATGTCC
TTCATCAACGGTCTCCCCCTAGGAGCACGCATGTCC
TTCATCAACGGTCTCCCCAAGAAGGCACGCATGTCC
TTCATCAACGGTCTCCCCCGGAAGGCACGCATGTCC
TTCATCAACGGTCTCCCCAGAAAGGCACGCATGTCC
TTCATCAACGGTCTCCCCTTAGGAGCACGCATGTCC
TTCATCAACGGTCTCCCCGAAGGAGCACGCATGTCC
TTCATCAACGGTCTCCCCAGAGGTGCACGCATGTCC
TTCATCAACGGTCTCCCCGAGGAAGCACGCATGTCC
TTCATCAACGGTCTCCCCCAGGAAGCACGCATGTCC
TTCATCAACGGTCTCCCCGAGAGGGCACGCATGTCC
TTCATCAACGGTCTCCCCGAGGAAGCACGCATGTCC
TTCATCAACGGTCTCCCCAAGAAAGCACGCATGTCC
TTCATCAACGGTCTCCCCAGTAAGGCACGCATGTCC
TTCATCAACGGTCTCCCCAAGGATGCACGCATGTCC
TTCATCAACGGTCTCCCCCTAGGAGCACGCATGTCC
TTCATCAACGGTCTCCCCAGAAAGGCACGCATGTCC
TTCATCAACGGTCTCCCCCGAAAGGCACGCATGTCC
TTCATCAACGGTCTCCCCGAAAGCGCACGCATGTCC
TTCATCAACGGTCTCCCCAGGAGCGCACGCATGTCC
TTCATCAACGGTCTCCCCGTAGGAGCACGCATGTCC
TTCATCAACGGTCTCCCCCGAGGTGCACGCATGTCC
TTCATCAACGGTCTCCCCATAGGAGCACGCATGTCC
TTCATCAACGGTCTCCCCGGGAGTGCACGCATGTCC
TTCATCAACGGTCTCCCCTCAAAGGCACGCATGTCC
TTCATCAACGGTCTCCCCTGAAAGGCACGCATGTCC
TTCATCAACGGTCTCCCCGAAAGTGCACGCATGTCC
TTCATCAACGGTCTCCCCGGAGGAGCACGCATGTCC
TTCATCAACGGTCTCCCCGAAGGTGCACGCATGTCC
TTCATCAACGGTCTCCCCATAGGAGCACGCATGTCC
TTCATCAACGGTCTCCCCCGAAAGGCACGCATGTCC
TTCATCAACGGTCTCCCCTGAAAGGCACGCATGTCC
TTCATCAACGGTCTCCCCGGGAGTGCACGCATGTCC
TTCATCAACGGTCTCCCCTAGGATGCACGCATGTCC
TTCATCAACGGTCTCCCCCTAGGAGCACGCATGTCC
TTCATCAACGGTCTCCCCGAAGGTGCACGCATGTCC
TTCATCAACGGTCTCCCCTAAGGAGCACGCATGTCC
TTCATCAACGGTCTCCCCTAAGGAGCACGCATGTCC
TTCATCAACGGTCTCCCCTGAAAGGCACGCATGTCC
TTCATCAACGGTCTCCCCGGGAGTGCACGCATGTCC
TTCATCAACGGTCTCCCCGGAAAGGCACGCATGTCC
TTCATCAACGGTCTCCCCCTAGGAGCACGCATGTCC
TTCATCAACGGTCTCCCCCTAGGAGCACGCATGTCC
TTCATCAACGGTCTCCCCCGGAAGGCACGCATGTCC
TTCATCAACGGTCTCCCCGAAAGTGCACGCATGTCC
TTCATCAACGGTCTCCCCAGAGGTGCACGCATGTCC
TTCATCAACGGTCTCCCCGAGAGGGCACGCATGTCC
TTCATCAACGGTCTCCCCCGAGGTGCACGCATGTCC
TTCATCAACGGTCTCCCCTAGGAAGCACGCATGTCC
TTCATCAACGGTCTCCCCCAGAAAGCACGCATGTCC
TTCATCAACGGTCTCCCCGGGGGTGCACGCATGTCC
TTCATCAACGGTCTCCCCGAAGGTGCACGCATGTCC
TTCATCAACGGTCTCCCCGGGGGTGCACGCATGTCC
TTCATCAACGGTCTCCCCGGGAGTGCACGCATGTCC
TTCATCAACGGTCTCCCCGGAAAGGCACGCATGTCC
TTCATCAACGGTCTCCCCTTAGGAGCACGCATGTCC
TTCATCAACGGTCTCCCCTGAAAGGCACGCATGTCC
TTCATCAACGGTCTCCCCCAAGGAGCACGCATGTCC
TTCATCAACGGTCTCCCCGGGAGTGCACGCATGTCC
TTCATCAACGGTCTCCCCGAAAGTGCACGCATGTCC
TTCATCAACGGTCTCCCCAGGGGTGCACGCATGTCC
TTCATCAACGGTCTCCCCTGAAAGGCACGCATGTCC
TTCATCAACGGTCTCCCCCGAGGTGCACGCATGTCC
TTCATCAACGGTCTCCCCAGGAGCGCACGCATGTCC
TTCATCAACGGTCTCCCCGGGAGTGCACGCATGTCC
TTCATCAACGGTCTCCCCCAGGAAGCACGCATGTCC
TTCATCAACGGTCTCCCCGGGAGTGCACGCATGTCC
TTCATCAACGGTCTCCCCAGAGGTGCACGCATGTCC
TTCATCAACGGTCTCCCCTGAAAGGCACGCATGTCC
TTCATCAACGGTCTCCCCAAGGATGCACGCATGTCC
TTCATCAACGGTCTCCCCCTAGGAGCACGCATGTCC
TTCATCAACGGTCTCCCCAAGGAAGCACGCATGTCC
TTCATCAACGGTCTCCCCTAGGATGCACGCATGTCC
TTCATCAACGGTCTCCCCAGAGGTGCACGCATGTCC
TTCATCAACGGTCTCCCCAGAGACGCACGCATGTCC
TTCATCAACGGTCTCCCCAGAGACGCACGCATGTCC
TTCATCAACGGTCTCCCCTGAGGTGCACGCATGTCC
TTCATCAACGGTCTCCCCGAAAGTGCACGCATGTCC
TTCATCAACGGTCTCCCCCAGAAAGCACGCATGTCC
TTCATCAACGGTCTCCCCGAAAGTGCACGCATGTCC
TTCATCAACGGTCTCCCCAGGAGCGCACGCATGTCC
TTCATCAACGGTCTCCCCAGAGGTGCACGCATGTCC
TTCATCAACGGTCTCCCCAGAAAGGCACGCATGTCC
TTCATCAACGGTCTCCCCAGGAGCGCACGCATGTCC
TTCATCAACGGTCTCCCCGGGAGTGCACGCATGTCC
TTCATCAACGGTCTCCCCAAGGATGCACGCATGTCC
TTCATCAACGGTCTCCCCGAAAGCGCACGCATGTCC
TTCATCAACGGTCTCCCCATAGGAGCACGCATGTCC
TTCATCAACGGTCTCCCCAGAGGTGCACGCATGTCC
TTCATCAACGGTCTCCCCAGAGGTGCACGCATGTCC
TTCATCAACGGTCTCCCCTAAGGAGCACGCATGTCC
TTCATCAACGGTCTCCCCGAAGGTGCACGCATGTCC
TTCATCAACGGTCTCCCCAGAAAGGCACGCATGTCC
TTCATCAACGGTCTCCCCCGGAAGGCACGCATGTCC
TTCATCAACGGTCTCCCCTTAGGTGCACGCATGTCC
TTCATCAACGGTCTCCCCCGGAAGGCACGCATGTCC
TTCATCAACGGTCTCCCCAAGAAGGCACGCATGTCC
TTCATCAACGGTCTCCCCCTAGGAGCACGCATGTCC
TTCATCAACGGTCTCCCCTGAAAGGCACGCATGTCC
TTCATCAACGGTCTCCCCGAAGGAGCACGCATGTCC
TTCATCAACGGTCTCCCCTAGGAAGCACGCATGTCC
TTCATCAACGGTCTCCCCGGGAGTGCACGCATGTCC
TTCATCAACGGTCTCCCCGGGAGTGCACGCATGTCC
TTCATCAACGGTCTCCCCTGGAAGGCACGCATGTCC
TTCATCAACGGTCTCCCCGAGGAAGCACGCATGTCC
TTCATCAACGGTCTCCCCGAAGGAGCACGCATGTCC
TTCATCAACGGTCTCCCCGGGAGTGCACGCATGTCC
TTCATCAACGGTCTCCCCAAAGGTGCACGCATGTCC
TTCATCAACGGTCTCCCCGGGAGTGCACGCATGTCC
TTCATCAACGGTCTCCCCTAAGGAGCACGCATGTCC
TTCATCAACGGTCTCCCCCTAAGAGCACGCATGTCC
TTCATCAACGGTCTCCCCGGGGGTGCACGCATGTCC
TTCATCAACGGTCTCCCCGAAAGTGCACGCATGTCC
TTCATCAACGGTCTCCCCAGAGGTGCACGCATGTCC
TTCATCAACGGTCTCCCCCTAGGAGCACGCATGTCC
TTCATCAACGGTCTCCCCTGAAAGGCACGCATGTCC
TTCATCAACGGTCTCCCCGAAGGAGCACGCATGTCC
TTCATCAACGGTCTCCCCGGGAGTGCACGCATGTCC
TTCATCAACGGTCTCCCCGAAGGTGCACGCATGTCC
TTCATCAACGGTCTCCCCGGGAGTGCACGCATGTCC
TTCATCAACGGTCTCCCCTGAGGTGCACGCATGTCC
TTCATCAACGGTCTCCCCCAAGGAGCACGCATGTCC
TTCATCAACGGTCTCCCCAGAAAGGCACGCATGTCC
TTCATCAACGGTCTCCCCCGGAAGGCACGCATGTCC
TTCATCAACGGTCTCCCCGGGAGTGCACGCATGTCC
TTCATCAACGGTCTCCCCCTAGGAGCACGCATGTCC
TTCATCAACGGTCTCCCCGGGGGTGCACGCATGTCC
TTCATCAACGGTCTCCCCAGAAAGGCACGCATGTCC
TTCATCAACGGTCTCCCCGAAGGAGCACGCATGTCC
TTCATCAACGGTCTCCCCGGGAGTGCACGCATGTCC
TTCATCAACGGTCTCCCCCTAGGAGCACGCATGTCC
TTCATCAACGGTCTCCCCCGGAAGGCACGCATGTCC
TTCATCAACGGTCTCCCCCTAGGAGCACGCATGTCC
TTCATCAACGGTCTCCCCAAAGGCGCACGCATGTCC
TTCATCAACGGTCTCCCCCAGAAAGCACGCATGTCC
TTCATCAACGGTCTCCCCGGGGGTGCACGCATGTCC
TTCATCAACGGTCTCCCCGAAGGTGCACGCATGTCC
TTCATCAACGGTCTCCCCAGAAAGGCACGCATGTCC
TTCATCAACGGTCTCCCCAAGAAGGCACGCATGTCC
TTCATCAACGGTCTCCCCCGAAAGGCACGCATGTCC
TTCATCAACGGTCTCCCCTGAGGTGCACGCATGTCC
TTCATCAACGGTCTCCCCGAAGGTGCACGCATGTCC
TTCATCAACGGTCTCCCCAAGAAGGCACGCATGTCC
TTCATCAACGGTCTCCCCAAGGTGGCACGCATGTCC
TTCATCAACGGTCTCCCCAGTAAGGCACGCATGTCC
TTCATCAACGGTCTCCCCGAGAGGGCACGCATGTCC
TTCATCAACGGTCTCCCCCAGGAAGCACGCATGTCC
TTCATCAACGGTCTCCCCTGAAAGGCACGCATGTCC
TTCATCAACGGTCTCCCCCTAGGAGCACGCATGTCC
TTCATCAACGGTCTCCCCGAAAGTGCACGCATGTCC
TTCATCAACGGTCTCCCCAAGAAGGCACGCATGTCC
TTCATCAACGGTCTCCCCCGAAAGGCACGCATGTCC
TTCATCAACGGTCTCCCCAAGAAAGCACGCATGTCC
TTCATCAACGGTCTCCCCAGTTAGGCACGCATGTCC
TTCATCAACGGTCTCCCCTTAGGAGCACGCATGTCC
TTCATCAACGGTCTCCCCCTAGGAGCACGCATGTCC
TTCATCAACGGTCTCCCCCGGAAGGCACGCATGTCC
TTCATCAACGGTCTCCCCCGGAAGGCACGCATGTCC
TTCATCAACGGTCTCCCCGAAGGAGCACGCATGTCC
TTCATCAACGGTCTCCCCGAAAAGGCACGCATGTCC
TTCATCAACGGTCTCCCCAAGGATGCACGCATGTCC
TTCATCAACGGTCTCCCCTAAGGAGCACGCATGTCC
TTCATCAACGGTCTCCCCCTAGGAGCACGCATGTCC
TTCATCAACGGTCTCCCCGAAGGAGCACGCATGTCC
TTCATCAACGGTCTCCCCGAAAGTGCACGCATGTCC
TTCATCAACGGTCTCCCCCAAGGAGCACGCATGTCC
TTCATCAACGGTCTCCCCATAGGAGCACGCATGTCC
TTCATCAACGGTCTCCCCGAGGAAGCACGCATGTCC
TTCATCAACGGTCTCCCCAGAAAGGCACGCATGTCC
TTCATCAACGGTCTCCCCGAAAGTGCACGCATGTCC
TTCATCAACGGTCTCCCCGGGGGTGCACGCATGTCC
TTCATCAACGGTCTCCCCTAAGGAGCACGCATGTCC
TTCATCAACGGTCTCCCCCAAGGAGCACGCATGTCC
TTCATCAACGGTCTCCCCGGGAGTGCACGCATGTCC
TTCATCAACGGTCTCCCCGAAGGTGCACGCATGTCC
TTCATCAACGGTCTCCCCAAGGAAGCACGCATGTCC
TTCATCAACGGTCTCCCCGGGAGTGCACGCATGTCC
TTCATCAACGGTCTCCCCTAGGAAGCACGCATGTCC
TTCATCAACGGTCTCCCCCAGAAGGCACGCATGTCC
TTCATCAACGGTCTCCCCTTAGGAGCACGCATGTCC
TTCATCAACGGTCTCCCCTAGGAAGCACGCATGTCC
TTCATCAACGGTCTCCCCGAAGGTGCACGCATGTCC
TTCATCAACGGTCTCCCCGGGAGTGCACGCATGTCC
TTCATCAACGGTCTCCCCATGAAGGCACGCATGTCC
TTCATCAACGGTCTCCCCAGAGGTGCACGCATGTCC
TTCATCAACGGTCTCCCCTAAGGTGCACGCATGTCC
TTCATCAACGGTCTCCCCCAGGAAGCACGCATGTCC
TTCATCAACGGTCTCCCCGAGAGGGCACGCATGTCC
TTCATCAACGGTCTCCCCGATAAGGCACGCATGTCC
TTCATCAACGGTCTCCCCCTAGGAGCACGCATGTCC
TTCATCAACGGTCTCCCCGGGAGTGCACGCATGTCC
TTCATCAACGGTCTCCCCAGATAGGCACGCATGTCC
TTCATCAACGGTCTCCCCCTAGGAGCACGCATGTCC
TTCATCAACGGTCTCCCCTAAGGTGCACGCATGTCC
TTCATCAACGGTCTCCCCAGATAGGCACGCATGTCC
TTCATCAACGGTCTCCCCATAGGAGCACGCATGTCC
TTCATCAACGGTCTCCCCTAAGGAGCACGCATGTCC
TTCATCAACGGTCTCCCCGAAGGTGCACGCATGTCC
TTCATCAACGGTCTCCCCCGAAAGGCACGCATGTCC
TTCATCAACGGTCTCCCCAAGGAAGCACGCATGTCC
TTCATCAACGGTCTCCCCAAAGGTGCACGCATGTCC
TTCATCAACGGTCTCCCCCTAGGAGCACGCATGTCC
TTCATCAACGGTCTCCCCCGAAAGGCACGCATGTCC
TTCATCAACGGTCTCCCCATAGGAGCACGCATGTCC
TTCATCAACGGTCTCCCCGGGAGTGCACGCATGTCC
TTCATCAACGGTCTCCCCGTAGGAGCACGCATGTCC
TTCATCAACGGTCTCCCCGAGGAAGCACGCATGTCC
TTCATCAACGGTCTCCCCAAGGAAGCACGCATGTCC
TTCATCAACGGTCTCCCCGAAGGTGCACGCATGTCC
TTCATCAACGGTCTCCCCAAGGATGCACGCATGTCC
TTCATCAACGGTCTCCCCTAGGAAGCACGCATGTCC
TTCATCAACGGTCTCCCCGAAGGTGCACGCATGTCC
TTCATCAACGGTCTCCCCGAGAGGGCACGCATGTCC
TTCATCAACGGTCTCCCCGAAGGTGCACGCATGTCC
TTCATCAACGGTCTCCCCCAGAAAGCACGCATGTCC
TTCATCAACGGTCTCCCCCTAGGAGCACGCATGTCC
TTCATCAACGGTCTCCCCGAGAGGGCACGCATGTCC
TTCATCAACGGTCTCCCCTGAAAGGCACGCATGTCC
TTCATCAACGGTCTCCCCCGGAAGGCACGCATGTCC
TTCATCAACGGTCTCCCCGAAAGCGCACGCATGTCC
TTCATCAACGGTCTCCCCCAGGAAGCACGCATGTCC
TTCATCAACGGTCTCCCCAGAGGTGCACGCATGTCC
TTCATCAACGGTCTCCCCGAAGGTGCACGCATGTCC
TTCATCAACGGTCTCCCCTAAGGTGCACGCATGTCC
TTCATCAACGGTCTCCCCACAAAGGCACGCATGTCC
TTCATCAACGGTCTCCCCTAGGATGCACGCATGTCC
TTCATCAACGGTCTCCCCGGAAAGGCACGCATGTCC
TTCATCAACGGTCTCCCCAAGGTGGCACGCATGTCC
TTCATCAACGGTCTCCCCTAAGGAGCACGCATGTCC
TTCATCAACGGTCTCCCCCGGAGTGCACGCATGTCC
TTCATCAACGGTCTCCCCAGGAGCGCACGCATGTCC
TTCATCAACGGTCTCCCCGGAAAGGCACGCATGTCC
TTCATCAACGGTCTCCCCAAGAAGGCACGCATGTCC
TTCATCAACGGTCTCCCCCTAGGAGCACGCATGTCC
TTCATCAACGGTCTCCCCGGGAGTGCACGCATGTCC
TTCATCAACGGTCTCCCCCGGAAGGCACGCATGTCC
TTCATCAACGGTCTCCCCTTAGGAGCACGCATGTCC
TTCATCAACGGTCTCCCCCTAGGAGCACGCATGTCC
TTCATCAACGGTCTCCCCTAGGAAGCACGCATGTCC
TTCATCAACGGTCTCCCCTTAGGAGCACGCATGTCC
TTCATCAACGGTCTCCCCAGAAAGGCACGCATGTCC
TTCATCAACGGTCTCCCCTGAAAGGCACGCATGTCC
TTCATCAACGGTCTCCCCCGAAAGGCACGCATGTCC
TTCATCAACGGTCTCCCCAGGAGCGCACGCATGTCC
TTCATCAACGGTCTCCCCGTAGGAGCACGCATGTCC
TTCATCAACGGTCTCCCCAAAGGTGCACGCATGTCC
TTCATCAACGGTCTCCCCCTAGGAGCACGCATGTCC
TTCATCAACGGTCTCCCCGAGAGGGCACGCATGTCC
TTCATCAACGGTCTCCCCAGAGGTGCACGCATGTCC
TTCATCAACGGTCTCCCCAGAAAGGCACGCATGTCC
TTCATCAACGGTCTCCCCTAAGGAGCACGCATGTCC
TTCATCAACGGTCTCCCCTAAGGAGCACGCATGTCC
TTCATCAACGGTCTCCCCGGGAAGGCACGCATGTCC
TTCATCAACGGTCTCCCCCTTAAGGCACGCATGTCC
TTCATCAACGGTCTCCCCGAGAGGGCACGCATGTCC
TTCATCAACGGTCTCCCCGAAGGTGCACGCATGTCC
TTCATCAACGGTCTCCCCGAAAGTGCACGCATGTCC
TTCATCAACGGTCTCCCCAGAAAGGCACGCATGTCC
TTCATCAACGGTCTCCCCAAAGGCGCACGCATGTCC
TTCATCAACGGTCTCCCCTAAGGAGCACGCATGTCC
TTCATCAACGGTCTCCCCGAAGGTGCACGCATGTCC
TTCATCAACGGTCTCCCCAGGAGCGCACGCATGTCC
TTCATCAACGGTCTCCCCGGAGGTGCACGCATGTCC
TTCATCAACGGTCTCCCCGGAAAGGCACGCATGTCC
TTCATCAACGGTCTCCCCGAGAGGGCACGCATGTCC
TTCATCAACGGTCTCCCCCGGAAGGCACGCATGTCC
TTCATCAACGGTCTCCCCGGGAGTGCACGCATGTCC
TTCATCAACGGTCTCCCCCGGAAGGCACGCATGTCC
TTCATCAACGGTCTCCCCTGAAAGGCACGCATGTCC
TTCATCAACGGTCTCCCCTGAAAGGCACGCATGTCC
TTCATCAACGGTCTCCCCGGGGGTGCACGCATGTCC
TTCATCAACGGTCTCCCCCTAGGAGCACGCATGTCC
TTCATCAACGGTCTCCCCGGAGGGGCACGCATGTCC
TTCATCAACGGTCTCCCCGGGAGTGCACGCATGTCC
TTCATCAACGGTCTCCCCTGAAAGGCACGCATGTCC
TTCATCAACGGTCTCCCCCCGAAGGCACGCATGTCC
TTCATCAACGGTCTCCCCAAGGATGCACGCATGTCC
TTCATCAACGGTCTCCCCCTAGGAGCACGCATGTCC
TTCATCAACGGTCTCCCCGAGGAAGCACGCATGTCC
TTCATCAACGGTCTCCCCCTAGGAGCACGCATGTCC
TTCATCAACGGTCTCCCCCGGAAGGCACGCATGTCC
TTCATCAACGGTCTCCCCGAAAGTGCACGCATGTCC
TTCATCAACGGTCTCCCCTGGAAGGCACGCATGTCC
TTCATCAACGGTCTCCCCAGGAGCGCACGCATGTCC
TTCATCAACGGTCTCCCCCTAGGAGCACGCATGTCC
TTCATCAACGGTCTCCCCTAAGGTGCACGCATGTCC
TTCATCAACGGTCTCCCCCGGAAGGCACGCATGTCC
TTCATCAACGGTCTCCCCGAAGGCGCACGCATGTCC
TTCATCAACGGTCTCCCCAGAAAGGCACGCATGTCC
TTCATCAACGGTCTCCCCAGGGGTGCACGCATGTCC
TTCATCAACGGTCTCCCCAGGGGTGCACGCATGTCC
TTCATCAACGGTCTCCCCAGAAAGGCACGCATGTCC
TTCATCAACGGTCTCCCCAAGGAAGCACGCATGTCC
TTCATCAACGGTCTCCCCAGAAAGGCACGCATGTCC
TTCATCAACGGTCTCCCCCTAGGAGCACGCATGTCC
TTCATCAACGGTCTCCCCCGGAAGGCACGCATGTCC
TTCATCAACGGTCTCCCCGAAAGCGCACGCATGTCC
TTCATCAACGGTCTCCCCGAAAAGGCACGCATGTCC
TTCATCAACGGTCTCCCCGGGAGTGCACGCATGTCC
TTCATCAACGGTCTCCCCCTAGGAGCACGCATGTCC
TTCATCAACGGTCTCCCCTAAGGAGCACGCATGTCC
TTCATCAACGGTCTCCCCGGGAGTGCACGCATGTCC
TTCATCAACGGTCTCCCCAGAAAGGCACGCATGTCC
TTCATCAACGGTCTCCCCAGAAAGGCACGCATGTCC
TTCATCAACGGTCTCCCCCAGGAAGCACGCATGTCC
TTCATCAACGGTCTCCCCTAAGGAGCACGCATGTCC
TTCATCAACGGTCTCCCCTAAGGAGCACGCATGTCC
TTCATCAACGGTCTCCCCTTTAAGGCACGCATGTCC
TTCATCAACGGTCTCCCCCGGAAGGCACGCATGTCC
TTCATCAACGGTCTCCCCAGGAAAGCACGCATGTCC
TTCATCAACGGTCTCCCCAAGGATGCACGCATGTCC
TTCATCAACGGTCTCCCCGGGAGTGCACGCATGTCC
TTCATCAACGGTCTCCCCCGGAAGGCACGCATGTCC
TTCATCAACGGTCTCCCCTCAAAGGCACGCATGTCC
TTCATCAACGGTCTCCCCCAGAAGGCACGCATGTCC
TTCATCAACGGTCTCCCCAGAAAGGCACGCATGTCC
TTCATCAACGGTCTCCCCCGGAAGGCACGCATGTCC
TTCATCAACGGTCTCCCCTGAAAGGCACGCATGTCC
TTCATCAACGGTCTCCCCAAAGGTGCACGCATGTCC
TTCATCAACGGTCTCCCCGGGGGTGCACGCATGTCC
TTCATCAACGGTCTCCCCCTAGGAGCACGCATGTCC
TTCATCAACGGTCTCCCCGGGAGTGCACGCATGTCC
TTCATCAACGGTCTCCCCGGGGGTGCACGCATGTCC
TTCATCAACGGTCTCCCCAAAGGTGCACGCATGTCC
TTCATCAACGGTCTCCCCGGGAGTGCACGCATGTCC
TTCATCAACGGTCTCCCCCCTAAGGCACGCATGTCC
TTCATCAACGGTCTCCCCCTAGGAGCACGCATGTCC
TTCATCAACGGTCTCCCCGAGAAAGCACGCATGTCC
TTCATCAACGGTCTCCCCATGAAGGCACGCATGTCC
TTCATCAACGGTCTCCCCGGGAGTGCACGCATGTCC
TTCATCAACGGTCTCCCCAGAGGTGCACGCATGTCC
TTCATCAACGGTCTCCCCAAGAAGGCACGCATGTCC
TTCATCAACGGTCTCCCCGGAGGAGCACGCATGTCC
TTCATCAACGGTCTCCCCTGGAAGGCACGCATGTCC
TTCATCAACGGTCTCCCCCGAGGTGCACGCATGTCC
TTCATCAACGGTCTCCCCATAGGAGCACGCATGTCC
TTCATCAACGGTCTCCCCAAGGATGCACGCATGTCC
TTCATCAACGGTCTCCCCCCAGGAGCACGCATGTCC
TTCATCAACGGTCTCCCCGGGGGTGCACGCATGTCC
TTCATCAACGGTCTCCCCACAAAGGCACGCATGTCC
TTCATCAACGGTCTCCCCGAAGGAGCACGCATGTCC
TTCATCAACGGTCTCCCCGAAAAGGCACGCATGTCC
TTCATCAACGGTCTCCCCGGGGGTGCACGCATGTCC
TTCATCAACGGTCTCCCCGGGGGTGCACGCATGTCC
TTCATCAACGGTCTCCCCAGAAAGGCACGCATGTCC
TTCATCAACGGTCTCCCCGGGAGTGCACGCATGTCC
TTCATCAACGGTCTCCCCCAAGGAGCACGCATGTCC
TTCATCAACGGTCTCCCCCTAGGAGCACGCATGTCC
TTCATCAACGGTCTCCCCCTAGGAGCACGCATGTCC
TTCATCAACGGTCTCCCCCAAGGAGCACGCATGTCC
TTCATCAACGGTCTCCCCCTAGGAGCACGCATGTCC
TTCATCAACGGTCTCCCCTAAGGTGCACGCATGTCC
TTCATCAACGGTCTCCCCCTAGGAGCACGCATGTCC
TTCATCAACGGTCTCCCCCGAAAGGCACGCATGTCC
TTCATCAACGGTCTCCCCCTAGGAGCACGCATGTCC
TTCATCAACGGTCTCCCCAGAGGTGCACGCATGTCC
TTCATCAACGGTCTCCCCAAGGAAGCACGCATGTCC
TTCATCAACGGTCTCCCCCTAGGAGCACGCATGTCC
TTCATCAACGGTCTCCCCGAAGGTGCACGCATGTCC
TTCATCAACGGTCTCCCCGCGAAGGCACGCATGTCC
TTCATCAACGGTCTCCCCAGTAAGGCACGCATGTCC
TTCATCAACGGTCTCCCCCAAGGAGCACGCATGTCC
TTCATCAACGGTCTCCCCGAAGGTGCACGCATGTCC
TTCATCAACGGTCTCCCCTAAGGAGCACGCATGTCC
TTCATCAACGGTCTCCCCTAGGATGCACGCATGTCC
TTCATCAACGGTCTCCCCCTAGGAGCACGCATGTCC
TTCATCAACGGTCTCCCCCAGGAAGCACGCATGTCC
TTCATCAACGGTCTCCCCTGAAAGGCACGCATGTCC
TTCATCAACGGTCTCCCCCAGAAAGCACGCATGTCC
TTCATCAACGGTCTCCCCTGGAAGGCACGCATGTCC
TTCATCAACGGTCTCCCCGTAGGAGCACGCATGTCC
TTCATCAACGGTCTCCCCCTAGGAGCACGCATGTCC
TTCATCAACGGTCTCCCCCGAAAGGCACGCATGTCC
TTCATCAACGGTCTCCCCTAGGAAGCACGCATGTCC
TTCATCAACGGTCTCCCCGGGAGTGCACGCATGTCC
TTCATCAACGGTCTCCCCGGGAGTGCACGCATGTCC
TTCATCAACGGTCTCCCCGAAAGTGCACGCATGTCC
TTCATCAACGGTCTCCCCAAGGATGCACGCATGTCC
TTCATCAACGGTCTCCCCTGAAAGGCACGCATGTCC
TTCATCAACGGTCTCCCCTAAGGAGCACGCATGTCC
TTCATCAACGGTCTCCCCCGGAAGGCACGCATGTCC
TTCATCAACGGTCTCCCCTGAAGGGCACGCATGTCC
TTCATCAACGGTCTCCCCCAGAAGGCACGCATGTCC
TTCATCAACGGTCTCCCCCTAGGAGCACGCATGTCC
TTCATCAACGGTCTCCCCAGATAGGCACGCATGTCC
TTCATCAACGGTCTCCCCTAAGGTGCACGCATGTCC
TTCATCAACGGTCTCCCCAGGAAAGCACGCATGTCC
TTCATCAACGGTCTCCCCTGAAGGGCACGCATGTCC
TTCATCAACGGTCTCCCCCGGAAGGCACGCATGTCC
TTCATCAACGGTCTCCCCTGAAAGGCACGCATGTCC
TTCATCAACGGTCTCCCCGAAAGTGCACGCATGTCC
TTCATCAACGGTCTCCCCGAAGGAGCACGCATGTCC
TTCATCAACGGTCTCCCCAAGAAGGCACGCATGTCC
TTCATCAACGGTCTCCCCGGGGGTGCACGCATGTCC
TTCATCAACGGTCTCCCCGAAAGCGCACGCATGTCC
TTCATCAACGGTCTCCCCGAAGGAGCACGCATGTCC
TTCATCAACGGTCTCCCCCTAGGAGCACGCATGTCC
TTCATCAACGGTCTCCCCCGGAAGGCACGCATGTCC
TTCATCAACGGTCTCCCCCGAGGTGCACGCATGTCC
TTCATCAACGGTCTCCCCTAAGGAGCACGCATGTCC
TTCATCAACGGTCTCCCCAAAGGTGCACGCATGTCC
TTCATCAACGGTCTCCCCAAGAAGGCACGCATGTCC
TTCATCAACGGTCTCCCCGGGAAGGCACGCATGTCC
TTCATCAACGGTCTCCCCTAAGGAGCACGCATGTCC
TTCATCAACGGTCTCCCCAAGAAGGCACGCATGTCC
TTCATCAACGGTCTCCCCGAGGAAGCACGCATGTCC
TTCATCAACGGTCTCCCCTAAGGAGCACGCATGTCC
TTCATCAACGGTCTCCCCAAGAAGGCACGCATGTCC
TTCATCAACGGTCTCCCCCAGAAAGCACGCATGTCC
TTCATCAACGGTCTCCCCCGGAAGGCACGCATGTCC
TTCATCAACGGTCTCCCCGGAAAGGCACGCATGTCC
TTCATCAACGGTCTCCCCCAAGGAGCACGCATGTCC
TTCATCAACGGTCTCCCCAGTAAGGCACGCATGTCC
TTCATCAACGGTCTCCCCCTAGGAGCACGCATGTCC
TTCATCAACGGTCTCCCCTTAGGAGCACGCATGTCC
TTCATCAACGGTCTCCCCCAAGGAGCACGCATGTCC
TTCATCAACGGTCTCCCCGGAGGAGCACGCATGTCC
TTCATCAACGGTCTCCCCAGTAAGGCACGCATGTCC
TTCATCAACGGTCTCCCCGAGGAAGCACGCATGTCC
TTCATCAACGGTCTCCCCCAGGAAGCACGCATGTCC
TTCATCAACGGTCTCCCCTTAGGAGCACGCATGTCC
TTCATCAACGGTCTCCCCGAGGAAGCACGCATGTCC
TTCATCAACGGTCTCCCCGAAAGCGCACGCATGTCC
TTCATCAACGGTCTCCCCAAGAAAGCACGCATGTCC
TTCATCAACGGTCTCCCCTGAAAGGCACGCATGTCC
TTCATCAACGGTCTCCCCGAGGAAGCACGCATGTCC
TTCATCAACGGTCTCCCCTAAGGAGCACGCATGTCC
TTCATCAACGGTCTCCCCGTAGGAGCACGCATGTCC
TTCATCAACGGTCTCCCCAGAAAGGCACGCATGTCC
TTCATCAACGGTCTCCCCATAGGAGCACGCATGTCC
TTCATCAACGGTCTCCCCGTCTAGGCACGCATGTCC
TTCATCAACGGTCTCCCCCTAGGAGCACGCATGTCC
TTCATCAACGGTCTCCCCAGAGGTGCACGCATGTCC
TTCATCAACGGTCTCCCCGAAGGAGCACGCATGTCC
TTCATCAACGGTCTCCCCCTAGGAGCACGCATGTCC
TTCATCAACGGTCTCCCCAGGAGCGCACGCATGTCC
TTCATCAACGGTCTCCCCTAGGATGCACGCATGTCC
TTCATCAACGGTCTCCCCGGGAGTGCACGCATGTCC
TTCATCAACGGTCTCCCCTAAGGAGCACGCATGTCC
TTCATCAACGGTCTCCCCCTAGGAGCACGCATGTCC
TTCATCAACGGTCTCCCCAAGGATGCACGCATGTCC
TTCATCAACGGTCTCCCCAAGAAGGCACGCATGTCC
TTCATCAACGGTCTCCCCAGAGGTGCACGCATGTCC
TTCATCAACGGTCTCCCCCAGAAAGCACGCATGTCC
TTCATCAACGGTCTCCCCAAGAAAGCACGCATGTCC
TTCATCAACGGTCTCCCCGGAAAGGCACGCATGTCC
TTCATCAACGGTCTCCCCCAAGGAGCACGCATGTCC
TTCATCAACGGTCTCCCCTAGGAAGCACGCATGTCC
TTCATCAACGGTCTCCCCGGGAGTGCACGCATGTCC
TTCATCAACGGTCTCCCCGAAGGTGCACGCATGTCC
TTCATCAACGGTCTCCCCGGGAGTGCACGCATGTCC
TTCATCAACGGTCTCCCCTAAGGTGCACGCATGTCC
TTCATCAACGGTCTCCCCTAAGGCGCACGCATGTCC
TTCATCAACGGTCTCCCCTAAGGTGCACGCATGTCC
TTCATCAACGGTCTCCCCGGGAGTGCACGCATGTCC
TTCATCAACGGTCTCCCCCTAGGAGCACGCATGTCC
TTCATCAACGGTCTCCCCGAAGGAGCACGCATGTCC
TTCATCAACGGTCTCCCCGGGGGTGCACGCATGTCC
TTCATCAACGGTCTCCCCGAAGGAGCACGCATGTCC
TTCATCAACGGTCTCCCCGAAGGTGCACGCATGTCC
TTCATCAACGGTCTCCCCGAAGGTGCACGCATGTCC
TTCATCAACGGTCTCCCCCTAGGAGCACGCATGTCC
TTCATCAACGGTCTCCCCAAGAAAGCACGCATGTCC
TTCATCAACGGTCTCCCCGAAAGTGCACGCATGTCC
TTCATCAACGGTCTCCCCCTAGGAGCACGCATGTCC
TTCATCAACGGTCTCCCCCTAGGAGCACGCATGTCC
TTCATCAACGGTCTCCCCTAAGGAGCACGCATGTCC
TTCATCAACGGTCTCCCCCAAGGAGCACGCATGTCC
TTCATCAACGGTCTCCCCCGGAAGGCACGCATGTCC
TTCATCAACGGTCTCCCCCTAGGAGCACGCATGTCC
TTCATCAACGGTCTCCCCTGAAAGGCACGCATGTCC
TTCATCAACGGTCTCCCCCGGAAGGCACGCATGTCC
TTCATCAACGGTCTCCCCAGGAGCGCACGCATGTCC
TTCATCAACGGTCTCCCCGGGAGTGCACGCATGTCC
TTCATCAACGGTCTCCCCCTAGGAGCACGCATGTCC
TTCATCAACGGTCTCCCCTAAGGAGCACGCATGTCC
TTCATCAACGGTCTCCCCGAGGAAGCACGCATGTCC
TTCATCAACGGTCTCCCCGGGAGTGCACGCATGTCC
TTCATCAACGGTCTCCCCCAGAAAGCACGCATGTCC
TTCATCAACGGTCTCCCCTAGGATGCACGCATGTCC
TTCATCAACGGTCTCCCCGAAGGTGCACGCATGTCC
TTCATCAACGGTCTCCCCAAGAAGGCACGCATGTCC
TTCATCAACGGTCTCCCCGGGAGTGCACGCATGTCC
TTCATCAACGGTCTCCCCGGGGGTGCACGCATGTCC
TTCATCAACGGTCTCCCCGAAGGCGCACGCATGTCC
TTCATCAACGGTCTCCCCTCAAAGGCACGCATGTCC
TTCATCAACGGTCTCCCCCAAGGAGCACGCATGTCC
TTCATCAACGGTCTCCCCAGGAGCGCACGCATGTCC
TTCATCAACGGTCTCCCCATAGGAGCACGCATGTCC
TTCATCAACGGTCTCCCCGAAGGAGCACGCATGTCC
TTCATCAACGGTCTCCCCTAAGGAGCACGCATGTCC
TTCATCAACGGTCTCCCCAAGGAAGCACGCATGTCC
TTCATCAACGGTCTCCCCAGAGGTGCACGCATGTCC
TTCATCAACGGTCTCCCCGAGGAAGCACGCATGTCC
TTCATCAACGGTCTCCCCAGAGGTGCACGCATGTCC
TTCATCAACGGTCTCCCCCGAAAGGCACGCATGTCC
TTCATCAACGGTCTCCCCAAGGATGCACGCATGTCC
TTCATCAACGGTCTCCCCTAAGGAGCACGCATGTCC
TTCATCAACGGTCTCCCCCAAGGAGCACGCATGTCC
TTCATCAACGGTCTCCCCTAAGGAGCACGCATGTCC
TTCATCAACGGTCTCCCCAGGAGCGCACGCATGTCC
TTCATCAACGGTCTCCCCATAGGAGCACGCATGTCC
TTCATCAACGGTCTCCCCAGAGGTGCACGCATGTCC
TTCATCAACGGTCTCCCCGGGGGTGCACGCATGTCC
TTCATCAACGGTCTCCCCGAAGGCGCACGCATGTCC
TTCATCAACGGTCTCCCCGAGGAAGCACGCATGTCC
TTCATCAACGGTCTCCCCTGAAAGGCACGCATGTCC
TTCATCAACGGTCTCCCCTTAGGAGCACGCATGTCC
TTCATCAACGGTCTCCCCCGGAAGGCACGCATGTCC
TTCATCAACGGTCTCCCCGGGAGTGCACGCATGTCC
TTCATCAACGGTCTCCCCCTAGGAGCACGCATGTCC
TTCATCAACGGTCTCCCCGGGAGTGCACGCATGTCC
TTCATCAACGGTCTCCCCAAGGTGGCACGCATGTCC
TTCATCAACGGTCTCCCCTAAGGAGCACGCATGTCC
TTCATCAACGGTCTCCCCTAGGAAGCACGCATGTCC
TTCATCAACGGTCTCCCCTGAAAGGCACGCATGTCC
TTCATCAACGGTCTCCCCCGGAAGGCACGCATGTCC
TTCATCAACGGTCTCCCCCCTAAGGCACGCATGTCC
TTCATCAACGGTCTCCCCGAAGGAGCACGCATGTCC
TTCATCAACGGTCTCCCCAGGAGCGCACGCATGTCC
TTCATCAACGGTCTCCCCAGGAGCGCACGCATGTCC
TTCATCAACGGTCTCCCCCGGAAGGCACGCATGTCC
TTCATCAACGGTCTCCCCTAAGGAGCACGCATGTCC
TTCATCAACGGTCTCCCCGAGAGGGCACGCATGTCC
TTCATCAACGGTCTCCCCGAAGGAGCACGCATGTCC
TTCATCAACGGTCTCCCCGGAAAGGCACGCATGTCC
TTCATCAACGGTCTCCCCTAGGAAGCACGCATGTCC
TTCATCAACGGTCTCCCCACGAAGGCACGCATGTCC
TTCATCAACGGTCTCCCCAAGGATGCACGCATGTCC
TTCATCAACGGTCTCCCCGAAAGTGCACGCATGTCC
TTCATCAACGGTCTCCCCAAAGGAGCACGCATGTCC
TTCATCAACGGTCTCCCCAGGAGCGCACGCATGTCC
TTCATCAACGGTCTCCCCTTAGGAGCACGCATGTCC
TTCATCAACGGTCTCCCCCAGGAAGCACGCATGTCC
TTCATCAACGGTCTCCCCGAAGGTGCACGCATGTCC
TTCATCAACGGTCTCCCCATAGGAGCACGCATGTCC
TTCATCAACGGTCTCCCCTAGGAAGCACGCATGTCC
TTCATCAACGGTCTCCCCATGAAGGCACGCATGTCC
TTCATCAACGGTCTCCCCGGAAGTGCACGCATGTCC
TTCATCAACGGTCTCCCCCTAGGAGCACGCATGTCC
TTCATCAACGGTCTCCCCAAGGATGCACGCATGTCC
TTCATCAACGGTCTCCCCAGTAAGGCACGCATGTCC
TTCATCAACGGTCTCCCCAAGGTGGCACGCATGTCC
TTCATCAACGGTCTCCCCAAGGAAGCACGCATGTCC
TTCATCAACGGTCTCCCCAAGAAGGCACGCATGTCC
TTCATCAACGGTCTCCCCTAGGAAGCACGCATGTCC
TTCATCAACGGTCTCCCCCTAGGAGCACGCATGTCC
TTCATCAACGGTCTCCCCAAGGAAGCACGCATGTCC
TTCATCAACGGTCTCCCCCTAGGAGCACGCATGTCC
TTCATCAACGGTCTCCCCCGAAAGGCACGCATGTCC
TTCATCAACGGTCTCCCCATAGGAGCACGCATGTCC
TTCATCAACGGTCTCCCCCTAGGAGCACGCATGTCC
TTCATCAACGGTCTCCCCCTAGGAGCACGCATGTCC
TTCATCAACGGTCTCCCCCGAAAGGCACGCATGTCC
TTCATCAACGGTCTCCCCTAAGGCGCACGCATGTCC
TTCATCAACGGTCTCCCCTAGAAGGCACGCATGTCC
TTCATCAACGGTCTCCCCCCTAAGGCACGCATGTCC
TTCATCAACGGTCTCCCCATAGGAGCACGCATGTCC
TTCATCAACGGTCTCCCCAAGAAAGCACGCATGTCC
TTCATCAACGGTCTCCCCCTAGGAGCACGCATGTCC
TTCATCAACGGTCTCCCCAGGAGCGCACGCATGTCC
TTCATCAACGGTCTCCCCAGGAGCGCACGCATGTCC
TTCATCAACGGTCTCCCCAGAGGTGCACGCATGTCC
TTCATCAACGGTCTCCCCGGGGGTGCACGCATGTCC
TTCATCAACGGTCTCCCCGAGAGGGCACGCATGTCC
TTCATCAACGGTCTCCCCCTAGGAGCACGCATGTCC
TTCATCAACGGTCTCCCCGTAGGAGCACGCATGTCC
TTCATCAACGGTCTCCCCCAAGGAGCACGCATGTCC
TTCATCAACGGTCTCCCCTTCCCAGCACGCATGTCC
TTCATCAACGGTCTCCCCAGGAGCGCACGCATGTCC
TTCATCAACGGTCTCCCCGGGAGTGCACGCATGTCC
TTCATCAACGGTCTCCCCGGGAAGGCACGCATGTCC
TTCATCAACGGTCTCCCCCAGAAAGCACGCATGTCC
TTCATCAACGGTCTCCCCTAAGGAGCACGCATGTCC
TTCATCAACGGTCTCCCCAAGGAAGCACGCATGTCC
TTCATCAACGGTCTCCCCTAAGGTGCACGCATGTCC
TTCATCAACGGTCTCCCCAAGAAAGCACGCATGTCC
TTCATCAACGGTCTCCCCTGAAAGGCACGCATGTCC
TTCATCAACGGTCTCCCCCGGAAGGCACGCATGTCC
TTCATCAACGGTCTCCCCTTAGGAGCACGCATGTCC
TTCATCAACGGTCTCCCCGGGGGTGCACGCATGTCC
TTCATCAACGGTCTCCCCTAGGATGCACGCATGTCC
TTCATCAACGGTCTCCCCAGAGGTGCACGCATGTCC
TTCATCAACGGTCTCCCCAGAGGTGCACGCATGTCC
TTCATCAACGGTCTCCCCCTAGGAGCACGCATGTCC
TTCATCAACGGTCTCCCCGAAAGTGCACGCATGTCC
TTCATCAACGGTCTCCCCGGGAGTGCACGCATGTCC
TTCATCAACGGTCTCCCCAGAGGTGCACGCATGTCC
TTCATCAACGGTCTCCCCTAAGGAGCACGCATGTCC
TTCATCAACGGTCTCCCCGGGAGTGCACGCATGTCC
TTCATCAACGGTCTCCCCGGGAGTGCACGCATGTCC
TTCATCAACGGTCTCCCCGAAGGCGCACGCATGTCC
TTCATCAACGGTCTCCCCCAGAAAGCACGCATGTCC
TTCATCAACGGTCTCCCCCGAAAGGCACGCATGTCC
TTCATCAACGGTCTCCCCTTGAAAGCACGCATGTCC
TTCATCAACGGTCTCCCCGAAAAGGCACGCATGTCC
TTCATCAACGGTCTCCCCTTAGGAGCACGCATGTCC
TTCATCAACGGTCTCCCCTGAAAGGCACGCATGTCC
TTCATCAACGGTCTCCCCTAGGAAGCACGCATGTCC
TTCATCAACGGTCTCCCCCAAGGAGCACGCATGTCC
TTCATCAACGGTCTCCCCCTAGGAGCACGCATGTCC
TTCATCAACGGTCTCCCCTAAGGAGCACGCATGTCC
TTCATCAACGGTCTCCCCAAGGAAGCACGCATGTCC
TTCATCAACGGTCTCCCCGGGAAGGCACGCATGTCC
TTCATCAACGGTCTCCCCCTAGGAGCACGCATGTCC
TTCATCAACGGTCTCCCCGAAAGTGCACGCATGTCC
TTCATCAACGGTCTCCCCTAAGGAGCACGCATGTCC
TTCATCAACGGTCTCCCCCGAAAGGCACGCATGTCC
TTCATCAACGGTCTCCCCTAGGAAGCACGCATGTCC
TTCATCAACGGTCTCCCCAAGAAAGCACGCATGTCC
TTCATCAACGGTCTCCCCGAAAGTGCACGCATGTCC
TTCATCAACGGTCTCCCCATAGGAGCACGCATGTCC
TTCATCAACGGTCTCCCCTAAGGAGCACGCATGTCC
TTCATCAACGGTCTCCCCCTAGGAGCACGCATGTCC
TTCATCAACGGTCTCCCCTGGAAGGCACGCATGTCC
TTCATCAACGGTCTCCCCGAGGAAGCACGCATGTCC
TTCATCAACGGTCTCCCCGGGAGTGCACGCATGTCC
TTCATCAACGGTCTCCCCCTAGGAGCACGCATGTCC
TTCATCAACGGTCTCCCCGGGAGTGCACGCATGTCC
TTCATCAACGGTCTCCCCAAGGAAGCACGCATGTCC
TTCATCAACGGTCTCCCCTTAGGAGCACGCATGTCC
TTCATCAACGGTCTCCCCAGAGGTGCACGCATGTCC
TTCATCAACGGTCTCCCCCGAAAGGCACGCATGTCC
TTCATCAACGGTCTCCCCCAGAAGGCACGCATGTCC
TTCATCAACGGTCTCCCCGGGAGTGCACGCATGTCC
TTCATCAACGGTCTCCCCTTAGGAGCACGCATGTCC
TTCATCAACGGTCTCCCCTAAGGAGCACGCATGTCC
TTCATCAACGGTCTCCCCGAAAGTGCACGCATGTCC
TTCATCAACGGTCTCCCCTCGAAGGCACGCATGTCC
TTCATCAACGGTCTCCCCTAGGATGCACGCATGTCC
TTCATCAACGGTCTCCCCAAGGATGCACGCATGTCC
TTCATCAACGGTCTCCCCCTAGGAGCACGCATGTCC
TTCATCAACGGTCTCCCCGAGGAAGCACGCATGTCC
TTCATCAACGGTCTCCCCCCGAAGGCACGCATGTCC
TTCATCAACGGTCTCCCCGAAGGTGCACGCATGTCC
TTCATCAACGGTCTCCCCTGAAAGGCACGCATGTCC
TTCATCAACGGTCTCCCCAGGAGCGCACGCATGTCC
TTCATCAACGGTCTCCCCAAAGGAGCACGCATGTCC
TTCATCAACGGTCTCCCCTGAAAGGCACGCATGTCC
TTCATCAACGGTCTCCCCTGGAAGGCACGCATGTCC
TTCATCAACGGTCTCCCCCTAGGAGCACGCATGTCC
TTCATCAACGGTCTCCCCGAGGAAGCACGCATGTCC
TTCATCAACGGTCTCCCCGGGGGTGCACGCATGTCC
TTCATCAACGGTCTCCCCGAAAGTGCACGCATGTCC
TTCATCAACGGTCTCCCCTCAAAGGCACGCATGTCC
TTCATCAACGGTCTCCCCCGGAAGGCACGCATGTCC
TTCATCAACGGTCTCCCCTCAAAGGCACGCATGTCC
TTCATCAACGGTCTCCCCGAAGGTGCACGCATGTCC
TTCATCAACGGTCTCCCCCGGAAGGCACGCATGTCC
TTCATCAACGGTCTCCCCTAAGGAGCACGCATGTCC
TTCATCAACGGTCTCCCCGAGAGGGCACGCATGTCC
TTCATCAACGGTCTCCCCCTAGGAGCACGCATGTCC
TTCATCAACGGTCTCCCCTTAGGAGCACGCATGTCC
TTCATCAACGGTCTCCCCCAGAAAGCACGCATGTCC
TTCATCAACGGTCTCCCCAGAAAGGCACGCATGTCC
TTCATCAACGGTCTCCCCCTAGGAGCACGCATGTCC
TTCATCAACGGTCTCCCCCGGAAGGCACGCATGTCC
TTCATCAACGGTCTCCCCCGGAAGGCACGCATGTCC
TTCATCAACGGTCTCCCCCAAGGAGCACGCATGTCC
TTCATCAACGGTCTCCCCGGAAAGGCACGCATGTCC
TTCATCAACGGTCTCCCCTAAGGAGCACGCATGTCC
TTCATCAACGGTCTCCCCGAGGAAGCACGCATGTCC
TTCATCAACGGTCTCCCCGGGAGTGCACGCATGTCC
TTCATCAACGGTCTCCCCCTAGGAGCACGCATGTCC
TTCATCAACGGTCTCCCCTTAGGAGCACGCATGTCC
TTCATCAACGGTCTCCCCTAAGGTGCACGCATGTCC
TTCATCAACGGTCTCCCCGGGAAGGCACGCATGTCC
TTCATCAACGGTCTCCCCGAAAGTGCACGCATGTCC
TTCATCAACGGTCTCCCCCTAGGAGCACGCATGTCC
TTCATCAACGGTCTCCCCAAGGATGCACGCATGTCC
TTCATCAACGGTCTCCCCAAGAAGGCACGCATGTCC
TTCATCAACGGTCTCCCCATGAAGGCACGCATGTCC
TTCATCAACGGTCTCCCCCTAGGAGCACGCATGTCC
TTCATCAACGGTCTCCCCTTAGGAGCACGCATGTCC
TTCATCAACGGTCTCCCCCGGAAGGCACGCATGTCC
TTCATCAACGGTCTCCCCAGATAGGCACGCATGTCC
TTCATCAACGGTCTCCCCAAGGATGCACGCATGTCC
TTCATCAACGGTCTCCCCGAAGGTGCACGCATGTCC
TTCATCAACGGTCTCCCCGGGAAGGCACGCATGTCC
TTCATCAACGGTCTCCCCTTAGGAGCACGCATGTCC
TTCATCAACGGTCTCCCCAGAGGTGCACGCATGTCC
TTCATCAACGGTCTCCCCCGGAAGGCACGCATGTCC
TTCATCAACGGTCTCCCCCGGAAGGCACGCATGTCC
TTCATCAACGGTCTCCCCGAAGGTGCACGCATGTCC
TTCATCAACGGTCTCCCCTTAGGAGCACGCATGTCC
TTCATCAACGGTCTCCCCTGAAAGGCACGCATGTCC
TTCATCAACGGTCTCCCCGGAAAGGCACGCATGTCC
TTCATCAACGGTCTCCCCCGAGGTGCACGCATGTCC
TTCATCAACGGTCTCCCCTTAGGAGCACGCATGTCC
TTCATCAACGGTCTCCCCGAAGGAGCACGCATGTCC
TTCATCAACGGTCTCCCCCAGAAAGCACGCATGTCC
TTCATCAACGGTCTCCCCCGAAAGGCACGCATGTCC
TTCATCAACGGTCTCCCCCAGAAAGCACGCATGTCC
TTCATCAACGGTCTCCCCCTAGGAGCACGCATGTCC
TTCATCAACGGTCTCCCCCTAGGAGCACGCATGTCC
TTCATCAACGGTCTCCCCGAAGGTGCACGCATGTCC
TTCATCAACGGTCTCCCCCGAAAGGCACGCATGTCC
TTCATCAACGGTCTCCCCCAAGGAGCACGCATGTCC
TTCATCAACGGTCTCCCCCAGAAAGCACGCATGTCC
TTCATCAACGGTCTCCCCTCAAAGGCACGCATGTCC
TTCATCAACGGTCTCCCCGGGAGTGCACGCATGTCC
TTCATCAACGGTCTCCCCCTAGGAGCACGCATGTCC
TTCATCAACGGTCTCCCCTTAGGAGCACGCATGTCC
TTCATCAACGGTCTCCCCGCGAAGGCACGCATGTCC
TTCATCAACGGTCTCCCCAGAGGTGCACGCATGTCC
TTCATCAACGGTCTCCCCAAGGATGCACGCATGTCC
TTCATCAACGGTCTCCCCAAAGGTGCACGCATGTCC
TTCATCAACGGTCTCCCCGAAGGTGCACGCATGTCC
TTCATCAACGGTCTCCCCCTAGGAGCACGCATGTCC
TTCATCAACGGTCTCCCCGAAAAGGCACGCATGTCC
TTCATCAACGGTCTCCCCTTAGGAGCACGCATGTCC
TTCATCAACGGTCTCCCCTAAGGTGCACGCATGTCC
TTCATCAACGGTCTCCCCCTAGGAGCACGCATGTCC
TTCATCAACGGTCTCCCCATAGGAGCACGCATGTCC
TTCATCAACGGTCTCCCCTAAGGAGCACGCATGTCC
TTCATCAACGGTCTCCCCAGAGGTGCACGCATGTCC
TTCATCAACGGTCTCCCCCGGAAGGCACGCATGTCC
TTCATCAACGGTCTCCCCGTAGGAGCACGCATGTCC
TTCATCAACGGTCTCCCCAAAGGTGCACGCATGTCC
TTCATCAACGGTCTCCCCCAGAAAGCACGCATGTCC
TTCATCAACGGTCTCCCCTTAGGAGCACGCATGTCC
TTCATCAACGGTCTCCCCAAAGGTGCACGCATGTCC
TTCATCAACGGTCTCCCCTAAGGAGCACGCATGTCC
TTCATCAACGGTCTCCCCGTAGGAGCACGCATGTCC
TTCATCAACGGTCTCCCCGGGGGTGCACGCATGTCC
TTCATCAACGGTCTCCCCAGAAAGGCACGCATGTCC
TTCATCAACGGTCTCCCCTGAAAGGCACGCATGTCC
TTCATCAACGGTCTCCCCCTAGGAGCACGCATGTCC
TTCATCAACGGTCTCCCCAAAGGAGCACGCATGTCC
TTCATCAACGGTCTCCCCCTAGGAGCACGCATGTCC
TTCATCAACGGTCTCCCCGAGGAAGCACGCATGTCC
TTCATCAACGGTCTCCCCCTAGGAGCACGCATGTCC
TTCATCAACGGTCTCCCCCTAGGAGCACGCATGTCC
TTCATCAACGGTCTCCCCTAGAAGGCACGCATGTCC
TTCATCAACGGTCTCCCCGAAAAGGCACGCATGTCC
TTCATCAACGGTCTCCCCTAGGAAGCACGCATGTCC
TTCATCAACGGTCTCCCCCGGAAGGCACGCATGTCC
TTCATCAACGGTCTCCCCCTAGGAGCACGCATGTCC
TTCATCAACGGTCTCCCCGGGAGTGCACGCATGTCC
TTCATCAACGGTCTCCCCCTAGGAGCACGCATGTCC
TTCATCAACGGTCTCCCCCGAAAGGCACGCATGTCC
TTCATCAACGGTCTCCCCCGAGGTGCACGCATGTCC
TTCATCAACGGTCTCCCCATAGGAGCACGCATGTCC
TTCATCAACGGTCTCCCCCAAGGAGCACGCATGTCC
TTCATCAACGGTCTCCCCCAGAAAGCACGCATGTCC
TTCATCAACGGTCTCCCCGAGAGGGCACGCATGTCC
TTCATCAACGGTCTCCCCGAAAGTGCACGCATGTCC
TTCATCAACGGTCTCCCCCGAAAGGCACGCATGTCC
TTCATCAACGGTCTCCCCCTAGGAGCACGCATGTCC
TTCATCAACGGTCTCCCCCTAGGAGCACGCATGTCC
TTCATCAACGGTCTCCCCCAGAAAGCACGCATGTCC
TTCATCAACGGTCTCCCCAGGAGCGCACGCATGTCC
TTCATCAACGGTCTCCCCTAAGGTGCACGCATGTCC
TTCATCAACGGTCTCCCCGAAGGTGCACGCATGTCC
TTCATCAACGGTCTCCCCTAGGAAGCACGCATGTCC
TTCATCAACGGTCTCCCCTAGAAGGCACGCATGTCC
TTCATCAACGGTCTCCCCTGAAAGGCACGCATGTCC
TTCATCAACGGTCTCCCCTGGAAGGCACGCATGTCC
TTCATCAACGGTCTCCCCGAGGAAGCACGCATGTCC
TTCATCAACGGTCTCCCCTATAAGGCACGCATGTCC
TTCATCAACGGTCTCCCCCTAGGAGCACGCATGTCC
TTCATCAACGGTCTCCCCTGAAAGGCACGCATGTCC
TTCATCAACGGTCTCCCCGGGAGTGCACGCATGTCC
TTCATCAACGGTCTCCCCAGAAGGGCACGCATGTCC
TTCATCAACGGTCTCCCCGAGGAAGCACGCATGTCC
TTCATCAACGGTCTCCCCCAAGGAGCACGCATGTCC
TTCATCAACGGTCTCCCCGAAAGAGCACGCATGTCC
TTCATCAACGGTCTCCCCCGGAAGGCACGCATGTCC
TTCATCAACGGTCTCCCCCTAGGAGCACGCATGTCC
TTCATCAACGGTCTCCCCCGGAAGGCACGCATGTCC
TTCATCAACGGTCTCCCCCTAGGAGCACGCATGTCC
TTCATCAACGGTCTCCCCCGGAAGGCACGCATGTCC
TTCATCAACGGTCTCCCCCGAAAGGCACGCATGTCC
TTCATCAACGGTCTCCCCAAGGATGCACGCATGTCC
TTCATCAACGGTCTCCCCTTAGGAGCACGCATGTCC
TTCATCAACGGTCTCCCCAGATAGGCACGCATGTCC
TTCATCAACGGTCTCCCCCTAGGAGCACGCATGTCC
TTCATCAACGGTCTCCCCCAGGAAGCACGCATGTCC
TTCATCAACGGTCTCCCCGGGAGTGCACGCATGTCC
TTCATCAACGGTCTCCCCTAGGAAGCACGCATGTCC
TTCATCAACGGTCTCCCCAAGAAAGCACGCATGTCC
TTCATCAACGGTCTCCCCATAGGAGCACGCATGTCC
TTCATCAACGGTCTCCCCAAGGATGCACGCATGTCC
TTCATCAACGGTCTCCCCCGAAAGGCACGCATGTCC
TTCATCAACGGTCTCCCCGGAGAGGCACGCATGTCC
TTCATCAACGGTCTCCCCCAGAAGGCACGCATGTCC
TTCATCAACGGTCTCCCCGAGGAAGCACGCATGTCC
TTCATCAACGGTCTCCCCCCTAAGGCACGCATGTCC
TTCATCAACGGTCTCCCCAAGAAAGCACGCATGTCC
TTCATCAACGGTCTCCCCGAAAAGGCACGCATGTCC
TTCATCAACGGTCTCCCCCTAGGAGCACGCATGTCC
TTCATCAACGGTCTCCCCAGAGGTGCACGCATGTCC
TTCATCAACGGTCTCCCCAGAAAGGCACGCATGTCC
TTCATCAACGGTCTCCCCGAGGAAGCACGCATGTCC
TTCATCAACGGTCTCCCCGGGAGTGCACGCATGTCC
TTCATCAACGGTCTCCCCACGAAGGCACGCATGTCC
TTCATCAACGGTCTCCCCATAGGAGCACGCATGTCC
TTCATCAACGGTCTCCCCCGAGGTGCACGCATGTCC
TTCATCAACGGTCTCCCCAGTAAGGCACGCATGTCC
TTCATCAACGGTCTCCCCCGAAAGGCACGCATGTCC
TTCATCAACGGTCTCCCCGAGGAAGCACGCATGTCC
TTCATCAACGGTCTCCCCAGGAGCGCACGCATGTCC
TTCATCAACGGTCTCCCCCTAGGAGCACGCATGTCC
TTCATCAACGGTCTCCCCTAAGGAGCACGCATGTCC
[truncated: 369,867+ more rows]

## Sheet: N6 at peri-LL
Sequence of Zeo-seq leader with randomized hexamer adjacent to the leaderless codon
TTCATGNNNNNNCTCCCCGTCCTCCACGGCATCTCC
TTCATGTCGTCTCTCCCCGTCCTCCACGGCATCTCC
TTCATGAGGTGGCTCCCCGTCCTCCACGGCATCTCC
TTCATGGGTTATCTCCCCGTCCTCCACGGCATCTCC
TTCATGGCCCTGCTCCCCGTCCTCCACGGCATCTCC
TTCATGCCACGGCTCCCCGTCCTCCACGGCATCTCC
TTCATGGTGGCGCTCCCCGTCCTCCACGGCATCTCC
TTCATGGGTGTGCTCCCCGTCCTCCACGGCATCTCC
TTCATGAGCCGGCTCCCCGTCCTCCACGGCATCTCC
TTCATGTGTGGTCTCCCCGTCCTCCACGGCATCTCC
TTCATGTCTGTTCTCCCCGTCCTCCACGGCATCTCC
TTCATGTATTGTCTCCCCGTCCTCCACGGCATCTCC
TTCATGGGTGCGCTCCCCGTCCTCCACGGCATCTCC
TTCATGGCGCGGCTCCCCGTCCTCCACGGCATCTCC
TTCATGAGCTGGCTCCCCGTCCTCCACGGCATCTCC
TTCATGGACGTTCTCCCCGTCCTCCACGGCATCTCC
TTCATGATCACCCTCCCCGTCCTCCACGGCATCTCC
TTCATGGTGTGCCTCCCCGTCCTCCACGGCATCTCC
TTCATGCTGGGCCTCCCCGTCCTCCACGGCATCTCC
TTCATGGGTCTCCTCCCCGTCCTCCACGGCATCTCC
TTCATGGGCAGGCTCCCCGTCCTCCACGGCATCTCC
TTCATGGCGCCCCTCCCCGTCCTCCACGGCATCTCC
TTCATGCGGCACCTCCCCGTCCTCCACGGCATCTCC
TTCATGTTTCAACTCCCCGTCCTCCACGGCATCTCC
TTCATGGTGGCGCTCCCCGTCCTCCACGGCATCTCC
TTCATGTCGAGCCTCCCCGTCCTCCACGGCATCTCC
TTCATGAGGAGTCTCCCCGTCCTCCACGGCATCTCC
TTCATGGGAGTTCTCCCCGTCCTCCACGGCATCTCC
TTCATGAGTGCCCTCCCCGTCCTCCACGGCATCTCC
TTCATGTGCCGACTCCCCGTCCTCCACGGCATCTCC
TTCATGGGCATGCTCCCCGTCCTCCACGGCATCTCC
TTCATGAGGAGTCTCCCCGTCCTCCACGGCATCTCC
TTCATGTCCGTGCTCCCCGTCCTCCACGGCATCTCC
TTCATGGGCATGCTCCCCGTCCTCCACGGCATCTCC
TTCATGTCGGCACTCCCCGTCCTCCACGGCATCTCC
TTCATGTATCTGCTCCCCGTCCTCCACGGCATCTCC
TTCATGTACCATCTCCCCGTCCTCCACGGCATCTCC
TTCATGGTGTGCCTCCCCGTCCTCCACGGCATCTCC
TTCATGCTGGTGCTCCCCGTCCTCCACGGCATCTCC
TTCATGGTGCGGCTCCCCGTCCTCCACGGCATCTCC
TTCATGGGCGCTCTCCCCGTCCTCCACGGCATCTCC
TTCATGTGGGAACTCCCCGTCCTCCACGGCATCTCC
TTCATGTCCCTGCTCCCCGTCCTCCACGGCATCTCC
TTCATGAATGGGCTCCCCGTCCTCCACGGCATCTCC
TTCATGCATTGGCTCCCCGTCCTCCACGGCATCTCC
TTCATGTTCGGGCTCCCCGTCCTCCACGGCATCTCC
TTCATGGATGAGCTCCCCGTCCTCCACGGCATCTCC
TTCATGTTTGGGCTCCCCGTCCTCCACGGCATCTCC
TTCATGATTGGCCTCCCCGTCCTCCACGGCATCTCC
TTCATGGGATTACTCCCCGTCCTCCACGGCATCTCC
TTCATGGTGCGCCTCCCCGTCCTCCACGGCATCTCC
TTCATGTTTGGACTCCCCGTCCTCCACGGCATCTCC
TTCATGGGTTTACTCCCCGTCCTCCACGGCATCTCC
TTCATGGTCACACTCCCCGTCCTCCACGGCATCTCC
TTCATGGTCACACTCCCCGTCCTCCACGGCATCTCC
TTCATGCCGAGCCTCCCCGTCCTCCACGGCATCTCC
TTCATGGGACCACTCCCCGTCCTCCACGGCATCTCC
TTCATGATGGGACTCCCCGTCCTCCACGGCATCTCC
TTCATGGGTCTACTCCCCGTCCTCCACGGCATCTCC
TTCATGATGAGACTCCCCGTCCTCCACGGCATCTCC
TTCATGACAAGGCTCCCCGTCCTCCACGGCATCTCC
TTCATGAAGGGACTCCCCGTCCTCCACGGCATCTCC
TTCATGAGGTGGCTCCCCGTCCTCCACGGCATCTCC
TTCATGGCAGCACTCCCCGTCCTCCACGGCATCTCC
TTCATGTCCTACCTCCCCGTCCTCCACGGCATCTCC
TTCATGTCCCTACTCCCCGTCCTCCACGGCATCTCC
TTCATGCGTGGTCTCCCCGTCCTCCACGGCATCTCC
TTCATGTGTGAGCTCCCCGTCCTCCACGGCATCTCC
TTCATGGAAGAGCTCCCCGTCCTCCACGGCATCTCC
TTCATGCCGCTGCTCCCCGTCCTCCACGGCATCTCC
TTCATGTATGGCCTCCCCGTCCTCCACGGCATCTCC
TTCATGTGGGTACTCCCCGTCCTCCACGGCATCTCC
TTCATGTGGACTCTCCCCGTCCTCCACGGCATCTCC
TTCATGGAGTCTCTCCCCGTCCTCCACGGCATCTCC
TTCATGTCGGCCCTCCCCGTCCTCCACGGCATCTCC
TTCATGAAGGGGCTCCCCGTCCTCCACGGCATCTCC
TTCATGGGTAAACTCCCCGTCCTCCACGGCATCTCC
TTCATGTCGCGACTCCCCGTCCTCCACGGCATCTCC
TTCATGGGCAGCCTCCCCGTCCTCCACGGCATCTCC
TTCATGGCAGAGCTCCCCGTCCTCCACGGCATCTCC
TTCATGGCCGTCCTCCCCGTCCTCCACGGCATCTCC
TTCATGCCGAGACTCCCCGTCCTCCACGGCATCTCC
TTCATGGCCGATCTCCCCGTCCTCCACGGCATCTCC
TTCATGCAGCTGCTCCCCGTCCTCCACGGCATCTCC
TTCATGGTGTTGCTCCCCGTCCTCCACGGCATCTCC
TTCATGGAGCCGCTCCCCGTCCTCCACGGCATCTCC
TTCATGGGTTCTCTCCCCGTCCTCCACGGCATCTCC
TTCATGCCCGCACTCCCCGTCCTCCACGGCATCTCC
TTCATGGCGTGTCTCCCCGTCCTCCACGGCATCTCC
TTCATGGTGGCTCTCCCCGTCCTCCACGGCATCTCC
TTCATGGACTGTCTCCCCGTCCTCCACGGCATCTCC
TTCATGGTCACGCTCCCCGTCCTCCACGGCATCTCC
TTCATGTTGGACCTCCCCGTCCTCCACGGCATCTCC
TTCATGGGTGGTCTCCCCGTCCTCCACGGCATCTCC
TTCATGAGTGACCTCCCCGTCCTCCACGGCATCTCC
TTCATGGTCACACTCCCCGTCCTCCACGGCATCTCC
TTCATGGTCACACTCCCCGTCCTCCACGGCATCTCC
TTCATGGTGCAGCTCCCCGTCCTCCACGGCATCTCC
TTCATGGTGGCTCTCCCCGTCCTCCACGGCATCTCC
TTCATGGACAGGCTCCCCGTCCTCCACGGCATCTCC
TTCATGCCGGTTCTCCCCGTCCTCCACGGCATCTCC
TTCATGTGGGTACTCCCCGTCCTCCACGGCATCTCC
TTCATGGACAGACTCCCCGTCCTCCACGGCATCTCC
TTCATGTTCGGGCTCCCCGTCCTCCACGGCATCTCC
TTCATGGGCTCGCTCCCCGTCCTCCACGGCATCTCC
TTCATGCATGGGCTCCCCGTCCTCCACGGCATCTCC
TTCATGACAGGACTCCCCGTCCTCCACGGCATCTCC
TTCATGTATCTGCTCCCCGTCCTCCACGGCATCTCC
TTCATGTTTGTCCTCCCCGTCCTCCACGGCATCTCC
TTCATGCCGGCTCTCCCCGTCCTCCACGGCATCTCC
TTCATGAGGGTCCTCCCCGTCCTCCACGGCATCTCC
TTCATGGATGAGCTCCCCGTCCTCCACGGCATCTCC
TTCATGGACTGTCTCCCCGTCCTCCACGGCATCTCC
TTCATGGCCAGGCTCCCCGTCCTCCACGGCATCTCC
TTCATGCAGGGACTCCCCGTCCTCCACGGCATCTCC
TTCATGATGAGACTCCCCGTCCTCCACGGCATCTCC
TTCATGGTGGCGCTCCCCGTCCTCCACGGCATCTCC
TTCATGTTATCGCTCCCCGTCCTCCACGGCATCTCC
TTCATGGAAGGTCTCCCCGTCCTCCACGGCATCTCC
TTCATGCTGTCCCTCCCCGTCCTCCACGGCATCTCC
TTCATGTATAGTCTCCCCGTCCTCCACGGCATCTCC
TTCATGTCAAGACTCCCCGTCCTCCACGGCATCTCC
TTCATGTGTTTGCTCCCCGTCCTCCACGGCATCTCC
TTCATGAGTGGGCTCCCCGTCCTCCACGGCATCTCC
TTCATGGGCCTTCTCCCCGTCCTCCACGGCATCTCC
TTCATGGGTTGGCTCCCCGTCCTCCACGGCATCTCC
TTCATGTCAGGGCTCCCCGTCCTCCACGGCATCTCC
TTCATGGGCTGCCTCCCCGTCCTCCACGGCATCTCC
TTCATGGTGGCCCTCCCCGTCCTCCACGGCATCTCC
TTCATGGTAGGTCTCCCCGTCCTCCACGGCATCTCC
TTCATGAGGAATCTCCCCGTCCTCCACGGCATCTCC
TTCATGAATGTACTCCCCGTCCTCCACGGCATCTCC
TTCATGGGCAGCCTCCCCGTCCTCCACGGCATCTCC
TTCATGCTTTGGCTCCCCGTCCTCCACGGCATCTCC
TTCATGTGCGGCCTCCCCGTCCTCCACGGCATCTCC
TTCATGATTGGGCTCCCCGTCCTCCACGGCATCTCC
TTCATGACTAGTCTCCCCGTCCTCCACGGCATCTCC
TTCATGGCAGAGCTCCCCGTCCTCCACGGCATCTCC
TTCATGGCCCTGCTCCCCGTCCTCCACGGCATCTCC
TTCATGCCCACGCTCCCCGTCCTCCACGGCATCTCC
TTCATGCCGAATCTCCCCGTCCTCCACGGCATCTCC
TTCATGCCCTCGCTCCCCGTCCTCCACGGCATCTCC
TTCATGTCGCGACTCCCCGTCCTCCACGGCATCTCC
TTCATGGGCAATCTCCCCGTCCTCCACGGCATCTCC
TTCATGCCGATGCTCCCCGTCCTCCACGGCATCTCC
TTCATGGTCACACTCCCCGTCCTCCACGGCATCTCC
TTCATGCCTCGTCTCCCCGTCCTCCACGGCATCTCC
TTCATGGGAAGGCTCCCCGTCCTCCACGGCATCTCC
TTCATGGTGTGCCTCCCCGTCCTCCACGGCATCTCC
TTCATGGTATACCTCCCCGTCCTCCACGGCATCTCC
TTCATGCCGAGTCTCCCCGTCCTCCACGGCATCTCC
TTCATGTCCTACCTCCCCGTCCTCCACGGCATCTCC
TTCATGGTGCGCCTCCCCGTCCTCCACGGCATCTCC
TTCATGGGTGCGCTCCCCGTCCTCCACGGCATCTCC
TTCATGATCACACTCCCCGTCCTCCACGGCATCTCC
TTCATGACTAGTCTCCCCGTCCTCCACGGCATCTCC
TTCATGAGTGGGCTCCCCGTCCTCCACGGCATCTCC
TTCATGTCCCTTCTCCCCGTCCTCCACGGCATCTCC
TTCATGATCACACTCCCCGTCCTCCACGGCATCTCC
TTCATGAGCTGCCTCCCCGTCCTCCACGGCATCTCC
TTCATGGGTTTACTCCCCGTCCTCCACGGCATCTCC
TTCATGTATGACCTCCCCGTCCTCCACGGCATCTCC
TTCATGATGAGACTCCCCGTCCTCCACGGCATCTCC
TTCATGCGGCTGCTCCCCGTCCTCCACGGCATCTCC
TTCATGAATCGTCTCCCCGTCCTCCACGGCATCTCC
TTCATGGTAGGTCTCCCCGTCCTCCACGGCATCTCC
TTCATGAGGTCGCTCCCCGTCCTCCACGGCATCTCC
TTCATGAGTGCCCTCCCCGTCCTCCACGGCATCTCC
TTCATGCCCGGTCTCCCCGTCCTCCACGGCATCTCC
TTCATGGGAAGCCTCCCCGTCCTCCACGGCATCTCC
TTCATGGTGGCACTCCCCGTCCTCCACGGCATCTCC
TTCATGGGTAGGCTCCCCGTCCTCCACGGCATCTCC
TTCATGGGAGCTCTCCCCGTCCTCCACGGCATCTCC
TTCATGTGGGAACTCCCCGTCCTCCACGGCATCTCC
TTCATGGGCTCACTCCCCGTCCTCCACGGCATCTCC
TTCATGTGGAAGCTCCCCGTCCTCCACGGCATCTCC
TTCATGGGCCTACTCCCCGTCCTCCACGGCATCTCC
TTCATGGATGTTCTCCCCGTCCTCCACGGCATCTCC
TTCATGTGCCACCTCCCCGTCCTCCACGGCATCTCC
TTCATGGGTCACCTCCCCGTCCTCCACGGCATCTCC
TTCATGGTGCGACTCCCCGTCCTCCACGGCATCTCC
TTCATGGACAGGCTCCCCGTCCTCCACGGCATCTCC
TTCATGGTACCACTCCCCGTCCTCCACGGCATCTCC
TTCATGGTAGTTCTCCCCGTCCTCCACGGCATCTCC
TTCATGGAGCAGCTCCCCGTCCTCCACGGCATCTCC
TTCATGGCGTGTCTCCCCGTCCTCCACGGCATCTCC
TTCATGGACTGTCTCCCCGTCCTCCACGGCATCTCC
TTCATGAAGGAGCTCCCCGTCCTCCACGGCATCTCC
TTCATGGGAAGGCTCCCCGTCCTCCACGGCATCTCC
TTCATGTCGTCTCTCCCCGTCCTCCACGGCATCTCC
TTCATGCCGCGTCTCCCCGTCCTCCACGGCATCTCC
TTCATGTCACTTCTCCCCGTCCTCCACGGCATCTCC
TTCATGCGCATACTCCCCGTCCTCCACGGCATCTCC
TTCATGTCCGGGCTCCCCGTCCTCCACGGCATCTCC
TTCATGGACAGGCTCCCCGTCCTCCACGGCATCTCC
TTCATGGCCGATCTCCCCGTCCTCCACGGCATCTCC
TTCATGTCCGTGCTCCCCGTCCTCCACGGCATCTCC
TTCATGCGCTGTCTCCCCGTCCTCCACGGCATCTCC
TTCATGCGTGAGCTCCCCGTCCTCCACGGCATCTCC
TTCATGGTGGCTCTCCCCGTCCTCCACGGCATCTCC
TTCATGACTAGTCTCCCCGTCCTCCACGGCATCTCC
TTCATGGGAAGTCTCCCCGTCCTCCACGGCATCTCC
TTCATGTTGGGTCTCCCCGTCCTCCACGGCATCTCC
TTCATGATCACACTCCCCGTCCTCCACGGCATCTCC
TTCATGCGCAGGCTCCCCGTCCTCCACGGCATCTCC
TTCATGACGTGCCTCCCCGTCCTCCACGGCATCTCC
TTCATGGCCAGGCTCCCCGTCCTCCACGGCATCTCC
TTCATGCTGGGTCTCCCCGTCCTCCACGGCATCTCC
TTCATGGGAATTCTCCCCGTCCTCCACGGCATCTCC
TTCATGTCACTTCTCCCCGTCCTCCACGGCATCTCC
TTCATGATGAGACTCCCCGTCCTCCACGGCATCTCC
TTCATGTCGGCGCTCCCCGTCCTCCACGGCATCTCC
TTCATGAACCACCTCCCCGTCCTCCACGGCATCTCC
TTCATGACCGGGCTCCCCGTCCTCCACGGCATCTCC
TTCATGGAGTATCTCCCCGTCCTCCACGGCATCTCC
TTCATGGGATCTCTCCCCGTCCTCCACGGCATCTCC
TTCATGCAGCTGCTCCCCGTCCTCCACGGCATCTCC
TTCATGGCCCTGCTCCCCGTCCTCCACGGCATCTCC
TTCATGAGTATGCTCCCCGTCCTCCACGGCATCTCC
TTCATGGTGCGCCTCCCCGTCCTCCACGGCATCTCC
TTCATGTGCGGACTCCCCGTCCTCCACGGCATCTCC
TTCATGCGGCACCTCCCCGTCCTCCACGGCATCTCC
TTCATGTACGACCTCCCCGTCCTCCACGGCATCTCC
TTCATGGCGATGCTCCCCGTCCTCCACGGCATCTCC
TTCATGAATCGTCTCCCCGTCCTCCACGGCATCTCC
TTCATGCGTGCGCTCCCCGTCCTCCACGGCATCTCC
TTCATGGGTGTGCTCCCCGTCCTCCACGGCATCTCC
TTCATGGGCAAACTCCCCGTCCTCCACGGCATCTCC
TTCATGGGACTACTCCCCGTCCTCCACGGCATCTCC
TTCATGGATTTGCTCCCCGTCCTCCACGGCATCTCC
TTCATGTCCGTACTCCCCGTCCTCCACGGCATCTCC
TTCATGGGACTACTCCCCGTCCTCCACGGCATCTCC
TTCATGGAGCAGCTCCCCGTCCTCCACGGCATCTCC
TTCATGGAAGTGCTCCCCGTCCTCCACGGCATCTCC
TTCATGGGCCCTCTCCCCGTCCTCCACGGCATCTCC
TTCATGCCTCGACTCCCCGTCCTCCACGGCATCTCC
TTCATGCAGGGACTCCCCGTCCTCCACGGCATCTCC
TTCATGTCTTGGCTCCCCGTCCTCCACGGCATCTCC
TTCATGTACGCTCTCCCCGTCCTCCACGGCATCTCC
TTCATGGGTCAGCTCCCCGTCCTCCACGGCATCTCC
TTCATGGGATTGCTCCCCGTCCTCCACGGCATCTCC
TTCATGTACCATCTCCCCGTCCTCCACGGCATCTCC
TTCATGTCCTGGCTCCCCGTCCTCCACGGCATCTCC
TTCATGGGTGGTCTCCCCGTCCTCCACGGCATCTCC
TTCATGCCGGTACTCCCCGTCCTCCACGGCATCTCC
TTCATGCTGGACCTCCCCGTCCTCCACGGCATCTCC
TTCATGGACTGCCTCCCCGTCCTCCACGGCATCTCC
TTCATGGGAAAACTCCCCGTCCTCCACGGCATCTCC
TTCATGTTGGGACTCCCCGTCCTCCACGGCATCTCC
TTCATGGCTGTCCTCCCCGTCCTCCACGGCATCTCC
TTCATGTACCATCTCCCCGTCCTCCACGGCATCTCC
TTCATGGCAGAGCTCCCCGTCCTCCACGGCATCTCC
TTCATGGGCTACCTCCCCGTCCTCCACGGCATCTCC
TTCATGGCTGGCCTCCCCGTCCTCCACGGCATCTCC
TTCATGTTTGTCCTCCCCGTCCTCCACGGCATCTCC
TTCATGATCACACTCCCCGTCCTCCACGGCATCTCC
TTCATGAAGGGGCTCCCCGTCCTCCACGGCATCTCC
TTCATGGTTGACCTCCCCGTCCTCCACGGCATCTCC
TTCATGTGCCGTCTCCCCGTCCTCCACGGCATCTCC
TTCATGATGGCTCTCCCCGTCCTCCACGGCATCTCC
TTCATGGTAGGTCTCCCCGTCCTCCACGGCATCTCC
TTCATGTTTGCTCTCCCCGTCCTCCACGGCATCTCC
TTCATGACAAGGCTCCCCGTCCTCCACGGCATCTCC
TTCATGGTTAGGCTCCCCGTCCTCCACGGCATCTCC
TTCATGGACAGTCTCCCCGTCCTCCACGGCATCTCC
TTCATGAGCGGGCTCCCCGTCCTCCACGGCATCTCC
TTCATGGACCGTCTCCCCGTCCTCCACGGCATCTCC
TTCATGGGTGTGCTCCCCGTCCTCCACGGCATCTCC
TTCATGAGGTCGCTCCCCGTCCTCCACGGCATCTCC
TTCATGTCACTTCTCCCCGTCCTCCACGGCATCTCC
TTCATGTCAGGCCTCCCCGTCCTCCACGGCATCTCC
TTCATGGGACCCCTCCCCGTCCTCCACGGCATCTCC
TTCATGGCGATGCTCCCCGTCCTCCACGGCATCTCC
TTCATGGCCGATCTCCCCGTCCTCCACGGCATCTCC
TTCATGGGTCCGCTCCCCGTCCTCCACGGCATCTCC
TTCATGCTCGGGCTCCCCGTCCTCCACGGCATCTCC
TTCATGTGGGCTCTCCCCGTCCTCCACGGCATCTCC
TTCATGGGTAGTCTCCCCGTCCTCCACGGCATCTCC
TTCATGGCGAGGCTCCCCGTCCTCCACGGCATCTCC
TTCATGCCGGTACTCCCCGTCCTCCACGGCATCTCC
TTCATGGAGCAGCTCCCCGTCCTCCACGGCATCTCC
TTCATGGGATACCTCCCCGTCCTCCACGGCATCTCC
TTCATGATCACACTCCCCGTCCTCCACGGCATCTCC
TTCATGTGTGAGCTCCCCGTCCTCCACGGCATCTCC
TTCATGTTTGTCCTCCCCGTCCTCCACGGCATCTCC
TTCATGTGTCAGCTCCCCGTCCTCCACGGCATCTCC
TTCATGCGGTGCCTCCCCGTCCTCCACGGCATCTCC
TTCATGCCAGCACTCCCCGTCCTCCACGGCATCTCC
TTCATGGAGCAGCTCCCCGTCCTCCACGGCATCTCC
TTCATGGTGCCCCTCCCCGTCCTCCACGGCATCTCC
TTCATGGTGTATCTCCCCGTCCTCCACGGCATCTCC
TTCATGGGTGTGCTCCCCGTCCTCCACGGCATCTCC
TTCATGCCGGTCCTCCCCGTCCTCCACGGCATCTCC
TTCATGATCACGCTCCCCGTCCTCCACGGCATCTCC
TTCATGAGGGAGCTCCCCGTCCTCCACGGCATCTCC
TTCATGGCTGTCCTCCCCGTCCTCCACGGCATCTCC
TTCATGTGCGGTCTCCCCGTCCTCCACGGCATCTCC
TTCATGTGCGGGCTCCCCGTCCTCCACGGCATCTCC
TTCATGCTGCGGCTCCCCGTCCTCCACGGCATCTCC
TTCATGTTGGCGCTCCCCGTCCTCCACGGCATCTCC
TTCATGGACAGCCTCCCCGTCCTCCACGGCATCTCC
TTCATGCTGGGTCTCCCCGTCCTCCACGGCATCTCC
TTCATGGAAGGTCTCCCCGTCCTCCACGGCATCTCC
TTCATGCCCACGCTCCCCGTCCTCCACGGCATCTCC
TTCATGCAGGGGCTCCCCGTCCTCCACGGCATCTCC
TTCATGTCCGTGCTCCCCGTCCTCCACGGCATCTCC
TTCATGCCGGTTCTCCCCGTCCTCCACGGCATCTCC
TTCATGGAAGGTCTCCCCGTCCTCCACGGCATCTCC
TTCATGGTGCCCCTCCCCGTCCTCCACGGCATCTCC
TTCATGCCCCGGCTCCCCGTCCTCCACGGCATCTCC
TTCATGGTCACACTCCCCGTCCTCCACGGCATCTCC
TTCATGTCGAGCCTCCCCGTCCTCCACGGCATCTCC
TTCATGATAGGACTCCCCGTCCTCCACGGCATCTCC
TTCATGGCCCTGCTCCCCGTCCTCCACGGCATCTCC
TTCATGGAGCACCTCCCCGTCCTCCACGGCATCTCC
TTCATGTCCCTTCTCCCCGTCCTCCACGGCATCTCC
TTCATGAAAGGACTCCCCGTCCTCCACGGCATCTCC
TTCATGTCGGAACTCCCCGTCCTCCACGGCATCTCC
TTCATGGGTATCCTCCCCGTCCTCCACGGCATCTCC
TTCATGTGGGTCCTCCCCGTCCTCCACGGCATCTCC
TTCATGAGGGAGCTCCCCGTCCTCCACGGCATCTCC
TTCATGCGATGCCTCCCCGTCCTCCACGGCATCTCC
TTCATGGTGTGCCTCCCCGTCCTCCACGGCATCTCC
TTCATGTGGGTACTCCCCGTCCTCCACGGCATCTCC
TTCATGGACTGTCTCCCCGTCCTCCACGGCATCTCC
TTCATGGTGAGTCTCCCCGTCCTCCACGGCATCTCC
TTCATGTCGGTACTCCCCGTCCTCCACGGCATCTCC
TTCATGTGTGGCCTCCCCGTCCTCCACGGCATCTCC
TTCATGACAGGACTCCCCGTCCTCCACGGCATCTCC
TTCATGCACGTACTCCCCGTCCTCCACGGCATCTCC
TTCATGGCTGGCCTCCCCGTCCTCCACGGCATCTCC
TTCATGACTAGTCTCCCCGTCCTCCACGGCATCTCC
TTCATGTGTCAGCTCCCCGTCCTCCACGGCATCTCC
TTCATGGCCGTCCTCCCCGTCCTCCACGGCATCTCC
TTCATGTGTGCGCTCCCCGTCCTCCACGGCATCTCC
TTCATGTCTCATCTCCCCGTCCTCCACGGCATCTCC
TTCATGGTGGAACTCCCCGTCCTCCACGGCATCTCC
TTCATGAGTGGGCTCCCCGTCCTCCACGGCATCTCC
TTCATGAGGCGCCTCCCCGTCCTCCACGGCATCTCC
TTCATGCCCGCTCTCCCCGTCCTCCACGGCATCTCC
TTCATGGTGAGTCTCCCCGTCCTCCACGGCATCTCC
TTCATGCGTGAGCTCCCCGTCCTCCACGGCATCTCC
TTCATGGTGGCTCTCCCCGTCCTCCACGGCATCTCC
TTCATGTGCCGACTCCCCGTCCTCCACGGCATCTCC
TTCATGGTGCAGCTCCCCGTCCTCCACGGCATCTCC
TTCATGAGGATACTCCCCGTCCTCCACGGCATCTCC
TTCATGCGCGGACTCCCCGTCCTCCACGGCATCTCC
TTCATGCTGGTCCTCCCCGTCCTCCACGGCATCTCC
TTCATGAGATGGCTCCCCGTCCTCCACGGCATCTCC
TTCATGGCCGTACTCCCCGTCCTCCACGGCATCTCC
TTCATGAGAGCACTCCCCGTCCTCCACGGCATCTCC
TTCATGGAAGGTCTCCCCGTCCTCCACGGCATCTCC
TTCATGGGTCAGCTCCCCGTCCTCCACGGCATCTCC
TTCATGCAGGGGCTCCCCGTCCTCCACGGCATCTCC
TTCATGGGACTACTCCCCGTCCTCCACGGCATCTCC
TTCATGGGTTGGCTCCCCGTCCTCCACGGCATCTCC
TTCATGTGCCGGCTCCCCGTCCTCCACGGCATCTCC
TTCATGGTGTGCCTCCCCGTCCTCCACGGCATCTCC
TTCATGGTGCCTCTCCCCGTCCTCCACGGCATCTCC
TTCATGCGTGTTCTCCCCGTCCTCCACGGCATCTCC
TTCATGGCCGATCTCCCCGTCCTCCACGGCATCTCC
TTCATGGCAGAGCTCCCCGTCCTCCACGGCATCTCC
TTCATGAGTATGCTCCCCGTCCTCCACGGCATCTCC
TTCATGGGATCTCTCCCCGTCCTCCACGGCATCTCC
TTCATGGAACGGCTCCCCGTCCTCCACGGCATCTCC
TTCATGTTTGGACTCCCCGTCCTCCACGGCATCTCC
TTCATGGTCACGCTCCCCGTCCTCCACGGCATCTCC
TTCATGAAAGGCCTCCCCGTCCTCCACGGCATCTCC
TTCATGGTCCTGCTCCCCGTCCTCCACGGCATCTCC
TTCATGTCCCGTCTCCCCGTCCTCCACGGCATCTCC
TTCATGAATGTACTCCCCGTCCTCCACGGCATCTCC
TTCATGGGTCCCCTCCCCGTCCTCCACGGCATCTCC
TTCATGTTGGGCCTCCCCGTCCTCCACGGCATCTCC
TTCATGGGTTGGCTCCCCGTCCTCCACGGCATCTCC
TTCATGGTAGGTCTCCCCGTCCTCCACGGCATCTCC
TTCATGTGAGGACTCCCCGTCCTCCACGGCATCTCC
TTCATGAAGCCGCTCCCCGTCCTCCACGGCATCTCC
TTCATGGCTGCCCTCCCCGTCCTCCACGGCATCTCC
TTCATGGCCGTCCTCCCCGTCCTCCACGGCATCTCC
TTCATGTTGTGGCTCCCCGTCCTCCACGGCATCTCC
TTCATGGCCATACTCCCCGTCCTCCACGGCATCTCC
TTCATGATGAGACTCCCCGTCCTCCACGGCATCTCC
TTCATGGGTGTTCTCCCCGTCCTCCACGGCATCTCC
TTCATGTGGTGCCTCCCCGTCCTCCACGGCATCTCC
TTCATGCACGGACTCCCCGTCCTCCACGGCATCTCC
TTCATGGTGAGTCTCCCCGTCCTCCACGGCATCTCC
TTCATGATAGGACTCCCCGTCCTCCACGGCATCTCC
TTCATGTCCTACCTCCCCGTCCTCCACGGCATCTCC
TTCATGATGAGGCTCCCCGTCCTCCACGGCATCTCC
TTCATGTCTACACTCCCCGTCCTCCACGGCATCTCC
TTCATGGGTTCTCTCCCCGTCCTCCACGGCATCTCC
TTCATGTTTGGACTCCCCGTCCTCCACGGCATCTCC
TTCATGCTCGTGCTCCCCGTCCTCCACGGCATCTCC
TTCATGAGTATGCTCCCCGTCCTCCACGGCATCTCC
TTCATGATCGGACTCCCCGTCCTCCACGGCATCTCC
TTCATGCGGACACTCCCCGTCCTCCACGGCATCTCC
TTCATGTGTCGTCTCCCCGTCCTCCACGGCATCTCC
TTCATGATGAGACTCCCCGTCCTCCACGGCATCTCC
TTCATGTATGGGCTCCCCGTCCTCCACGGCATCTCC
TTCATGGGTGTGCTCCCCGTCCTCCACGGCATCTCC
TTCATGCTGGATCTCCCCGTCCTCCACGGCATCTCC
TTCATGAGGGTCCTCCCCGTCCTCCACGGCATCTCC
TTCATGGTGGCTCTCCCCGTCCTCCACGGCATCTCC
TTCATGGTGCACCTCCCCGTCCTCCACGGCATCTCC
TTCATGAGGGAACTCCCCGTCCTCCACGGCATCTCC
TTCATGGTGTGCCTCCCCGTCCTCCACGGCATCTCC
TTCATGCCACGGCTCCCCGTCCTCCACGGCATCTCC
TTCATGGGCCCTCTCCCCGTCCTCCACGGCATCTCC
TTCATGGTGGGACTCCCCGTCCTCCACGGCATCTCC
TTCATGTCGGCCCTCCCCGTCCTCCACGGCATCTCC
TTCATGCGGCGGCTCCCCGTCCTCCACGGCATCTCC
TTCATGTACCATCTCCCCGTCCTCCACGGCATCTCC
TTCATGCTGGACCTCCCCGTCCTCCACGGCATCTCC
TTCATGTGCGGGCTCCCCGTCCTCCACGGCATCTCC
TTCATGGACAGCCTCCCCGTCCTCCACGGCATCTCC
TTCATGGACATGCTCCCCGTCCTCCACGGCATCTCC
TTCATGGGCTCGCTCCCCGTCCTCCACGGCATCTCC
TTCATGCGCGGACTCCCCGTCCTCCACGGCATCTCC
TTCATGCACGGACTCCCCGTCCTCCACGGCATCTCC
TTCATGGCCCTGCTCCCCGTCCTCCACGGCATCTCC
TTCATGTGGACACTCCCCGTCCTCCACGGCATCTCC
TTCATGTTTGTCCTCCCCGTCCTCCACGGCATCTCC
TTCATGGAGTCTCTCCCCGTCCTCCACGGCATCTCC
TTCATGGTGTCCCTCCCCGTCCTCCACGGCATCTCC
TTCATGTTTGTCCTCCCCGTCCTCCACGGCATCTCC
TTCATGTCAGGCCTCCCCGTCCTCCACGGCATCTCC
TTCATGGCCGATCTCCCCGTCCTCCACGGCATCTCC
TTCATGCGTGGTCTCCCCGTCCTCCACGGCATCTCC
TTCATGCAGCGGCTCCCCGTCCTCCACGGCATCTCC
TTCATGTGCCTTCTCCCCGTCCTCCACGGCATCTCC
TTCATGTATGCTCTCCCCGTCCTCCACGGCATCTCC
TTCATGGTCACACTCCCCGTCCTCCACGGCATCTCC
TTCATGCGACGGCTCCCCGTCCTCCACGGCATCTCC
TTCATGAGCGGACTCCCCGTCCTCCACGGCATCTCC
TTCATGTACCATCTCCCCGTCCTCCACGGCATCTCC
TTCATGGTGGTGCTCCCCGTCCTCCACGGCATCTCC
TTCATGTTATGGCTCCCCGTCCTCCACGGCATCTCC
TTCATGAGGGTACTCCCCGTCCTCCACGGCATCTCC
TTCATGGATTTGCTCCCCGTCCTCCACGGCATCTCC
TTCATGGACACCCTCCCCGTCCTCCACGGCATCTCC
TTCATGGGTGTGCTCCCCGTCCTCCACGGCATCTCC
TTCATGTCCGTGCTCCCCGTCCTCCACGGCATCTCC
TTCATGTGCTGGCTCCCCGTCCTCCACGGCATCTCC
TTCATGTGGATTCTCCCCGTCCTCCACGGCATCTCC
TTCATGGACTGTCTCCCCGTCCTCCACGGCATCTCC
TTCATGTGTGGTCTCCCCGTCCTCCACGGCATCTCC
TTCATGCGATGCCTCCCCGTCCTCCACGGCATCTCC
TTCATGTGCGGACTCCCCGTCCTCCACGGCATCTCC
TTCATGTGCGCGCTCCCCGTCCTCCACGGCATCTCC
TTCATGCCGGTACTCCCCGTCCTCCACGGCATCTCC
TTCATGACGGCGCTCCCCGTCCTCCACGGCATCTCC
TTCATGAGGCCACTCCCCGTCCTCCACGGCATCTCC
TTCATGTGGACTCTCCCCGTCCTCCACGGCATCTCC
TTCATGTCTTGGCTCCCCGTCCTCCACGGCATCTCC
TTCATGGATTTGCTCCCCGTCCTCCACGGCATCTCC
TTCATGTACGGTCTCCCCGTCCTCCACGGCATCTCC
TTCATGTATTCCCTCCCCGTCCTCCACGGCATCTCC
TTCATGTCTCGGCTCCCCGTCCTCCACGGCATCTCC
TTCATGAGGCGACTCCCCGTCCTCCACGGCATCTCC
TTCATGCACGGGCTCCCCGTCCTCCACGGCATCTCC
TTCATGAGTGGGCTCCCCGTCCTCCACGGCATCTCC
TTCATGAATGGACTCCCCGTCCTCCACGGCATCTCC
TTCATGAAGGGGCTCCCCGTCCTCCACGGCATCTCC
TTCATGGTGGCTCTCCCCGTCCTCCACGGCATCTCC
TTCATGTCGACCCTCCCCGTCCTCCACGGCATCTCC
TTCATGGGTTACCTCCCCGTCCTCCACGGCATCTCC
TTCATGGAGCCCCTCCCCGTCCTCCACGGCATCTCC
TTCATGGGTGTGCTCCCCGTCCTCCACGGCATCTCC
TTCATGGGCCGTCTCCCCGTCCTCCACGGCATCTCC
TTCATGATCACACTCCCCGTCCTCCACGGCATCTCC
TTCATGCGTGTTCTCCCCGTCCTCCACGGCATCTCC
TTCATGGGTGGTCTCCCCGTCCTCCACGGCATCTCC
TTCATGAAGGGGCTCCCCGTCCTCCACGGCATCTCC
TTCATGAGGTCACTCCCCGTCCTCCACGGCATCTCC
TTCATGTCGGCACTCCCCGTCCTCCACGGCATCTCC
TTCATGAGGATACTCCCCGTCCTCCACGGCATCTCC
TTCATGCATAGGCTCCCCGTCCTCCACGGCATCTCC
TTCATGCACGCACTCCCCGTCCTCCACGGCATCTCC
TTCATGGGACCACTCCCCGTCCTCCACGGCATCTCC
TTCATGGAGCTTCTCCCCGTCCTCCACGGCATCTCC
TTCATGGGTATCCTCCCCGTCCTCCACGGCATCTCC
TTCATGCAGGGCCTCCCCGTCCTCCACGGCATCTCC
TTCATGGTTGGACTCCCCGTCCTCCACGGCATCTCC
TTCATGGCCGTTCTCCCCGTCCTCCACGGCATCTCC
TTCATGTCTCCCCTCCCCGTCCTCCACGGCATCTCC
TTCATGTCAAGACTCCCCGTCCTCCACGGCATCTCC
TTCATGGGTTCGCTCCCCGTCCTCCACGGCATCTCC
TTCATGGGATCACTCCCCGTCCTCCACGGCATCTCC
TTCATGAGGATTCTCCCCGTCCTCCACGGCATCTCC
TTCATGGTCGTGCTCCCCGTCCTCCACGGCATCTCC
TTCATGACAGGACTCCCCGTCCTCCACGGCATCTCC
TTCATGCAGGGACTCCCCGTCCTCCACGGCATCTCC
TTCATGACTAGTCTCCCCGTCCTCCACGGCATCTCC
TTCATGTACCATCTCCCCGTCCTCCACGGCATCTCC
TTCATGCGCGGTCTCCCCGTCCTCCACGGCATCTCC
TTCATGGCGAGGCTCCCCGTCCTCCACGGCATCTCC
TTCATGTCGTCTCTCCCCGTCCTCCACGGCATCTCC
TTCATGACTAGTCTCCCCGTCCTCCACGGCATCTCC
TTCATGCATGGACTCCCCGTCCTCCACGGCATCTCC
TTCATGCCGAGTCTCCCCGTCCTCCACGGCATCTCC
TTCATGGGCTCTCTCCCCGTCCTCCACGGCATCTCC
TTCATGGAGCTACTCCCCGTCCTCCACGGCATCTCC
TTCATGTCGTCTCTCCCCGTCCTCCACGGCATCTCC
TTCATGGTGTCGCTCCCCGTCCTCCACGGCATCTCC
TTCATGTTTGGCCTCCCCGTCCTCCACGGCATCTCC
TTCATGAGCGTCCTCCCCGTCCTCCACGGCATCTCC
TTCATGGCTCATCTCCCCGTCCTCCACGGCATCTCC
TTCATGTGGCAGCTCCCCGTCCTCCACGGCATCTCC
TTCATGTACGCTCTCCCCGTCCTCCACGGCATCTCC
TTCATGCCTAGACTCCCCGTCCTCCACGGCATCTCC
TTCATGGTCTTACTCCCCGTCCTCCACGGCATCTCC
TTCATGGTAGTTCTCCCCGTCCTCCACGGCATCTCC
TTCATGGGTAACCTCCCCGTCCTCCACGGCATCTCC
TTCATGAGTGGGCTCCCCGTCCTCCACGGCATCTCC
TTCATGCACGGGCTCCCCGTCCTCCACGGCATCTCC
TTCATGATGAGACTCCCCGTCCTCCACGGCATCTCC
TTCATGCGCGGACTCCCCGTCCTCCACGGCATCTCC
TTCATGGGATTTCTCCCCGTCCTCCACGGCATCTCC
TTCATGGGTGGTCTCCCCGTCCTCCACGGCATCTCC
TTCATGTTAGGCCTCCCCGTCCTCCACGGCATCTCC
TTCATGATGAGACTCCCCGTCCTCCACGGCATCTCC
TTCATGGTGGTACTCCCCGTCCTCCACGGCATCTCC
TTCATGGTCACTCTCCCCGTCCTCCACGGCATCTCC
TTCATGTGCCGGCTCCCCGTCCTCCACGGCATCTCC
TTCATGGAGAAACTCCCCGTCCTCCACGGCATCTCC
TTCATGGGTGTTCTCCCCGTCCTCCACGGCATCTCC
TTCATGGTCACACTCCCCGTCCTCCACGGCATCTCC
TTCATGGGTGACCTCCCCGTCCTCCACGGCATCTCC
TTCATGTTGCGTCTCCCCGTCCTCCACGGCATCTCC
TTCATGGCGCATCTCCCCGTCCTCCACGGCATCTCC
TTCATGGACTGCCTCCCCGTCCTCCACGGCATCTCC
TTCATGGGACCACTCCCCGTCCTCCACGGCATCTCC
TTCATGAGAGACCTCCCCGTCCTCCACGGCATCTCC
TTCATGCCTGTCCTCCCCGTCCTCCACGGCATCTCC
TTCATGGTGGCGCTCCCCGTCCTCCACGGCATCTCC
TTCATGGGAAAACTCCCCGTCCTCCACGGCATCTCC
TTCATGGGTATGCTCCCCGTCCTCCACGGCATCTCC
TTCATGAGTGGGCTCCCCGTCCTCCACGGCATCTCC
TTCATGCACGACCTCCCCGTCCTCCACGGCATCTCC
TTCATGATGAGACTCCCCGTCCTCCACGGCATCTCC
TTCATGGGATCTCTCCCCGTCCTCCACGGCATCTCC
TTCATGTCGTTTCTCCCCGTCCTCCACGGCATCTCC
TTCATGAAGGAGCTCCCCGTCCTCCACGGCATCTCC
TTCATGCACGCACTCCCCGTCCTCCACGGCATCTCC
TTCATGGTGCCTCTCCCCGTCCTCCACGGCATCTCC
TTCATGAAAGGCCTCCCCGTCCTCCACGGCATCTCC
TTCATGGGCTCGCTCCCCGTCCTCCACGGCATCTCC
TTCATGCACACACTCCCCGTCCTCCACGGCATCTCC
TTCATGTTGGTGCTCCCCGTCCTCCACGGCATCTCC
TTCATGTTAGCCCTCCCCGTCCTCCACGGCATCTCC
TTCATGCTGGCCCTCCCCGTCCTCCACGGCATCTCC
TTCATGCCGCCGCTCCCCGTCCTCCACGGCATCTCC
TTCATGTTTGGACTCCCCGTCCTCCACGGCATCTCC
TTCATGTGGACCCTCCCCGTCCTCCACGGCATCTCC
TTCATGAGAGGTCTCCCCGTCCTCCACGGCATCTCC
TTCATGGGCAGCCTCCCCGTCCTCCACGGCATCTCC
TTCATGAGGATTCTCCCCGTCCTCCACGGCATCTCC
TTCATGGAAGGTCTCCCCGTCCTCCACGGCATCTCC
TTCATGTCCCTTCTCCCCGTCCTCCACGGCATCTCC
TTCATGGTCTCACTCCCCGTCCTCCACGGCATCTCC
TTCATGGTCACACTCCCCGTCCTCCACGGCATCTCC
TTCATGCCGCAGCTCCCCGTCCTCCACGGCATCTCC
TTCATGAGGTGGCTCCCCGTCCTCCACGGCATCTCC
TTCATGGCCCTGCTCCCCGTCCTCCACGGCATCTCC
TTCATGCCGGCTCTCCCCGTCCTCCACGGCATCTCC
TTCATGAGTCTGCTCCCCGTCCTCCACGGCATCTCC
TTCATGGTGCGGCTCCCCGTCCTCCACGGCATCTCC
TTCATGAGGAATCTCCCCGTCCTCCACGGCATCTCC
TTCATGAATGTACTCCCCGTCCTCCACGGCATCTCC
TTCATGTACCATCTCCCCGTCCTCCACGGCATCTCC
TTCATGGCAGGTCTCCCCGTCCTCCACGGCATCTCC
TTCATGTTAGGACTCCCCGTCCTCCACGGCATCTCC
TTCATGTACCATCTCCCCGTCCTCCACGGCATCTCC
TTCATGGTGGCTCTCCCCGTCCTCCACGGCATCTCC
TTCATGGCCATGCTCCCCGTCCTCCACGGCATCTCC
TTCATGTTGGGCCTCCCCGTCCTCCACGGCATCTCC
TTCATGGTGTGCCTCCCCGTCCTCCACGGCATCTCC
TTCATGTCACTTCTCCCCGTCCTCCACGGCATCTCC
TTCATGGCGTGTCTCCCCGTCCTCCACGGCATCTCC
TTCATGGTCACTCTCCCCGTCCTCCACGGCATCTCC
TTCATGGACAGGCTCCCCGTCCTCCACGGCATCTCC
TTCATGGAAGGTCTCCCCGTCCTCCACGGCATCTCC
TTCATGAGGCCACTCCCCGTCCTCCACGGCATCTCC
TTCATGCGCGGTCTCCCCGTCCTCCACGGCATCTCC
TTCATGAGCTGGCTCCCCGTCCTCCACGGCATCTCC
TTCATGTTCTCCCTCCCCGTCCTCCACGGCATCTCC
TTCATGGGAAACCTCCCCGTCCTCCACGGCATCTCC
TTCATGGGTGGCCTCCCCGTCCTCCACGGCATCTCC
TTCATGGTGGCGCTCCCCGTCCTCCACGGCATCTCC
TTCATGGGCACCCTCCCCGTCCTCCACGGCATCTCC
TTCATGTTGTGGCTCCCCGTCCTCCACGGCATCTCC
TTCATGGTGGCTCTCCCCGTCCTCCACGGCATCTCC
TTCATGCCGCTGCTCCCCGTCCTCCACGGCATCTCC
TTCATGGTCGGCCTCCCCGTCCTCCACGGCATCTCC
TTCATGGGTCTACTCCCCGTCCTCCACGGCATCTCC
TTCATGTGGGCCCTCCCCGTCCTCCACGGCATCTCC
TTCATGTGGGCCCTCCCCGTCCTCCACGGCATCTCC
TTCATGGTGGTACTCCCCGTCCTCCACGGCATCTCC
TTCATGATCACGCTCCCCGTCCTCCACGGCATCTCC
TTCATGTGGTGTCTCCCCGTCCTCCACGGCATCTCC
TTCATGGGCTGCCTCCCCGTCCTCCACGGCATCTCC
TTCATGACGCGTCTCCCCGTCCTCCACGGCATCTCC
TTCATGCCGCTGCTCCCCGTCCTCCACGGCATCTCC
TTCATGGGATACCTCCCCGTCCTCCACGGCATCTCC
TTCATGACGATGCTCCCCGTCCTCCACGGCATCTCC
TTCATGTTCTCTCTCCCCGTCCTCCACGGCATCTCC
TTCATGGGAAGGCTCCCCGTCCTCCACGGCATCTCC
TTCATGCGAGCGCTCCCCGTCCTCCACGGCATCTCC
TTCATGAGCGGGCTCCCCGTCCTCCACGGCATCTCC
TTCATGAGTGGGCTCCCCGTCCTCCACGGCATCTCC
TTCATGACAGGACTCCCCGTCCTCCACGGCATCTCC
TTCATGAATGGACTCCCCGTCCTCCACGGCATCTCC
TTCATGCAAGGGCTCCCCGTCCTCCACGGCATCTCC
TTCATGGATTTGCTCCCCGTCCTCCACGGCATCTCC
TTCATGAGCGGGCTCCCCGTCCTCCACGGCATCTCC
TTCATGCGTGGCCTCCCCGTCCTCCACGGCATCTCC
TTCATGGTCACGCTCCCCGTCCTCCACGGCATCTCC
TTCATGGGCTCTCTCCCCGTCCTCCACGGCATCTCC
TTCATGGTGTGCCTCCCCGTCCTCCACGGCATCTCC
TTCATGGTCACACTCCCCGTCCTCCACGGCATCTCC
TTCATGAGCGCCCTCCCCGTCCTCCACGGCATCTCC
TTCATGGGTAGACTCCCCGTCCTCCACGGCATCTCC
TTCATGTGTCGGCTCCCCGTCCTCCACGGCATCTCC
TTCATGGTGGTACTCCCCGTCCTCCACGGCATCTCC
TTCATGTCCTACCTCCCCGTCCTCCACGGCATCTCC
TTCATGGGTAGGCTCCCCGTCCTCCACGGCATCTCC
TTCATGGATTTGCTCCCCGTCCTCCACGGCATCTCC
TTCATGTTTGTCCTCCCCGTCCTCCACGGCATCTCC
TTCATGCACTCTCTCCCCGTCCTCCACGGCATCTCC
TTCATGGGATCTCTCCCCGTCCTCCACGGCATCTCC
TTCATGGGAGTTCTCCCCGTCCTCCACGGCATCTCC
TTCATGAGGCGACTCCCCGTCCTCCACGGCATCTCC
TTCATGAAGGTCCTCCCCGTCCTCCACGGCATCTCC
TTCATGGTGTGGCTCCCCGTCCTCCACGGCATCTCC
TTCATGGTGGTACTCCCCGTCCTCCACGGCATCTCC
TTCATGTGCCGGCTCCCCGTCCTCCACGGCATCTCC
TTCATGGGTGACCTCCCCGTCCTCCACGGCATCTCC
TTCATGAGGCTGCTCCCCGTCCTCCACGGCATCTCC
TTCATGGGATTGCTCCCCGTCCTCCACGGCATCTCC
TTCATGGGCAGCCTCCCCGTCCTCCACGGCATCTCC
TTCATGGTAGCCCTCCCCGTCCTCCACGGCATCTCC
TTCATGTGGTGGCTCCCCGTCCTCCACGGCATCTCC
TTCATGGATGTTCTCCCCGTCCTCCACGGCATCTCC
TTCATGGCGCGGCTCCCCGTCCTCCACGGCATCTCC
TTCATGGACTGTCTCCCCGTCCTCCACGGCATCTCC
TTCATGGGATCGCTCCCCGTCCTCCACGGCATCTCC
TTCATGGGCTCTCTCCCCGTCCTCCACGGCATCTCC
TTCATGACTAGTCTCCCCGTCCTCCACGGCATCTCC
TTCATGGGTAGCCTCCCCGTCCTCCACGGCATCTCC
TTCATGGGATTGCTCCCCGTCCTCCACGGCATCTCC
TTCATGCGGCGGCTCCCCGTCCTCCACGGCATCTCC
TTCATGGGTCACCTCCCCGTCCTCCACGGCATCTCC
TTCATGCTGGATCTCCCCGTCCTCCACGGCATCTCC
TTCATGTGGGTTCTCCCCGTCCTCCACGGCATCTCC
TTCATGCACGGGCTCCCCGTCCTCCACGGCATCTCC
TTCATGGATGCGCTCCCCGTCCTCCACGGCATCTCC
TTCATGATAGGACTCCCCGTCCTCCACGGCATCTCC
TTCATGTACCATCTCCCCGTCCTCCACGGCATCTCC
TTCATGCCGCGTCTCCCCGTCCTCCACGGCATCTCC
TTCATGTTTGTCCTCCCCGTCCTCCACGGCATCTCC
TTCATGGTGGTACTCCCCGTCCTCCACGGCATCTCC
TTCATGCACGCACTCCCCGTCCTCCACGGCATCTCC
TTCATGGGCTCTCTCCCCGTCCTCCACGGCATCTCC
TTCATGTTTGGACTCCCCGTCCTCCACGGCATCTCC
TTCATGTGGAACCTCCCCGTCCTCCACGGCATCTCC
TTCATGAGGTGTCTCCCCGTCCTCCACGGCATCTCC
TTCATGGCGGCACTCCCCGTCCTCCACGGCATCTCC
TTCATGTGTGGCCTCCCCGTCCTCCACGGCATCTCC
TTCATGGTGGCTCTCCCCGTCCTCCACGGCATCTCC
TTCATGGGTGTGCTCCCCGTCCTCCACGGCATCTCC
TTCATGAGGTACCTCCCCGTCCTCCACGGCATCTCC
TTCATGCAGGATCTCCCCGTCCTCCACGGCATCTCC
TTCATGCCAGACCTCCCCGTCCTCCACGGCATCTCC
TTCATGCTCGGGCTCCCCGTCCTCCACGGCATCTCC
TTCATGGTCACACTCCCCGTCCTCCACGGCATCTCC
TTCATGGCCCTGCTCCCCGTCCTCCACGGCATCTCC
TTCATGGGTCCGCTCCCCGTCCTCCACGGCATCTCC
TTCATGGCAGCGCTCCCCGTCCTCCACGGCATCTCC
TTCATGCATGGGCTCCCCGTCCTCCACGGCATCTCC
TTCATGTCGGCCCTCCCCGTCCTCCACGGCATCTCC
TTCATGGGTAGACTCCCCGTCCTCCACGGCATCTCC
TTCATGGGATCTCTCCCCGTCCTCCACGGCATCTCC
TTCATGTCCGTGCTCCCCGTCCTCCACGGCATCTCC
TTCATGGTATGCCTCCCCGTCCTCCACGGCATCTCC
TTCATGGCGGCGCTCCCCGTCCTCCACGGCATCTCC
TTCATGGCAACGCTCCCCGTCCTCCACGGCATCTCC
TTCATGTTAGGGCTCCCCGTCCTCCACGGCATCTCC
TTCATGCTGGGTCTCCCCGTCCTCCACGGCATCTCC
TTCATGTACGGTCTCCCCGTCCTCCACGGCATCTCC
TTCATGGGCACGCTCCCCGTCCTCCACGGCATCTCC
TTCATGTACGGGCTCCCCGTCCTCCACGGCATCTCC
TTCATGTCAAGGCTCCCCGTCCTCCACGGCATCTCC
TTCATGGCCATACTCCCCGTCCTCCACGGCATCTCC
TTCATGTCGTTTCTCCCCGTCCTCCACGGCATCTCC
TTCATGGGAGTCCTCCCCGTCCTCCACGGCATCTCC
TTCATGGGTGTGCTCCCCGTCCTCCACGGCATCTCC
TTCATGACGCTGCTCCCCGTCCTCCACGGCATCTCC
TTCATGGTGGACCTCCCCGTCCTCCACGGCATCTCC
TTCATGGCGATGCTCCCCGTCCTCCACGGCATCTCC
TTCATGGGAACTCTCCCCGTCCTCCACGGCATCTCC
TTCATGAGGGTGCTCCCCGTCCTCCACGGCATCTCC
TTCATGGGTGCCCTCCCCGTCCTCCACGGCATCTCC
TTCATGAGCGGTCTCCCCGTCCTCCACGGCATCTCC
TTCATGCAGTGGCTCCCCGTCCTCCACGGCATCTCC
TTCATGGGCTGTCTCCCCGTCCTCCACGGCATCTCC
TTCATGGAAGAGCTCCCCGTCCTCCACGGCATCTCC
TTCATGGCCGTCCTCCCCGTCCTCCACGGCATCTCC
TTCATGCGCGGGCTCCCCGTCCTCCACGGCATCTCC
TTCATGCCGCGTCTCCCCGTCCTCCACGGCATCTCC
TTCATGCATTTTCTCCCCGTCCTCCACGGCATCTCC
TTCATGATCACACTCCCCGTCCTCCACGGCATCTCC
TTCATGGACAGCCTCCCCGTCCTCCACGGCATCTCC
TTCATGAGTGGACTCCCCGTCCTCCACGGCATCTCC
TTCATGGTCACACTCCCCGTCCTCCACGGCATCTCC
TTCATGTGGTGTCTCCCCGTCCTCCACGGCATCTCC
TTCATGTCGCCCCTCCCCGTCCTCCACGGCATCTCC
TTCATGGAAGGTCTCCCCGTCCTCCACGGCATCTCC
TTCATGGATGTGCTCCCCGTCCTCCACGGCATCTCC
TTCATGGTCGGCCTCCCCGTCCTCCACGGCATCTCC
TTCATGCGCGAGCTCCCCGTCCTCCACGGCATCTCC
TTCATGGTGTGCCTCCCCGTCCTCCACGGCATCTCC
TTCATGCCGGCACTCCCCGTCCTCCACGGCATCTCC
TTCATGTATAATCTCCCCGTCCTCCACGGCATCTCC
TTCATGTACGGTCTCCCCGTCCTCCACGGCATCTCC
TTCATGTATGGGCTCCCCGTCCTCCACGGCATCTCC
TTCATGCCGGCCCTCCCCGTCCTCCACGGCATCTCC
TTCATGTTTGGACTCCCCGTCCTCCACGGCATCTCC
TTCATGGGCTCTCTCCCCGTCCTCCACGGCATCTCC
TTCATGGTGGCTCTCCCCGTCCTCCACGGCATCTCC
TTCATGTCAAGACTCCCCGTCCTCCACGGCATCTCC
TTCATGGCTCATCTCCCCGTCCTCCACGGCATCTCC
TTCATGTCTCATCTCCCCGTCCTCCACGGCATCTCC
TTCATGGTGAAGCTCCCCGTCCTCCACGGCATCTCC
TTCATGTTCAGGCTCCCCGTCCTCCACGGCATCTCC
TTCATGGCCCTGCTCCCCGTCCTCCACGGCATCTCC
TTCATGTCAAAGCTCCCCGTCCTCCACGGCATCTCC
TTCATGGCAGAGCTCCCCGTCCTCCACGGCATCTCC
TTCATGATGGGTCTCCCCGTCCTCCACGGCATCTCC
TTCATGAGGGTACTCCCCGTCCTCCACGGCATCTCC
TTCATGTCCGCGCTCCCCGTCCTCCACGGCATCTCC
TTCATGGTCTGCCTCCCCGTCCTCCACGGCATCTCC
TTCATGTCGAGCCTCCCCGTCCTCCACGGCATCTCC
TTCATGTTGTGTCTCCCCGTCCTCCACGGCATCTCC
TTCATGGTTAGGCTCCCCGTCCTCCACGGCATCTCC
TTCATGTCTTGGCTCCCCGTCCTCCACGGCATCTCC
TTCATGTTGCAACTCCCCGTCCTCCACGGCATCTCC
TTCATGGCAGTACTCCCCGTCCTCCACGGCATCTCC
TTCATGTCCCTTCTCCCCGTCCTCCACGGCATCTCC
TTCATGGATGTACTCCCCGTCCTCCACGGCATCTCC
TTCATGGCCATACTCCCCGTCCTCCACGGCATCTCC
TTCATGCGTGGTCTCCCCGTCCTCCACGGCATCTCC
TTCATGAGGTGTCTCCCCGTCCTCCACGGCATCTCC
TTCATGGTCACACTCCCCGTCCTCCACGGCATCTCC
TTCATGGACTGTCTCCCCGTCCTCCACGGCATCTCC
TTCATGGCGATGCTCCCCGTCCTCCACGGCATCTCC
TTCATGTATGGACTCCCCGTCCTCCACGGCATCTCC
TTCATGCGCGGACTCCCCGTCCTCCACGGCATCTCC
TTCATGAGGGATCTCCCCGTCCTCCACGGCATCTCC
TTCATGTTCGGCCTCCCCGTCCTCCACGGCATCTCC
TTCATGGCCCTGCTCCCCGTCCTCCACGGCATCTCC
TTCATGGCCGTCCTCCCCGTCCTCCACGGCATCTCC
TTCATGGTCACACTCCCCGTCCTCCACGGCATCTCC
TTCATGGTGGCCCTCCCCGTCCTCCACGGCATCTCC
TTCATGCCCAGGCTCCCCGTCCTCCACGGCATCTCC
TTCATGTCGGCGCTCCCCGTCCTCCACGGCATCTCC
TTCATGTGGGATCTCCCCGTCCTCCACGGCATCTCC
TTCATGTATAATCTCCCCGTCCTCCACGGCATCTCC
TTCATGGGTGTGCTCCCCGTCCTCCACGGCATCTCC
TTCATGGGTCTCCTCCCCGTCCTCCACGGCATCTCC
TTCATGCCTCGACTCCCCGTCCTCCACGGCATCTCC
TTCATGATCACACTCCCCGTCCTCCACGGCATCTCC
TTCATGGGTTGGCTCCCCGTCCTCCACGGCATCTCC
TTCATGGGCTATCTCCCCGTCCTCCACGGCATCTCC
TTCATGGCCGGTCTCCCCGTCCTCCACGGCATCTCC
TTCATGGTCACACTCCCCGTCCTCCACGGCATCTCC
TTCATGGGTGGTCTCCCCGTCCTCCACGGCATCTCC
TTCATGAAAGGGCTCCCCGTCCTCCACGGCATCTCC
TTCATGGGTGTGCTCCCCGTCCTCCACGGCATCTCC
TTCATGCGAGCGCTCCCCGTCCTCCACGGCATCTCC
TTCATGGTCTGCCTCCCCGTCCTCCACGGCATCTCC
TTCATGTGGTGTCTCCCCGTCCTCCACGGCATCTCC
TTCATGTCGGCGCTCCCCGTCCTCCACGGCATCTCC
TTCATGAGATGGCTCCCCGTCCTCCACGGCATCTCC
TTCATGGTGGCCCTCCCCGTCCTCCACGGCATCTCC
TTCATGGGCTATCTCCCCGTCCTCCACGGCATCTCC
TTCATGGGTTCGCTCCCCGTCCTCCACGGCATCTCC
TTCATGTCAGGACTCCCCGTCCTCCACGGCATCTCC
TTCATGTCGGTACTCCCCGTCCTCCACGGCATCTCC
TTCATGCCCCCTCTCCCCGTCCTCCACGGCATCTCC
TTCATGTCTTGGCTCCCCGTCCTCCACGGCATCTCC
TTCATGGGTAGGCTCCCCGTCCTCCACGGCATCTCC
TTCATGTCACTTCTCCCCGTCCTCCACGGCATCTCC
TTCATGGTGGCCCTCCCCGTCCTCCACGGCATCTCC
TTCATGTATGGGCTCCCCGTCCTCCACGGCATCTCC
TTCATGTGTCTACTCCCCGTCCTCCACGGCATCTCC
TTCATGGGTATGCTCCCCGTCCTCCACGGCATCTCC
TTCATGACAAGGCTCCCCGTCCTCCACGGCATCTCC
TTCATGTCTTGGCTCCCCGTCCTCCACGGCATCTCC
TTCATGCGGCTGCTCCCCGTCCTCCACGGCATCTCC
TTCATGAAGATGCTCCCCGTCCTCCACGGCATCTCC
TTCATGGGTATACTCCCCGTCCTCCACGGCATCTCC
TTCATGAAAGGGCTCCCCGTCCTCCACGGCATCTCC
TTCATGGTGAGTCTCCCCGTCCTCCACGGCATCTCC
TTCATGGCAAATCTCCCCGTCCTCCACGGCATCTCC
TTCATGCCTTGCCTCCCCGTCCTCCACGGCATCTCC
TTCATGGAGCGTCTCCCCGTCCTCCACGGCATCTCC
TTCATGGTGTGCCTCCCCGTCCTCCACGGCATCTCC
TTCATGGTGTGCCTCCCCGTCCTCCACGGCATCTCC
TTCATGCGCGGGCTCCCCGTCCTCCACGGCATCTCC
TTCATGCATGGGCTCCCCGTCCTCCACGGCATCTCC
TTCATGTTGGGCCTCCCCGTCCTCCACGGCATCTCC
TTCATGGCGGCACTCCCCGTCCTCCACGGCATCTCC
TTCATGGTGTTGCTCCCCGTCCTCCACGGCATCTCC
TTCATGGTTGGCCTCCCCGTCCTCCACGGCATCTCC
TTCATGGACTGTCTCCCCGTCCTCCACGGCATCTCC
TTCATGTCGAGGCTCCCCGTCCTCCACGGCATCTCC
TTCATGATACCCCTCCCCGTCCTCCACGGCATCTCC
TTCATGATCACACTCCCCGTCCTCCACGGCATCTCC
TTCATGATAGCACTCCCCGTCCTCCACGGCATCTCC
TTCATGCGCGGACTCCCCGTCCTCCACGGCATCTCC
TTCATGAGTGGGCTCCCCGTCCTCCACGGCATCTCC
TTCATGTTTGTCCTCCCCGTCCTCCACGGCATCTCC
TTCATGGGTTCTCTCCCCGTCCTCCACGGCATCTCC
TTCATGGGAAGGCTCCCCGTCCTCCACGGCATCTCC
TTCATGAATGGACTCCCCGTCCTCCACGGCATCTCC
TTCATGGGACCTCTCCCCGTCCTCCACGGCATCTCC
TTCATGTGGCGTCTCCCCGTCCTCCACGGCATCTCC
TTCATGGTGTGGCTCCCCGTCCTCCACGGCATCTCC
TTCATGGGCAGTCTCCCCGTCCTCCACGGCATCTCC
TTCATGAGTATACTCCCCGTCCTCCACGGCATCTCC
TTCATGGAAGGTCTCCCCGTCCTCCACGGCATCTCC
TTCATGGGTAGGCTCCCCGTCCTCCACGGCATCTCC
TTCATGGCCAGGCTCCCCGTCCTCCACGGCATCTCC
TTCATGGTTCGGCTCCCCGTCCTCCACGGCATCTCC
TTCATGTTCAGCCTCCCCGTCCTCCACGGCATCTCC
TTCATGCCATGCCTCCCCGTCCTCCACGGCATCTCC
TTCATGGGTGGTCTCCCCGTCCTCCACGGCATCTCC
TTCATGGACGTTCTCCCCGTCCTCCACGGCATCTCC
TTCATGGTTGTTCTCCCCGTCCTCCACGGCATCTCC
TTCATGGGCTACCTCCCCGTCCTCCACGGCATCTCC
TTCATGACAAGGCTCCCCGTCCTCCACGGCATCTCC
TTCATGGTACCACTCCCCGTCCTCCACGGCATCTCC
TTCATGTCGACTCTCCCCGTCCTCCACGGCATCTCC
TTCATGCGCAAGCTCCCCGTCCTCCACGGCATCTCC
TTCATGGGTAGGCTCCCCGTCCTCCACGGCATCTCC
TTCATGTCAGAGCTCCCCGTCCTCCACGGCATCTCC
TTCATGGGACTACTCCCCGTCCTCCACGGCATCTCC
TTCATGAGTGGGCTCCCCGTCCTCCACGGCATCTCC
TTCATGTATGGACTCCCCGTCCTCCACGGCATCTCC
TTCATGTACTGGCTCCCCGTCCTCCACGGCATCTCC
TTCATGACTAGTCTCCCCGTCCTCCACGGCATCTCC
TTCATGTACGGTCTCCCCGTCCTCCACGGCATCTCC
TTCATGCCGCGTCTCCCCGTCCTCCACGGCATCTCC
TTCATGTGGGCTCTCCCCGTCCTCCACGGCATCTCC
TTCATGCGTGGCCTCCCCGTCCTCCACGGCATCTCC
TTCATGGTCACACTCCCCGTCCTCCACGGCATCTCC
TTCATGTGGGCTCTCCCCGTCCTCCACGGCATCTCC
TTCATGCCGAGTCTCCCCGTCCTCCACGGCATCTCC
TTCATGCCCGGTCTCCCCGTCCTCCACGGCATCTCC
TTCATGTGGCGTCTCCCCGTCCTCCACGGCATCTCC
TTCATGCAGAGGCTCCCCGTCCTCCACGGCATCTCC
TTCATGTGTTGGCTCCCCGTCCTCCACGGCATCTCC
TTCATGGCCGTCCTCCCCGTCCTCCACGGCATCTCC
TTCATGGACTGCCTCCCCGTCCTCCACGGCATCTCC
TTCATGCAGGGCCTCCCCGTCCTCCACGGCATCTCC
TTCATGGTACCACTCCCCGTCCTCCACGGCATCTCC
TTCATGGGATTGCTCCCCGTCCTCCACGGCATCTCC
TTCATGCGTGGTCTCCCCGTCCTCCACGGCATCTCC
TTCATGAGGTCTCTCCCCGTCCTCCACGGCATCTCC
TTCATGTGGGCTCTCCCCGTCCTCCACGGCATCTCC
TTCATGCGGCGGCTCCCCGTCCTCCACGGCATCTCC
TTCATGTATGGGCTCCCCGTCCTCCACGGCATCTCC
TTCATGTTTGTCCTCCCCGTCCTCCACGGCATCTCC
TTCATGGCCGGTCTCCCCGTCCTCCACGGCATCTCC
TTCATGTTATTGCTCCCCGTCCTCCACGGCATCTCC
TTCATGGTCTGTCTCCCCGTCCTCCACGGCATCTCC
TTCATGAGGGATCTCCCCGTCCTCCACGGCATCTCC
TTCATGCCGATGCTCCCCGTCCTCCACGGCATCTCC
TTCATGAGTGACCTCCCCGTCCTCCACGGCATCTCC
TTCATGAGAGGTCTCCCCGTCCTCCACGGCATCTCC
TTCATGGACTGGCTCCCCGTCCTCCACGGCATCTCC
TTCATGCGGCTGCTCCCCGTCCTCCACGGCATCTCC
TTCATGTCCCTTCTCCCCGTCCTCCACGGCATCTCC
TTCATGGTGGCTCTCCCCGTCCTCCACGGCATCTCC
TTCATGTGTGAGCTCCCCGTCCTCCACGGCATCTCC
TTCATGGCTTGGCTCCCCGTCCTCCACGGCATCTCC
TTCATGTCGGTACTCCCCGTCCTCCACGGCATCTCC
TTCATGGACTGTCTCCCCGTCCTCCACGGCATCTCC
TTCATGGTCGTGCTCCCCGTCCTCCACGGCATCTCC
TTCATGTCGAGGCTCCCCGTCCTCCACGGCATCTCC
TTCATGTGGGTACTCCCCGTCCTCCACGGCATCTCC
TTCATGGCCAGGCTCCCCGTCCTCCACGGCATCTCC
TTCATGGTAGTTCTCCCCGTCCTCCACGGCATCTCC
TTCATGTCGGAACTCCCCGTCCTCCACGGCATCTCC
TTCATGATCACACTCCCCGTCCTCCACGGCATCTCC
TTCATGCGCGGACTCCCCGTCCTCCACGGCATCTCC
TTCATGACTCCGCTCCCCGTCCTCCACGGCATCTCC
TTCATGACAGGACTCCCCGTCCTCCACGGCATCTCC
TTCATGCACGACCTCCCCGTCCTCCACGGCATCTCC
TTCATGACCGGCCTCCCCGTCCTCCACGGCATCTCC
TTCATGGGCAACCTCCCCGTCCTCCACGGCATCTCC
TTCATGGAAGCCCTCCCCGTCCTCCACGGCATCTCC
TTCATGAATGTACTCCCCGTCCTCCACGGCATCTCC
TTCATGGTCACACTCCCCGTCCTCCACGGCATCTCC
TTCATGTTTGGGCTCCCCGTCCTCCACGGCATCTCC
TTCATGGCAGAGCTCCCCGTCCTCCACGGCATCTCC
TTCATGAGTGGGCTCCCCGTCCTCCACGGCATCTCC
TTCATGGGCACACTCCCCGTCCTCCACGGCATCTCC
TTCATGGGCATGCTCCCCGTCCTCCACGGCATCTCC
TTCATGTGGTGTCTCCCCGTCCTCCACGGCATCTCC
TTCATGTTTGTCCTCCCCGTCCTCCACGGCATCTCC
TTCATGTCCTACCTCCCCGTCCTCCACGGCATCTCC
TTCATGAATGTACTCCCCGTCCTCCACGGCATCTCC
TTCATGGCGGCTCTCCCCGTCCTCCACGGCATCTCC
TTCATGAGTGGGCTCCCCGTCCTCCACGGCATCTCC
TTCATGGGCCTACTCCCCGTCCTCCACGGCATCTCC
TTCATGGGTAGGCTCCCCGTCCTCCACGGCATCTCC
TTCATGGCCAGGCTCCCCGTCCTCCACGGCATCTCC
TTCATGGGCTCTCTCCCCGTCCTCCACGGCATCTCC
TTCATGTGGGAACTCCCCGTCCTCCACGGCATCTCC
TTCATGGTGCGGCTCCCCGTCCTCCACGGCATCTCC
TTCATGCGTGAGCTCCCCGTCCTCCACGGCATCTCC
TTCATGCCCACGCTCCCCGTCCTCCACGGCATCTCC
TTCATGGTCACACTCCCCGTCCTCCACGGCATCTCC
TTCATGAGGGATCTCCCCGTCCTCCACGGCATCTCC
TTCATGCCAGCGCTCCCCGTCCTCCACGGCATCTCC
TTCATGCTCGGACTCCCCGTCCTCCACGGCATCTCC
TTCATGAGTGCCCTCCCCGTCCTCCACGGCATCTCC
TTCATGGGTTGGCTCCCCGTCCTCCACGGCATCTCC
TTCATGTGGGTACTCCCCGTCCTCCACGGCATCTCC
TTCATGCGGGCACTCCCCGTCCTCCACGGCATCTCC
TTCATGTCCGTACTCCCCGTCCTCCACGGCATCTCC
TTCATGCAGGGTCTCCCCGTCCTCCACGGCATCTCC
TTCATGGACTGGCTCCCCGTCCTCCACGGCATCTCC
TTCATGCGGCGGCTCCCCGTCCTCCACGGCATCTCC
TTCATGGACCGCCTCCCCGTCCTCCACGGCATCTCC
TTCATGAGTGCCCTCCCCGTCCTCCACGGCATCTCC
TTCATGATCACACTCCCCGTCCTCCACGGCATCTCC
TTCATGGGTAACCTCCCCGTCCTCCACGGCATCTCC
TTCATGAAGCACCTCCCCGTCCTCCACGGCATCTCC
TTCATGATCACACTCCCCGTCCTCCACGGCATCTCC
TTCATGGGTCGTCTCCCCGTCCTCCACGGCATCTCC
TTCATGTCCGAGCTCCCCGTCCTCCACGGCATCTCC
TTCATGTTTGTCCTCCCCGTCCTCCACGGCATCTCC
TTCATGAAGGGACTCCCCGTCCTCCACGGCATCTCC
TTCATGTACGTTCTCCCCGTCCTCCACGGCATCTCC
TTCATGATCACACTCCCCGTCCTCCACGGCATCTCC
TTCATGCTTGGTCTCCCCGTCCTCCACGGCATCTCC
TTCATGCGCGACCTCCCCGTCCTCCACGGCATCTCC
TTCATGGTGGCACTCCCCGTCCTCCACGGCATCTCC
TTCATGGTGCAGCTCCCCGTCCTCCACGGCATCTCC
TTCATGCGCGGACTCCCCGTCCTCCACGGCATCTCC
TTCATGCGCGGACTCCCCGTCCTCCACGGCATCTCC
TTCATGGGTTACCTCCCCGTCCTCCACGGCATCTCC
TTCATGAGCCGGCTCCCCGTCCTCCACGGCATCTCC
TTCATGGGTGGTCTCCCCGTCCTCCACGGCATCTCC
TTCATGAAGTTTCTCCCCGTCCTCCACGGCATCTCC
TTCATGGCCGGTCTCCCCGTCCTCCACGGCATCTCC
TTCATGGGTGGTCTCCCCGTCCTCCACGGCATCTCC
TTCATGGACAGTCTCCCCGTCCTCCACGGCATCTCC
TTCATGGGAAGGCTCCCCGTCCTCCACGGCATCTCC
TTCATGATCACACTCCCCGTCCTCCACGGCATCTCC
TTCATGTATCTGCTCCCCGTCCTCCACGGCATCTCC
TTCATGGACTGTCTCCCCGTCCTCCACGGCATCTCC
TTCATGACGCTGCTCCCCGTCCTCCACGGCATCTCC
TTCATGATCACACTCCCCGTCCTCCACGGCATCTCC
TTCATGCCACGCCTCCCCGTCCTCCACGGCATCTCC
TTCATGGTGATCCTCCCCGTCCTCCACGGCATCTCC
TTCATGGGAATGCTCCCCGTCCTCCACGGCATCTCC
TTCATGTGGCCGCTCCCCGTCCTCCACGGCATCTCC
TTCATGGGCAATCTCCCCGTCCTCCACGGCATCTCC
TTCATGCACGCACTCCCCGTCCTCCACGGCATCTCC
TTCATGTGCCGGCTCCCCGTCCTCCACGGCATCTCC
TTCATGGTGGCGCTCCCCGTCCTCCACGGCATCTCC
TTCATGAATGGACTCCCCGTCCTCCACGGCATCTCC
TTCATGGGCAGCCTCCCCGTCCTCCACGGCATCTCC
TTCATGCGTACGCTCCCCGTCCTCCACGGCATCTCC
TTCATGGGACTACTCCCCGTCCTCCACGGCATCTCC
TTCATGGTGTCACTCCCCGTCCTCCACGGCATCTCC
TTCATGAGCGGGCTCCCCGTCCTCCACGGCATCTCC
TTCATGAGCTCGCTCCCCGTCCTCCACGGCATCTCC
TTCATGGGAATGCTCCCCGTCCTCCACGGCATCTCC
TTCATGGTGAACCTCCCCGTCCTCCACGGCATCTCC
TTCATGTCGTTTCTCCCCGTCCTCCACGGCATCTCC
TTCATGATGGAGCTCCCCGTCCTCCACGGCATCTCC
TTCATGGGCAGCCTCCCCGTCCTCCACGGCATCTCC
TTCATGGACAGACTCCCCGTCCTCCACGGCATCTCC
TTCATGGGATTGCTCCCCGTCCTCCACGGCATCTCC
TTCATGGCGAGGCTCCCCGTCCTCCACGGCATCTCC
TTCATGTTTGGACTCCCCGTCCTCCACGGCATCTCC
TTCATGCAGAGGCTCCCCGTCCTCCACGGCATCTCC
TTCATGGTCACACTCCCCGTCCTCCACGGCATCTCC
TTCATGACAGGGCTCCCCGTCCTCCACGGCATCTCC
TTCATGCACGCACTCCCCGTCCTCCACGGCATCTCC
TTCATGTCAAAGCTCCCCGTCCTCCACGGCATCTCC
TTCATGGGATCTCTCCCCGTCCTCCACGGCATCTCC
TTCATGTCACTTCTCCCCGTCCTCCACGGCATCTCC
TTCATGAGTGGGCTCCCCGTCCTCCACGGCATCTCC
TTCATGGGACCTCTCCCCGTCCTCCACGGCATCTCC
TTCATGGAAGGTCTCCCCGTCCTCCACGGCATCTCC
TTCATGGGCCCTCTCCCCGTCCTCCACGGCATCTCC
TTCATGAAGAGGCTCCCCGTCCTCCACGGCATCTCC
TTCATGGTGCTCCTCCCCGTCCTCCACGGCATCTCC
TTCATGGTGGTACTCCCCGTCCTCCACGGCATCTCC
TTCATGGACGTACTCCCCGTCCTCCACGGCATCTCC
TTCATGGGCTGCCTCCCCGTCCTCCACGGCATCTCC
TTCATGCCTGTGCTCCCCGTCCTCCACGGCATCTCC
TTCATGGATTTGCTCCCCGTCCTCCACGGCATCTCC
TTCATGTTCGGACTCCCCGTCCTCCACGGCATCTCC
TTCATGTGCGGACTCCCCGTCCTCCACGGCATCTCC
TTCATGGATTGCCTCCCCGTCCTCCACGGCATCTCC
TTCATGGTGTGCCTCCCCGTCCTCCACGGCATCTCC
TTCATGTCCTACCTCCCCGTCCTCCACGGCATCTCC
TTCATGACAGGGCTCCCCGTCCTCCACGGCATCTCC
TTCATGCATGGGCTCCCCGTCCTCCACGGCATCTCC
TTCATGGCGATGCTCCCCGTCCTCCACGGCATCTCC
TTCATGAGGGTGCTCCCCGTCCTCCACGGCATCTCC
TTCATGCGCAGCCTCCCCGTCCTCCACGGCATCTCC
TTCATGGGACTACTCCCCGTCCTCCACGGCATCTCC
TTCATGTGGGTACTCCCCGTCCTCCACGGCATCTCC
TTCATGGGTCACCTCCCCGTCCTCCACGGCATCTCC
TTCATGTGGAAACTCCCCGTCCTCCACGGCATCTCC
TTCATGAGGCTCCTCCCCGTCCTCCACGGCATCTCC
TTCATGAGAGAGCTCCCCGTCCTCCACGGCATCTCC
TTCATGCGGACGCTCCCCGTCCTCCACGGCATCTCC
TTCATGTTGTGGCTCCCCGTCCTCCACGGCATCTCC
TTCATGGTTACACTCCCCGTCCTCCACGGCATCTCC
TTCATGGTCACACTCCCCGTCCTCCACGGCATCTCC
TTCATGGAAGGTCTCCCCGTCCTCCACGGCATCTCC
TTCATGAATGGCCTCCCCGTCCTCCACGGCATCTCC
TTCATGCAGGATCTCCCCGTCCTCCACGGCATCTCC
TTCATGGCACGACTCCCCGTCCTCCACGGCATCTCC
TTCATGTGTGGTCTCCCCGTCCTCCACGGCATCTCC
TTCATGGACAGCCTCCCCGTCCTCCACGGCATCTCC
TTCATGCCTGAGCTCCCCGTCCTCCACGGCATCTCC
TTCATGTGGAACCTCCCCGTCCTCCACGGCATCTCC
TTCATGATGGGACTCCCCGTCCTCCACGGCATCTCC
TTCATGACAAGGCTCCCCGTCCTCCACGGCATCTCC
TTCATGAGTGGGCTCCCCGTCCTCCACGGCATCTCC
TTCATGGGACCTCTCCCCGTCCTCCACGGCATCTCC
TTCATGGTGTGTCTCCCCGTCCTCCACGGCATCTCC
TTCATGGCGTGTCTCCCCGTCCTCCACGGCATCTCC
TTCATGCGGTGGCTCCCCGTCCTCCACGGCATCTCC
TTCATGCCTTGCCTCCCCGTCCTCCACGGCATCTCC
TTCATGGCGCCCCTCCCCGTCCTCCACGGCATCTCC
TTCATGAATGGACTCCCCGTCCTCCACGGCATCTCC
TTCATGGCAAATCTCCCCGTCCTCCACGGCATCTCC
TTCATGGTGTGCCTCCCCGTCCTCCACGGCATCTCC
TTCATGGACCCACTCCCCGTCCTCCACGGCATCTCC
TTCATGGCCGTACTCCCCGTCCTCCACGGCATCTCC
TTCATGTTGGGCCTCCCCGTCCTCCACGGCATCTCC
TTCATGATGGTTCTCCCCGTCCTCCACGGCATCTCC
TTCATGGCCCCGCTCCCCGTCCTCCACGGCATCTCC
TTCATGTGTCGGCTCCCCGTCCTCCACGGCATCTCC
TTCATGGGTATGCTCCCCGTCCTCCACGGCATCTCC
TTCATGATGAGACTCCCCGTCCTCCACGGCATCTCC
TTCATGCCGAGTCTCCCCGTCCTCCACGGCATCTCC
TTCATGATCACACTCCCCGTCCTCCACGGCATCTCC
TTCATGAGGGAACTCCCCGTCCTCCACGGCATCTCC
TTCATGCAGGGCCTCCCCGTCCTCCACGGCATCTCC
TTCATGGTGGCCCTCCCCGTCCTCCACGGCATCTCC
TTCATGGTGCGGCTCCCCGTCCTCCACGGCATCTCC
TTCATGGTCACACTCCCCGTCCTCCACGGCATCTCC
TTCATGTCGTCGCTCCCCGTCCTCCACGGCATCTCC
TTCATGCCGCCGCTCCCCGTCCTCCACGGCATCTCC
TTCATGTCTGGGCTCCCCGTCCTCCACGGCATCTCC
TTCATGTCCCTTCTCCCCGTCCTCCACGGCATCTCC
TTCATGTATAGTCTCCCCGTCCTCCACGGCATCTCC
TTCATGGGCCCGCTCCCCGTCCTCCACGGCATCTCC
TTCATGCCGCGTCTCCCCGTCCTCCACGGCATCTCC
TTCATGGGATTGCTCCCCGTCCTCCACGGCATCTCC
TTCATGACTGGGCTCCCCGTCCTCCACGGCATCTCC
TTCATGCTCACCCTCCCCGTCCTCCACGGCATCTCC
TTCATGGGTGGTCTCCCCGTCCTCCACGGCATCTCC
TTCATGGCCGCACTCCCCGTCCTCCACGGCATCTCC
TTCATGGTCACACTCCCCGTCCTCCACGGCATCTCC
TTCATGATGAGACTCCCCGTCCTCCACGGCATCTCC
TTCATGGTCGAGCTCCCCGTCCTCCACGGCATCTCC
TTCATGAAGAGGCTCCCCGTCCTCCACGGCATCTCC
TTCATGTGGGTCCTCCCCGTCCTCCACGGCATCTCC
TTCATGGAAGGCCTCCCCGTCCTCCACGGCATCTCC
TTCATGTGGCTGCTCCCCGTCCTCCACGGCATCTCC
TTCATGGGCTCACTCCCCGTCCTCCACGGCATCTCC
TTCATGTGCCCACTCCCCGTCCTCCACGGCATCTCC
TTCATGCAAAGGCTCCCCGTCCTCCACGGCATCTCC
TTCATGCAGGCCCTCCCCGTCCTCCACGGCATCTCC
TTCATGTACCATCTCCCCGTCCTCCACGGCATCTCC
TTCATGTCCACTCTCCCCGTCCTCCACGGCATCTCC
TTCATGGTGTGGCTCCCCGTCCTCCACGGCATCTCC
TTCATGTTGCCACTCCCCGTCCTCCACGGCATCTCC
TTCATGGGTTGGCTCCCCGTCCTCCACGGCATCTCC
TTCATGTGGACTCTCCCCGTCCTCCACGGCATCTCC
TTCATGAGGTGGCTCCCCGTCCTCCACGGCATCTCC
TTCATGATCACACTCCCCGTCCTCCACGGCATCTCC
TTCATGGGAAGTCTCCCCGTCCTCCACGGCATCTCC
TTCATGGGTTCGCTCCCCGTCCTCCACGGCATCTCC
TTCATGCCGGTCCTCCCCGTCCTCCACGGCATCTCC
TTCATGAGGTCTCTCCCCGTCCTCCACGGCATCTCC
TTCATGTGCAGGCTCCCCGTCCTCCACGGCATCTCC
TTCATGAAAGGACTCCCCGTCCTCCACGGCATCTCC
TTCATGGCGAGGCTCCCCGTCCTCCACGGCATCTCC
TTCATGGCGTATCTCCCCGTCCTCCACGGCATCTCC
TTCATGTGTCGTCTCCCCGTCCTCCACGGCATCTCC
TTCATGGTACATCTCCCCGTCCTCCACGGCATCTCC
TTCATGCTCGGGCTCCCCGTCCTCCACGGCATCTCC
TTCATGTCGGTACTCCCCGTCCTCCACGGCATCTCC
TTCATGTATTGTCTCCCCGTCCTCCACGGCATCTCC
TTCATGGAGCTCCTCCCCGTCCTCCACGGCATCTCC
TTCATGAGTGGACTCCCCGTCCTCCACGGCATCTCC
TTCATGGCCCTGCTCCCCGTCCTCCACGGCATCTCC
TTCATGGTGTGGCTCCCCGTCCTCCACGGCATCTCC
TTCATGGGCAGACTCCCCGTCCTCCACGGCATCTCC
TTCATGGCTTGGCTCCCCGTCCTCCACGGCATCTCC
TTCATGTGGACTCTCCCCGTCCTCCACGGCATCTCC
TTCATGGTGTCTCTCCCCGTCCTCCACGGCATCTCC
TTCATGAGGCCGCTCCCCGTCCTCCACGGCATCTCC
TTCATGCCTGGTCTCCCCGTCCTCCACGGCATCTCC
TTCATGGCAAGGCTCCCCGTCCTCCACGGCATCTCC
TTCATGCTCGGGCTCCCCGTCCTCCACGGCATCTCC
TTCATGGAGCAGCTCCCCGTCCTCCACGGCATCTCC
TTCATGGGCTCTCTCCCCGTCCTCCACGGCATCTCC
TTCATGATAGCGCTCCCCGTCCTCCACGGCATCTCC
TTCATGCCGCGACTCCCCGTCCTCCACGGCATCTCC
TTCATGGTGTGCCTCCCCGTCCTCCACGGCATCTCC
TTCATGGTGAAGCTCCCCGTCCTCCACGGCATCTCC
TTCATGGGCAGGCTCCCCGTCCTCCACGGCATCTCC
TTCATGTGTGAGCTCCCCGTCCTCCACGGCATCTCC
TTCATGGTCACTCTCCCCGTCCTCCACGGCATCTCC
TTCATGTCGGAACTCCCCGTCCTCCACGGCATCTCC
TTCATGCGAGGCCTCCCCGTCCTCCACGGCATCTCC
TTCATGCTCGGGCTCCCCGTCCTCCACGGCATCTCC
TTCATGGCCCTGCTCCCCGTCCTCCACGGCATCTCC
TTCATGTATAGGCTCCCCGTCCTCCACGGCATCTCC
TTCATGTTTGGACTCCCCGTCCTCCACGGCATCTCC
TTCATGTTGGCCCTCCCCGTCCTCCACGGCATCTCC
TTCATGGTGATCCTCCCCGTCCTCCACGGCATCTCC
TTCATGGGGTTACTCCCCGTCCTCCACGGCATCTCC
TTCATGACTCCGCTCCCCGTCCTCCACGGCATCTCC
TTCATGGTGCATCTCCCCGTCCTCCACGGCATCTCC
TTCATGTTGTTACTCCCCGTCCTCCACGGCATCTCC
TTCATGGTGTGGCTCCCCGTCCTCCACGGCATCTCC
TTCATGACAGGACTCCCCGTCCTCCACGGCATCTCC
TTCATGGGATCACTCCCCGTCCTCCACGGCATCTCC
TTCATGGGTGACCTCCCCGTCCTCCACGGCATCTCC
TTCATGGGTCTCCTCCCCGTCCTCCACGGCATCTCC
TTCATGGAATTGCTCCCCGTCCTCCACGGCATCTCC
TTCATGTGTGAGCTCCCCGTCCTCCACGGCATCTCC
TTCATGAAGGAGCTCCCCGTCCTCCACGGCATCTCC
TTCATGCCGGTTCTCCCCGTCCTCCACGGCATCTCC
TTCATGGGTGCACTCCCCGTCCTCCACGGCATCTCC
TTCATGGTGTGCCTCCCCGTCCTCCACGGCATCTCC
TTCATGTCCGGGCTCCCCGTCCTCCACGGCATCTCC
TTCATGGTAGCCCTCCCCGTCCTCCACGGCATCTCC
TTCATGGCTCATCTCCCCGTCCTCCACGGCATCTCC
TTCATGGGTTACCTCCCCGTCCTCCACGGCATCTCC
TTCATGTATGGTCTCCCCGTCCTCCACGGCATCTCC
TTCATGCACGGACTCCCCGTCCTCCACGGCATCTCC
TTCATGAGTGGGCTCCCCGTCCTCCACGGCATCTCC
TTCATGGACGATCTCCCCGTCCTCCACGGCATCTCC
TTCATGGAGTCTCTCCCCGTCCTCCACGGCATCTCC
TTCATGGATTGGCTCCCCGTCCTCCACGGCATCTCC
TTCATGCTGTGTCTCCCCGTCCTCCACGGCATCTCC
TTCATGCAGGCCCTCCCCGTCCTCCACGGCATCTCC
TTCATGTGACGACTCCCCGTCCTCCACGGCATCTCC
TTCATGATGGGACTCCCCGTCCTCCACGGCATCTCC
TTCATGGCCCGACTCCCCGTCCTCCACGGCATCTCC
TTCATGTTCGGACTCCCCGTCCTCCACGGCATCTCC
TTCATGGTCGAGCTCCCCGTCCTCCACGGCATCTCC
TTCATGTCCCGGCTCCCCGTCCTCCACGGCATCTCC
TTCATGAGGCGTCTCCCCGTCCTCCACGGCATCTCC
TTCATGTGTGCTCTCCCCGTCCTCCACGGCATCTCC
TTCATGAGGTGGCTCCCCGTCCTCCACGGCATCTCC
TTCATGGTGATCCTCCCCGTCCTCCACGGCATCTCC
TTCATGGCCACTCTCCCCGTCCTCCACGGCATCTCC
TTCATGGTGGCCCTCCCCGTCCTCCACGGCATCTCC
TTCATGGGACTACTCCCCGTCCTCCACGGCATCTCC
TTCATGGAGCTCCTCCCCGTCCTCCACGGCATCTCC
TTCATGGTGCAGCTCCCCGTCCTCCACGGCATCTCC
TTCATGGTAGAGCTCCCCGTCCTCCACGGCATCTCC
TTCATGGTAGACCTCCCCGTCCTCCACGGCATCTCC
TTCATGGGCTCTCTCCCCGTCCTCCACGGCATCTCC
TTCATGTCCGGCCTCCCCGTCCTCCACGGCATCTCC
TTCATGAGCTCTCTCCCCGTCCTCCACGGCATCTCC
TTCATGGGATTACTCCCCGTCCTCCACGGCATCTCC
TTCATGCGCGAGCTCCCCGTCCTCCACGGCATCTCC
TTCATGTCCGTACTCCCCGTCCTCCACGGCATCTCC
TTCATGGGTTGGCTCCCCGTCCTCCACGGCATCTCC
TTCATGCTGGGTCTCCCCGTCCTCCACGGCATCTCC
TTCATGAGAGCACTCCCCGTCCTCCACGGCATCTCC
TTCATGGGTGCCCTCCCCGTCCTCCACGGCATCTCC
TTCATGCAAGGCCTCCCCGTCCTCCACGGCATCTCC
TTCATGTGTTTGCTCCCCGTCCTCCACGGCATCTCC
TTCATGGGAGTCCTCCCCGTCCTCCACGGCATCTCC
TTCATGTGCGGGCTCCCCGTCCTCCACGGCATCTCC
TTCATGGGTGCGCTCCCCGTCCTCCACGGCATCTCC
TTCATGATGGAGCTCCCCGTCCTCCACGGCATCTCC
TTCATGGTGAAGCTCCCCGTCCTCCACGGCATCTCC
TTCATGATAGGGCTCCCCGTCCTCCACGGCATCTCC
TTCATGCCGGTCCTCCCCGTCCTCCACGGCATCTCC
TTCATGGGTGTGCTCCCCGTCCTCCACGGCATCTCC
TTCATGGTAGGTCTCCCCGTCCTCCACGGCATCTCC
TTCATGTGGGTCCTCCCCGTCCTCCACGGCATCTCC
TTCATGGGTATACTCCCCGTCCTCCACGGCATCTCC
TTCATGGGCTCACTCCCCGTCCTCCACGGCATCTCC
TTCATGGTGTGGCTCCCCGTCCTCCACGGCATCTCC
TTCATGACTAGTCTCCCCGTCCTCCACGGCATCTCC
TTCATGAATGGACTCCCCGTCCTCCACGGCATCTCC
TTCATGATGAGACTCCCCGTCCTCCACGGCATCTCC
TTCATGTCGGCGCTCCCCGTCCTCCACGGCATCTCC
TTCATGTATGGACTCCCCGTCCTCCACGGCATCTCC
TTCATGGTGTCGCTCCCCGTCCTCCACGGCATCTCC
TTCATGTCAAAGCTCCCCGTCCTCCACGGCATCTCC
TTCATGCTGCGGCTCCCCGTCCTCCACGGCATCTCC
TTCATGCTGGGTCTCCCCGTCCTCCACGGCATCTCC
TTCATGGCGTTACTCCCCGTCCTCCACGGCATCTCC
TTCATGTTATTCCTCCCCGTCCTCCACGGCATCTCC
TTCATGGTAGGCCTCCCCGTCCTCCACGGCATCTCC
TTCATGGGTATACTCCCCGTCCTCCACGGCATCTCC
TTCATGATCACGCTCCCCGTCCTCCACGGCATCTCC
TTCATGCCGGTCCTCCCCGTCCTCCACGGCATCTCC
TTCATGCGCGGACTCCCCGTCCTCCACGGCATCTCC
TTCATGCCGAGTCTCCCCGTCCTCCACGGCATCTCC
TTCATGCGGACGCTCCCCGTCCTCCACGGCATCTCC
TTCATGTTTGGCCTCCCCGTCCTCCACGGCATCTCC
TTCATGTATGGTCTCCCCGTCCTCCACGGCATCTCC
TTCATGTCCGTGCTCCCCGTCCTCCACGGCATCTCC
TTCATGTCCGCTCTCCCCGTCCTCCACGGCATCTCC
TTCATGGTGAAGCTCCCCGTCCTCCACGGCATCTCC
TTCATGGGTTCGCTCCCCGTCCTCCACGGCATCTCC
TTCATGGTCGAGCTCCCCGTCCTCCACGGCATCTCC
TTCATGGTCACACTCCCCGTCCTCCACGGCATCTCC
TTCATGTGTGAGCTCCCCGTCCTCCACGGCATCTCC
TTCATGGATGGTCTCCCCGTCCTCCACGGCATCTCC
TTCATGTGCAGGCTCCCCGTCCTCCACGGCATCTCC
TTCATGGGTTACCTCCCCGTCCTCCACGGCATCTCC
TTCATGGAATGCCTCCCCGTCCTCCACGGCATCTCC
TTCATGCACGCACTCCCCGTCCTCCACGGCATCTCC
TTCATGGCCGATCTCCCCGTCCTCCACGGCATCTCC
TTCATGCGGCGGCTCCCCGTCCTCCACGGCATCTCC
TTCATGAGGCCACTCCCCGTCCTCCACGGCATCTCC
TTCATGTGGACCCTCCCCGTCCTCCACGGCATCTCC
TTCATGGTGCCTCTCCCCGTCCTCCACGGCATCTCC
TTCATGGTGTGGCTCCCCGTCCTCCACGGCATCTCC
TTCATGCGGCGGCTCCCCGTCCTCCACGGCATCTCC
TTCATGCCACGGCTCCCCGTCCTCCACGGCATCTCC
TTCATGTTAATACTCCCCGTCCTCCACGGCATCTCC
TTCATGCCGGCTCTCCCCGTCCTCCACGGCATCTCC
TTCATGGTGCTGCTCCCCGTCCTCCACGGCATCTCC
TTCATGGTGCGGCTCCCCGTCCTCCACGGCATCTCC
TTCATGGAGTATCTCCCCGTCCTCCACGGCATCTCC
TTCATGGTCACACTCCCCGTCCTCCACGGCATCTCC
TTCATGGCCGCCCTCCCCGTCCTCCACGGCATCTCC
TTCATGGGTAGGCTCCCCGTCCTCCACGGCATCTCC
TTCATGCAGGGGCTCCCCGTCCTCCACGGCATCTCC
TTCATGTACCATCTCCCCGTCCTCCACGGCATCTCC
TTCATGGACTGCCTCCCCGTCCTCCACGGCATCTCC
TTCATGCAGCTGCTCCCCGTCCTCCACGGCATCTCC
TTCATGTTTTTTCTCCCCGTCCTCCACGGCATCTCC
TTCATGCTCGCTCTCCCCGTCCTCCACGGCATCTCC
TTCATGGCCTGGCTCCCCGTCCTCCACGGCATCTCC
TTCATGGGCAAACTCCCCGTCCTCCACGGCATCTCC
TTCATGGGTGTGCTCCCCGTCCTCCACGGCATCTCC
TTCATGGTCACACTCCCCGTCCTCCACGGCATCTCC
TTCATGGCCCTGCTCCCCGTCCTCCACGGCATCTCC
TTCATGCCGGTCCTCCCCGTCCTCCACGGCATCTCC
TTCATGGGTAGCCTCCCCGTCCTCCACGGCATCTCC
TTCATGTGGAAGCTCCCCGTCCTCCACGGCATCTCC
TTCATGGAAGGTCTCCCCGTCCTCCACGGCATCTCC
TTCATGCGGCGGCTCCCCGTCCTCCACGGCATCTCC
TTCATGTGTGAGCTCCCCGTCCTCCACGGCATCTCC
TTCATGATGGGACTCCCCGTCCTCCACGGCATCTCC
TTCATGCGCGGCCTCCCCGTCCTCCACGGCATCTCC
TTCATGGCTCGGCTCCCCGTCCTCCACGGCATCTCC
TTCATGGGTTCTCTCCCCGTCCTCCACGGCATCTCC
TTCATGTCCTACCTCCCCGTCCTCCACGGCATCTCC
TTCATGAGCTGGCTCCCCGTCCTCCACGGCATCTCC
TTCATGGCCGCCCTCCCCGTCCTCCACGGCATCTCC
TTCATGGAAGAACTCCCCGTCCTCCACGGCATCTCC
TTCATGAGCGGGCTCCCCGTCCTCCACGGCATCTCC
TTCATGCTCGGGCTCCCCGTCCTCCACGGCATCTCC
TTCATGGGAGTCCTCCCCGTCCTCCACGGCATCTCC
TTCATGTCGGCTCTCCCCGTCCTCCACGGCATCTCC
TTCATGTGGGTACTCCCCGTCCTCCACGGCATCTCC
TTCATGGGTAGGCTCCCCGTCCTCCACGGCATCTCC
TTCATGGGAGCTCTCCCCGTCCTCCACGGCATCTCC
TTCATGGGTTGGCTCCCCGTCCTCCACGGCATCTCC
TTCATGCGTGAGCTCCCCGTCCTCCACGGCATCTCC
TTCATGAAGGAGCTCCCCGTCCTCCACGGCATCTCC
TTCATGGCAAATCTCCCCGTCCTCCACGGCATCTCC
TTCATGCACGGGCTCCCCGTCCTCCACGGCATCTCC
TTCATGGTCGAGCTCCCCGTCCTCCACGGCATCTCC
TTCATGGAGTCGCTCCCCGTCCTCCACGGCATCTCC
TTCATGGTGTGGCTCCCCGTCCTCCACGGCATCTCC
TTCATGTGCGGGCTCCCCGTCCTCCACGGCATCTCC
TTCATGCGTGGCCTCCCCGTCCTCCACGGCATCTCC
TTCATGGTGCGACTCCCCGTCCTCCACGGCATCTCC
TTCATGGCCATTCTCCCCGTCCTCCACGGCATCTCC
TTCATGGTGGCCCTCCCCGTCCTCCACGGCATCTCC
TTCATGGACGCTCTCCCCGTCCTCCACGGCATCTCC
TTCATGGGTGGTCTCCCCGTCCTCCACGGCATCTCC
TTCATGCCGGATCTCCCCGTCCTCCACGGCATCTCC
TTCATGGTTGCTCTCCCCGTCCTCCACGGCATCTCC
TTCATGTCGGCACTCCCCGTCCTCCACGGCATCTCC
TTCATGCCCCGGCTCCCCGTCCTCCACGGCATCTCC
TTCATGGATGAGCTCCCCGTCCTCCACGGCATCTCC
TTCATGGTGGCACTCCCCGTCCTCCACGGCATCTCC
TTCATGGGATCACTCCCCGTCCTCCACGGCATCTCC
TTCATGTATGGACTCCCCGTCCTCCACGGCATCTCC
TTCATGTACGCCCTCCCCGTCCTCCACGGCATCTCC
TTCATGCAGGGGCTCCCCGTCCTCCACGGCATCTCC
TTCATGCCTTGCCTCCCCGTCCTCCACGGCATCTCC
TTCATGGCAGGTCTCCCCGTCCTCCACGGCATCTCC
TTCATGGCCCGGCTCCCCGTCCTCCACGGCATCTCC
TTCATGACAGCCCTCCCCGTCCTCCACGGCATCTCC
TTCATGGCTGAGCTCCCCGTCCTCCACGGCATCTCC
TTCATGACGGCTCTCCCCGTCCTCCACGGCATCTCC
TTCATGTGCCCTCTCCCCGTCCTCCACGGCATCTCC
TTCATGGCAGAGCTCCCCGTCCTCCACGGCATCTCC
TTCATGTGTGAGCTCCCCGTCCTCCACGGCATCTCC
TTCATGGTAAGCCTCCCCGTCCTCCACGGCATCTCC
TTCATGTTTGTCCTCCCCGTCCTCCACGGCATCTCC
TTCATGGCCATACTCCCCGTCCTCCACGGCATCTCC
TTCATGTTTGGACTCCCCGTCCTCCACGGCATCTCC
TTCATGCCACGGCTCCCCGTCCTCCACGGCATCTCC
TTCATGGGTCGGCTCCCCGTCCTCCACGGCATCTCC
TTCATGTTAGAGCTCCCCGTCCTCCACGGCATCTCC
TTCATGTTGGTCCTCCCCGTCCTCCACGGCATCTCC
TTCATGAGACGCCTCCCCGTCCTCCACGGCATCTCC
TTCATGAGGTCACTCCCCGTCCTCCACGGCATCTCC
TTCATGGTGATGCTCCCCGTCCTCCACGGCATCTCC
TTCATGCGCACGCTCCCCGTCCTCCACGGCATCTCC
TTCATGTGGTGTCTCCCCGTCCTCCACGGCATCTCC
TTCATGGTAATCCTCCCCGTCCTCCACGGCATCTCC
TTCATGCCTTCGCTCCCCGTCCTCCACGGCATCTCC
TTCATGTCGTTGCTCCCCGTCCTCCACGGCATCTCC
TTCATGCTGGGTCTCCCCGTCCTCCACGGCATCTCC
TTCATGGGATTGCTCCCCGTCCTCCACGGCATCTCC
TTCATGGGCTCGCTCCCCGTCCTCCACGGCATCTCC
TTCATGTCCCTTCTCCCCGTCCTCCACGGCATCTCC
TTCATGGTATGCCTCCCCGTCCTCCACGGCATCTCC
TTCATGAAAGGCCTCCCCGTCCTCCACGGCATCTCC
TTCATGGTCACACTCCCCGTCCTCCACGGCATCTCC
TTCATGTGGATTCTCCCCGTCCTCCACGGCATCTCC
TTCATGGCGCTGCTCCCCGTCCTCCACGGCATCTCC
TTCATGTGCGCGCTCCCCGTCCTCCACGGCATCTCC
TTCATGAGTGGGCTCCCCGTCCTCCACGGCATCTCC
TTCATGCGCCGCCTCCCCGTCCTCCACGGCATCTCC
TTCATGAGAGCGCTCCCCGTCCTCCACGGCATCTCC
TTCATGGTGGTGCTCCCCGTCCTCCACGGCATCTCC
TTCATGTCCTACCTCCCCGTCCTCCACGGCATCTCC
TTCATGATAGCACTCCCCGTCCTCCACGGCATCTCC
TTCATGTCAAGACTCCCCGTCCTCCACGGCATCTCC
TTCATGAGCGGCCTCCCCGTCCTCCACGGCATCTCC
TTCATGGGCAGGCTCCCCGTCCTCCACGGCATCTCC
TTCATGTCCGTGCTCCCCGTCCTCCACGGCATCTCC
TTCATGGGTCTACTCCCCGTCCTCCACGGCATCTCC
TTCATGGGTTCCCTCCCCGTCCTCCACGGCATCTCC
TTCATGTCTCATCTCCCCGTCCTCCACGGCATCTCC
TTCATGGTGCGCCTCCCCGTCCTCCACGGCATCTCC
TTCATGGTGAGTCTCCCCGTCCTCCACGGCATCTCC
TTCATGGTTGAGCTCCCCGTCCTCCACGGCATCTCC
TTCATGGGTCCCCTCCCCGTCCTCCACGGCATCTCC
TTCATGAGGTCTCTCCCCGTCCTCCACGGCATCTCC
TTCATGCGGAAGCTCCCCGTCCTCCACGGCATCTCC
TTCATGAGGTCTCTCCCCGTCCTCCACGGCATCTCC
TTCATGCCGGTCCTCCCCGTCCTCCACGGCATCTCC
TTCATGTACTGTCTCCCCGTCCTCCACGGCATCTCC
TTCATGTCTCGGCTCCCCGTCCTCCACGGCATCTCC
TTCATGCTGGGCCTCCCCGTCCTCCACGGCATCTCC
TTCATGGCGAGTCTCCCCGTCCTCCACGGCATCTCC
TTCATGTCGGTACTCCCCGTCCTCCACGGCATCTCC
TTCATGAGTGGACTCCCCGTCCTCCACGGCATCTCC
TTCATGCCAGCCCTCCCCGTCCTCCACGGCATCTCC
TTCATGTCCTACCTCCCCGTCCTCCACGGCATCTCC
TTCATGGTGGCGCTCCCCGTCCTCCACGGCATCTCC
TTCATGAGGTGGCTCCCCGTCCTCCACGGCATCTCC
TTCATGAGCTTTCTCCCCGTCCTCCACGGCATCTCC
TTCATGGTCACACTCCCCGTCCTCCACGGCATCTCC
TTCATGTGGACTCTCCCCGTCCTCCACGGCATCTCC
TTCATGTCCGTGCTCCCCGTCCTCCACGGCATCTCC
TTCATGGTTGACCTCCCCGTCCTCCACGGCATCTCC
TTCATGATCACACTCCCCGTCCTCCACGGCATCTCC
TTCATGAGGTGGCTCCCCGTCCTCCACGGCATCTCC
TTCATGCGCGGGCTCCCCGTCCTCCACGGCATCTCC
TTCATGGCCCTGCTCCCCGTCCTCCACGGCATCTCC
TTCATGTCACTTCTCCCCGTCCTCCACGGCATCTCC
TTCATGCCTGTCCTCCCCGTCCTCCACGGCATCTCC
TTCATGGACCACCTCCCCGTCCTCCACGGCATCTCC
TTCATGAAGAGGCTCCCCGTCCTCCACGGCATCTCC
TTCATGGGTGTGCTCCCCGTCCTCCACGGCATCTCC
TTCATGCGGACACTCCCCGTCCTCCACGGCATCTCC
TTCATGTATCTGCTCCCCGTCCTCCACGGCATCTCC
TTCATGGTGTGCCTCCCCGTCCTCCACGGCATCTCC
TTCATGCGACGTCTCCCCGTCCTCCACGGCATCTCC
TTCATGCAGTGGCTCCCCGTCCTCCACGGCATCTCC
TTCATGGCCCTGCTCCCCGTCCTCCACGGCATCTCC
TTCATGAGTATGCTCCCCGTCCTCCACGGCATCTCC
TTCATGTTTGGGCTCCCCGTCCTCCACGGCATCTCC
TTCATGCCGGCCCTCCCCGTCCTCCACGGCATCTCC
TTCATGTACCATCTCCCCGTCCTCCACGGCATCTCC
TTCATGGCGTTGCTCCCCGTCCTCCACGGCATCTCC
TTCATGGTGTGTCTCCCCGTCCTCCACGGCATCTCC
TTCATGGCCACACTCCCCGTCCTCCACGGCATCTCC
TTCATGAAGACGCTCCCCGTCCTCCACGGCATCTCC
TTCATGTGGACTCTCCCCGTCCTCCACGGCATCTCC
TTCATGTCCGTGCTCCCCGTCCTCCACGGCATCTCC
TTCATGACTGAGCTCCCCGTCCTCCACGGCATCTCC
TTCATGCGGCTGCTCCCCGTCCTCCACGGCATCTCC
TTCATGGACTGTCTCCCCGTCCTCCACGGCATCTCC
TTCATGGACTGGCTCCCCGTCCTCCACGGCATCTCC
TTCATGGTAGTTCTCCCCGTCCTCCACGGCATCTCC
TTCATGGAACGGCTCCCCGTCCTCCACGGCATCTCC
TTCATGGTGTGGCTCCCCGTCCTCCACGGCATCTCC
TTCATGCAGTGGCTCCCCGTCCTCCACGGCATCTCC
TTCATGGTAGGTCTCCCCGTCCTCCACGGCATCTCC
TTCATGCAAGGGCTCCCCGTCCTCCACGGCATCTCC
TTCATGTCTTGGCTCCCCGTCCTCCACGGCATCTCC
TTCATGACTAGTCTCCCCGTCCTCCACGGCATCTCC
TTCATGGAGTCCCTCCCCGTCCTCCACGGCATCTCC
TTCATGAATGGGCTCCCCGTCCTCCACGGCATCTCC
TTCATGGTGTGCCTCCCCGTCCTCCACGGCATCTCC
TTCATGTGCGCACTCCCCGTCCTCCACGGCATCTCC
TTCATGGTTCGCCTCCCCGTCCTCCACGGCATCTCC
TTCATGGTCACACTCCCCGTCCTCCACGGCATCTCC
TTCATGCCTTGCCTCCCCGTCCTCCACGGCATCTCC
TTCATGGGCTTACTCCCCGTCCTCCACGGCATCTCC
TTCATGGACAGGCTCCCCGTCCTCCACGGCATCTCC
TTCATGATCGGGCTCCCCGTCCTCCACGGCATCTCC
TTCATGGTGAGTCTCCCCGTCCTCCACGGCATCTCC
TTCATGGAAGAGCTCCCCGTCCTCCACGGCATCTCC
TTCATGTGGGCTCTCCCCGTCCTCCACGGCATCTCC
TTCATGGTGCGGCTCCCCGTCCTCCACGGCATCTCC
TTCATGAGCTGGCTCCCCGTCCTCCACGGCATCTCC
TTCATGCAGGGGCTCCCCGTCCTCCACGGCATCTCC
TTCATGGTCTGCCTCCCCGTCCTCCACGGCATCTCC
TTCATGAGCCGGCTCCCCGTCCTCCACGGCATCTCC
TTCATGCCACGGCTCCCCGTCCTCCACGGCATCTCC
TTCATGGGTCACCTCCCCGTCCTCCACGGCATCTCC
TTCATGGGTTTGCTCCCCGTCCTCCACGGCATCTCC
TTCATGATGGGACTCCCCGTCCTCCACGGCATCTCC
TTCATGGTGGTACTCCCCGTCCTCCACGGCATCTCC
TTCATGTATGGGCTCCCCGTCCTCCACGGCATCTCC
TTCATGGGTGGCCTCCCCGTCCTCCACGGCATCTCC
TTCATGTCAAAGCTCCCCGTCCTCCACGGCATCTCC
TTCATGCCGCGTCTCCCCGTCCTCCACGGCATCTCC
TTCATGGGAAGTCTCCCCGTCCTCCACGGCATCTCC
TTCATGGTGGCCCTCCCCGTCCTCCACGGCATCTCC
TTCATGAATGTACTCCCCGTCCTCCACGGCATCTCC
TTCATGGTAGTTCTCCCCGTCCTCCACGGCATCTCC
TTCATGCAGTGCCTCCCCGTCCTCCACGGCATCTCC
TTCATGGGATTTCTCCCCGTCCTCCACGGCATCTCC
TTCATGTGGAAACTCCCCGTCCTCCACGGCATCTCC
TTCATGAGCGGCCTCCCCGTCCTCCACGGCATCTCC
TTCATGAATGGACTCCCCGTCCTCCACGGCATCTCC
TTCATGAGCCGCCTCCCCGTCCTCCACGGCATCTCC
TTCATGGTCACACTCCCCGTCCTCCACGGCATCTCC
TTCATGAAGGGACTCCCCGTCCTCCACGGCATCTCC
TTCATGAGGTGTCTCCCCGTCCTCCACGGCATCTCC
TTCATGTCACTTCTCCCCGTCCTCCACGGCATCTCC
TTCATGTTCCGCCTCCCCGTCCTCCACGGCATCTCC
TTCATGGTCACACTCCCCGTCCTCCACGGCATCTCC
TTCATGGGATCTCTCCCCGTCCTCCACGGCATCTCC
TTCATGCGCGGGCTCCCCGTCCTCCACGGCATCTCC
TTCATGGAGTCTCTCCCCGTCCTCCACGGCATCTCC
TTCATGTCGGCGCTCCCCGTCCTCCACGGCATCTCC
TTCATGTTTGGGCTCCCCGTCCTCCACGGCATCTCC
TTCATGATCACACTCCCCGTCCTCCACGGCATCTCC
TTCATGATGTCGCTCCCCGTCCTCCACGGCATCTCC
TTCATGGGCCTACTCCCCGTCCTCCACGGCATCTCC
TTCATGTCAAGACTCCCCGTCCTCCACGGCATCTCC
TTCATGTCGGAACTCCCCGTCCTCCACGGCATCTCC
TTCATGTTGGGTCTCCCCGTCCTCCACGGCATCTCC
TTCATGAGGGAACTCCCCGTCCTCCACGGCATCTCC
TTCATGCACGCACTCCCCGTCCTCCACGGCATCTCC
TTCATGCAGGCACTCCCCGTCCTCCACGGCATCTCC
TTCATGACAAGGCTCCCCGTCCTCCACGGCATCTCC
TTCATGAAGATCCTCCCCGTCCTCCACGGCATCTCC
TTCATGCACGGCCTCCCCGTCCTCCACGGCATCTCC
TTCATGGCCCTGCTCCCCGTCCTCCACGGCATCTCC
TTCATGCCCCTGCTCCCCGTCCTCCACGGCATCTCC
TTCATGGAAGGTCTCCCCGTCCTCCACGGCATCTCC
TTCATGGAATGCCTCCCCGTCCTCCACGGCATCTCC
TTCATGGGACTACTCCCCGTCCTCCACGGCATCTCC
TTCATGAGCTCGCTCCCCGTCCTCCACGGCATCTCC
TTCATGGCCCTGCTCCCCGTCCTCCACGGCATCTCC
TTCATGTCCTCCCTCCCCGTCCTCCACGGCATCTCC
TTCATGACTAGTCTCCCCGTCCTCCACGGCATCTCC
TTCATGGGACCTCTCCCCGTCCTCCACGGCATCTCC
TTCATGGTCACACTCCCCGTCCTCCACGGCATCTCC
TTCATGGCTCATCTCCCCGTCCTCCACGGCATCTCC
TTCATGGACCCCCTCCCCGTCCTCCACGGCATCTCC
TTCATGGCCGTCCTCCCCGTCCTCCACGGCATCTCC
TTCATGCAGGGGCTCCCCGTCCTCCACGGCATCTCC
TTCATGTATGGCCTCCCCGTCCTCCACGGCATCTCC
TTCATGTATCTGCTCCCCGTCCTCCACGGCATCTCC
TTCATGTTGCCGCTCCCCGTCCTCCACGGCATCTCC
TTCATGTCGGACCTCCCCGTCCTCCACGGCATCTCC
TTCATGGATCTCCTCCCCGTCCTCCACGGCATCTCC
TTCATGATGAGACTCCCCGTCCTCCACGGCATCTCC
TTCATGGCAGAGCTCCCCGTCCTCCACGGCATCTCC
TTCATGTGTCTTCTCCCCGTCCTCCACGGCATCTCC
TTCATGGTCGAGCTCCCCGTCCTCCACGGCATCTCC
TTCATGGTGCGGCTCCCCGTCCTCCACGGCATCTCC
TTCATGAGTGGGCTCCCCGTCCTCCACGGCATCTCC
TTCATGGGTGCACTCCCCGTCCTCCACGGCATCTCC
TTCATGTTTGGACTCCCCGTCCTCCACGGCATCTCC
TTCATGAGCGCGCTCCCCGTCCTCCACGGCATCTCC
TTCATGGACCTTCTCCCCGTCCTCCACGGCATCTCC
TTCATGCGCTGGCTCCCCGTCCTCCACGGCATCTCC
TTCATGGGTGCTCTCCCCGTCCTCCACGGCATCTCC
TTCATGGTGTGGCTCCCCGTCCTCCACGGCATCTCC
TTCATGGACAGTCTCCCCGTCCTCCACGGCATCTCC
TTCATGGGTAGTCTCCCCGTCCTCCACGGCATCTCC
TTCATGATACCCCTCCCCGTCCTCCACGGCATCTCC
TTCATGTACCATCTCCCCGTCCTCCACGGCATCTCC
TTCATGAGCGGGCTCCCCGTCCTCCACGGCATCTCC
TTCATGGGTGCACTCCCCGTCCTCCACGGCATCTCC
TTCATGCAGGGACTCCCCGTCCTCCACGGCATCTCC
TTCATGTGGTGTCTCCCCGTCCTCCACGGCATCTCC
TTCATGGTGGGTCTCCCCGTCCTCCACGGCATCTCC
TTCATGTGGGTACTCCCCGTCCTCCACGGCATCTCC
TTCATGATGAGACTCCCCGTCCTCCACGGCATCTCC
TTCATGAATGGACTCCCCGTCCTCCACGGCATCTCC
TTCATGGGATTGCTCCCCGTCCTCCACGGCATCTCC
TTCATGGGCTTACTCCCCGTCCTCCACGGCATCTCC
TTCATGTGGATTCTCCCCGTCCTCCACGGCATCTCC
TTCATGGACTGTCTCCCCGTCCTCCACGGCATCTCC
TTCATGTTAGGCCTCCCCGTCCTCCACGGCATCTCC
TTCATGTATAGACTCCCCGTCCTCCACGGCATCTCC
TTCATGTATGGGCTCCCCGTCCTCCACGGCATCTCC
TTCATGTGGGAACTCCCCGTCCTCCACGGCATCTCC
TTCATGGGCGATCTCCCCGTCCTCCACGGCATCTCC
TTCATGGTAGTTCTCCCCGTCCTCCACGGCATCTCC
TTCATGGATCGACTCCCCGTCCTCCACGGCATCTCC
TTCATGGGTATCCTCCCCGTCCTCCACGGCATCTCC
TTCATGCCGGCACTCCCCGTCCTCCACGGCATCTCC
TTCATGGGTAGGCTCCCCGTCCTCCACGGCATCTCC
TTCATGGGTTGGCTCCCCGTCCTCCACGGCATCTCC
TTCATGGCTCATCTCCCCGTCCTCCACGGCATCTCC
TTCATGCTGGGCCTCCCCGTCCTCCACGGCATCTCC
TTCATGGTCACACTCCCCGTCCTCCACGGCATCTCC
TTCATGGGATTGCTCCCCGTCCTCCACGGCATCTCC
TTCATGTCGCGTCTCCCCGTCCTCCACGGCATCTCC
TTCATGGTACAGCTCCCCGTCCTCCACGGCATCTCC
TTCATGAAAGGGCTCCCCGTCCTCCACGGCATCTCC
TTCATGGATGTGCTCCCCGTCCTCCACGGCATCTCC
TTCATGGGTACACTCCCCGTCCTCCACGGCATCTCC
TTCATGGTCACACTCCCCGTCCTCCACGGCATCTCC
TTCATGGTAGTTCTCCCCGTCCTCCACGGCATCTCC
TTCATGTATGGTCTCCCCGTCCTCCACGGCATCTCC
TTCATGCCCGGTCTCCCCGTCCTCCACGGCATCTCC
TTCATGGTGAAGCTCCCCGTCCTCCACGGCATCTCC
TTCATGACTAGTCTCCCCGTCCTCCACGGCATCTCC
TTCATGATGCGGCTCCCCGTCCTCCACGGCATCTCC
TTCATGGTGCCTCTCCCCGTCCTCCACGGCATCTCC
TTCATGGGTGCTCTCCCCGTCCTCCACGGCATCTCC
TTCATGATCACACTCCCCGTCCTCCACGGCATCTCC
TTCATGGTCACACTCCCCGTCCTCCACGGCATCTCC
TTCATGGGCTCACTCCCCGTCCTCCACGGCATCTCC
TTCATGGTCTGCCTCCCCGTCCTCCACGGCATCTCC
TTCATGGGCTATCTCCCCGTCCTCCACGGCATCTCC
TTCATGCCGGCCCTCCCCGTCCTCCACGGCATCTCC
TTCATGGGTGGTCTCCCCGTCCTCCACGGCATCTCC
TTCATGGAGTTTCTCCCCGTCCTCCACGGCATCTCC
TTCATGTCGCGTCTCCCCGTCCTCCACGGCATCTCC
TTCATGGGTCTGCTCCCCGTCCTCCACGGCATCTCC
TTCATGTCTTTTCTCCCCGTCCTCCACGGCATCTCC
TTCATGCCGCGTCTCCCCGTCCTCCACGGCATCTCC
TTCATGGTGGTACTCCCCGTCCTCCACGGCATCTCC
TTCATGGTGCCACTCCCCGTCCTCCACGGCATCTCC
TTCATGCAGTGCCTCCCCGTCCTCCACGGCATCTCC
TTCATGACTAGTCTCCCCGTCCTCCACGGCATCTCC
TTCATGTATGGTCTCCCCGTCCTCCACGGCATCTCC
TTCATGGCGCCCCTCCCCGTCCTCCACGGCATCTCC
TTCATGCCTTTGCTCCCCGTCCTCCACGGCATCTCC
TTCATGTACGACCTCCCCGTCCTCCACGGCATCTCC
TTCATGTCGGTACTCCCCGTCCTCCACGGCATCTCC
TTCATGAGGCGACTCCCCGTCCTCCACGGCATCTCC
TTCATGCCTGTGCTCCCCGTCCTCCACGGCATCTCC
TTCATGGAGCCGCTCCCCGTCCTCCACGGCATCTCC
TTCATGAGAGACCTCCCCGTCCTCCACGGCATCTCC
TTCATGGGAAGGCTCCCCGTCCTCCACGGCATCTCC
TTCATGGTGCCACTCCCCGTCCTCCACGGCATCTCC
TTCATGGTCCCGCTCCCCGTCCTCCACGGCATCTCC
TTCATGGTAGTGCTCCCCGTCCTCCACGGCATCTCC
TTCATGGGCAGTCTCCCCGTCCTCCACGGCATCTCC
TTCATGGGAGCTCTCCCCGTCCTCCACGGCATCTCC
TTCATGCCGAATCTCCCCGTCCTCCACGGCATCTCC
TTCATGGGTATGCTCCCCGTCCTCCACGGCATCTCC
TTCATGGGCTGCCTCCCCGTCCTCCACGGCATCTCC
TTCATGTCAAGACTCCCCGTCCTCCACGGCATCTCC
TTCATGCCGCGTCTCCCCGTCCTCCACGGCATCTCC
TTCATGGTGCTGCTCCCCGTCCTCCACGGCATCTCC
TTCATGATCACACTCCCCGTCCTCCACGGCATCTCC
TTCATGCTCGGACTCCCCGTCCTCCACGGCATCTCC
TTCATGGCAGAGCTCCCCGTCCTCCACGGCATCTCC
TTCATGCTGTTACTCCCCGTCCTCCACGGCATCTCC
TTCATGAAAGGCCTCCCCGTCCTCCACGGCATCTCC
TTCATGTGCCCCCTCCCCGTCCTCCACGGCATCTCC
TTCATGCGCGGACTCCCCGTCCTCCACGGCATCTCC
TTCATGTCGGCGCTCCCCGTCCTCCACGGCATCTCC
TTCATGCATGGGCTCCCCGTCCTCCACGGCATCTCC
TTCATGATGGGACTCCCCGTCCTCCACGGCATCTCC
TTCATGCAGTGCCTCCCCGTCCTCCACGGCATCTCC
TTCATGCGCGTGCTCCCCGTCCTCCACGGCATCTCC
TTCATGTCGGCGCTCCCCGTCCTCCACGGCATCTCC
TTCATGGGAATGCTCCCCGTCCTCCACGGCATCTCC
TTCATGCACGGGCTCCCCGTCCTCCACGGCATCTCC
TTCATGCGGCCCCTCCCCGTCCTCCACGGCATCTCC
TTCATGTGTAGGCTCCCCGTCCTCCACGGCATCTCC
TTCATGGCCAGGCTCCCCGTCCTCCACGGCATCTCC
TTCATGTTGGTGCTCCCCGTCCTCCACGGCATCTCC
TTCATGCGTGTTCTCCCCGTCCTCCACGGCATCTCC
TTCATGGGAAGGCTCCCCGTCCTCCACGGCATCTCC
TTCATGTCTGGGCTCCCCGTCCTCCACGGCATCTCC
TTCATGGTAGGTCTCCCCGTCCTCCACGGCATCTCC
TTCATGCGGCACCTCCCCGTCCTCCACGGCATCTCC
TTCATGGTCACTCTCCCCGTCCTCCACGGCATCTCC
TTCATGGGCAGGCTCCCCGTCCTCCACGGCATCTCC
TTCATGTTCGGGCTCCCCGTCCTCCACGGCATCTCC
TTCATGGTGAGTCTCCCCGTCCTCCACGGCATCTCC
TTCATGGTGCGGCTCCCCGTCCTCCACGGCATCTCC
TTCATGTATGGACTCCCCGTCCTCCACGGCATCTCC
TTCATGAGGAGCCTCCCCGTCCTCCACGGCATCTCC
TTCATGTGCCCACTCCCCGTCCTCCACGGCATCTCC
TTCATGGACAGCCTCCCCGTCCTCCACGGCATCTCC
TTCATGGTGTGTCTCCCCGTCCTCCACGGCATCTCC
TTCATGAGCTTTCTCCCCGTCCTCCACGGCATCTCC
TTCATGGAGTCGCTCCCCGTCCTCCACGGCATCTCC
TTCATGGGTCCTCTCCCCGTCCTCCACGGCATCTCC
TTCATGGGTCAGCTCCCCGTCCTCCACGGCATCTCC
TTCATGTCAAAGCTCCCCGTCCTCCACGGCATCTCC
TTCATGGGTGATCTCCCCGTCCTCCACGGCATCTCC
TTCATGGTCTGGCTCCCCGTCCTCCACGGCATCTCC
TTCATGAGGCGTCTCCCCGTCCTCCACGGCATCTCC
TTCATGGTGGTGCTCCCCGTCCTCCACGGCATCTCC
TTCATGCCGTCCCTCCCCGTCCTCCACGGCATCTCC
TTCATGAGCTTTCTCCCCGTCCTCCACGGCATCTCC
TTCATGTTTGTCCTCCCCGTCCTCCACGGCATCTCC
TTCATGGACAGCCTCCCCGTCCTCCACGGCATCTCC
TTCATGCCGACGCTCCCCGTCCTCCACGGCATCTCC
TTCATGGTGGCTCTCCCCGTCCTCCACGGCATCTCC
TTCATGTCCGTACTCCCCGTCCTCCACGGCATCTCC
TTCATGGGACTACTCCCCGTCCTCCACGGCATCTCC
TTCATGAATGGGCTCCCCGTCCTCCACGGCATCTCC
TTCATGTGGGCCCTCCCCGTCCTCCACGGCATCTCC
TTCATGTCAGTTCTCCCCGTCCTCCACGGCATCTCC
TTCATGGGATTGCTCCCCGTCCTCCACGGCATCTCC
TTCATGTGCTCGCTCCCCGTCCTCCACGGCATCTCC
TTCATGCTGGTGCTCCCCGTCCTCCACGGCATCTCC
TTCATGGTAGAACTCCCCGTCCTCCACGGCATCTCC
TTCATGGACGTTCTCCCCGTCCTCCACGGCATCTCC
TTCATGGAGCTCCTCCCCGTCCTCCACGGCATCTCC
TTCATGTGCAGGCTCCCCGTCCTCCACGGCATCTCC
TTCATGGAGCAGCTCCCCGTCCTCCACGGCATCTCC
TTCATGCGTGGCCTCCCCGTCCTCCACGGCATCTCC
TTCATGAGCTCGCTCCCCGTCCTCCACGGCATCTCC
TTCATGGTGGTACTCCCCGTCCTCCACGGCATCTCC
TTCATGGCCGTCCTCCCCGTCCTCCACGGCATCTCC
TTCATGGAGCTTCTCCCCGTCCTCCACGGCATCTCC
TTCATGAATGGACTCCCCGTCCTCCACGGCATCTCC
TTCATGCACGCACTCCCCGTCCTCCACGGCATCTCC
TTCATGGTCACACTCCCCGTCCTCCACGGCATCTCC
TTCATGTATAGGCTCCCCGTCCTCCACGGCATCTCC
TTCATGCCTGGCCTCCCCGTCCTCCACGGCATCTCC
TTCATGGGACCACTCCCCGTCCTCCACGGCATCTCC
TTCATGGCAGCGCTCCCCGTCCTCCACGGCATCTCC
TTCATGCAGTGGCTCCCCGTCCTCCACGGCATCTCC
TTCATGTACGATCTCCCCGTCCTCCACGGCATCTCC
TTCATGTTTGGGCTCCCCGTCCTCCACGGCATCTCC
TTCATGTGGATCCTCCCCGTCCTCCACGGCATCTCC
TTCATGGACAGTCTCCCCGTCCTCCACGGCATCTCC
TTCATGGGTCCCCTCCCCGTCCTCCACGGCATCTCC
TTCATGACTAGTCTCCCCGTCCTCCACGGCATCTCC
TTCATGCTCGGGCTCCCCGTCCTCCACGGCATCTCC
TTCATGGTAAGGCTCCCCGTCCTCCACGGCATCTCC
TTCATGGCCATACTCCCCGTCCTCCACGGCATCTCC
TTCATGTGGGCTCTCCCCGTCCTCCACGGCATCTCC
TTCATGATCACACTCCCCGTCCTCCACGGCATCTCC
TTCATGAGAGGTCTCCCCGTCCTCCACGGCATCTCC
TTCATGTGGATTCTCCCCGTCCTCCACGGCATCTCC
TTCATGTCCTACCTCCCCGTCCTCCACGGCATCTCC
TTCATGATCACACTCCCCGTCCTCCACGGCATCTCC
TTCATGCCCTCGCTCCCCGTCCTCCACGGCATCTCC
TTCATGAGGGTCCTCCCCGTCCTCCACGGCATCTCC
TTCATGAGTGGGCTCCCCGTCCTCCACGGCATCTCC
TTCATGGGCCTGCTCCCCGTCCTCCACGGCATCTCC
TTCATGGTTCCGCTCCCCGTCCTCCACGGCATCTCC
TTCATGAGCGGGCTCCCCGTCCTCCACGGCATCTCC
TTCATGTCTCGGCTCCCCGTCCTCCACGGCATCTCC
TTCATGGTGGCTCTCCCCGTCCTCCACGGCATCTCC
TTCATGTCAAGACTCCCCGTCCTCCACGGCATCTCC
TTCATGTGAGTGCTCCCCGTCCTCCACGGCATCTCC
TTCATGAGGCTGCTCCCCGTCCTCCACGGCATCTCC
TTCATGGATCTCCTCCCCGTCCTCCACGGCATCTCC
TTCATGGGAGCCCTCCCCGTCCTCCACGGCATCTCC
TTCATGGTGGTACTCCCCGTCCTCCACGGCATCTCC
TTCATGAATGGGCTCCCCGTCCTCCACGGCATCTCC
TTCATGGATGCGCTCCCCGTCCTCCACGGCATCTCC
TTCATGCGGCGGCTCCCCGTCCTCCACGGCATCTCC
TTCATGTGGGCTCTCCCCGTCCTCCACGGCATCTCC
TTCATGCCGGTCCTCCCCGTCCTCCACGGCATCTCC
TTCATGAATCGTCTCCCCGTCCTCCACGGCATCTCC
TTCATGGTGGAACTCCCCGTCCTCCACGGCATCTCC
TTCATGGATATGCTCCCCGTCCTCCACGGCATCTCC
TTCATGGAGACCCTCCCCGTCCTCCACGGCATCTCC
TTCATGGGTGGTCTCCCCGTCCTCCACGGCATCTCC
TTCATGGTCTGGCTCCCCGTCCTCCACGGCATCTCC
TTCATGTTAGATCTCCCCGTCCTCCACGGCATCTCC
TTCATGGGACTACTCCCCGTCCTCCACGGCATCTCC
TTCATGGGAAGGCTCCCCGTCCTCCACGGCATCTCC
TTCATGATGGGCCTCCCCGTCCTCCACGGCATCTCC
TTCATGAGTGGACTCCCCGTCCTCCACGGCATCTCC
TTCATGAGTATGCTCCCCGTCCTCCACGGCATCTCC
TTCATGGTCACACTCCCCGTCCTCCACGGCATCTCC
TTCATGTCGTCTCTCCCCGTCCTCCACGGCATCTCC
TTCATGGAGCCACTCCCCGTCCTCCACGGCATCTCC
TTCATGTCCTACCTCCCCGTCCTCCACGGCATCTCC
TTCATGACTAGTCTCCCCGTCCTCCACGGCATCTCC
TTCATGCTGGTTCTCCCCGTCCTCCACGGCATCTCC
TTCATGGCGTCTCTCCCCGTCCTCCACGGCATCTCC
TTCATGGCAGAGCTCCCCGTCCTCCACGGCATCTCC
TTCATGGAGCAGCTCCCCGTCCTCCACGGCATCTCC
TTCATGGGCGCTCTCCCCGTCCTCCACGGCATCTCC
TTCATGGTGAAGCTCCCCGTCCTCCACGGCATCTCC
TTCATGATGGCGCTCCCCGTCCTCCACGGCATCTCC
TTCATGGTGGCCCTCCCCGTCCTCCACGGCATCTCC
TTCATGGTCTGCCTCCCCGTCCTCCACGGCATCTCC
TTCATGCCGCGTCTCCCCGTCCTCCACGGCATCTCC
TTCATGAGCGGGCTCCCCGTCCTCCACGGCATCTCC
TTCATGAGGGTGCTCCCCGTCCTCCACGGCATCTCC
TTCATGTGGCAGCTCCCCGTCCTCCACGGCATCTCC
TTCATGCAGGGGCTCCCCGTCCTCCACGGCATCTCC
TTCATGTTAGAGCTCCCCGTCCTCCACGGCATCTCC
TTCATGGTGTGGCTCCCCGTCCTCCACGGCATCTCC
TTCATGTCAGTGCTCCCCGTCCTCCACGGCATCTCC
TTCATGCCACGACTCCCCGTCCTCCACGGCATCTCC
TTCATGTCAAGGCTCCCCGTCCTCCACGGCATCTCC
TTCATGTCAGCACTCCCCGTCCTCCACGGCATCTCC
TTCATGCCGCCGCTCCCCGTCCTCCACGGCATCTCC
TTCATGGGTAGGCTCCCCGTCCTCCACGGCATCTCC
TTCATGGGTCTGCTCCCCGTCCTCCACGGCATCTCC
TTCATGGGATCTCTCCCCGTCCTCCACGGCATCTCC
TTCATGGTGGCCCTCCCCGTCCTCCACGGCATCTCC
TTCATGCCAACCCTCCCCGTCCTCCACGGCATCTCC
TTCATGCACACACTCCCCGTCCTCCACGGCATCTCC
TTCATGTCGCGACTCCCCGTCCTCCACGGCATCTCC
TTCATGCTTGGCCTCCCCGTCCTCCACGGCATCTCC
TTCATGCAGTCTCTCCCCGTCCTCCACGGCATCTCC
TTCATGGTAGACCTCCCCGTCCTCCACGGCATCTCC
TTCATGGTGTCGCTCCCCGTCCTCCACGGCATCTCC
TTCATGTGGCGTCTCCCCGTCCTCCACGGCATCTCC
TTCATGGAAGGTCTCCCCGTCCTCCACGGCATCTCC
TTCATGTTTGGACTCCCCGTCCTCCACGGCATCTCC
TTCATGCACCCTCTCCCCGTCCTCCACGGCATCTCC
TTCATGGTCGAGCTCCCCGTCCTCCACGGCATCTCC
TTCATGTGTAGGCTCCCCGTCCTCCACGGCATCTCC
TTCATGATGGGCCTCCCCGTCCTCCACGGCATCTCC
TTCATGGGTGTGCTCCCCGTCCTCCACGGCATCTCC
TTCATGTGGGTACTCCCCGTCCTCCACGGCATCTCC
TTCATGAGGCCACTCCCCGTCCTCCACGGCATCTCC
TTCATGAGGCGACTCCCCGTCCTCCACGGCATCTCC
TTCATGTCGTCTCTCCCCGTCCTCCACGGCATCTCC
TTCATGCCGCTGCTCCCCGTCCTCCACGGCATCTCC
TTCATGAGGTGGCTCCCCGTCCTCCACGGCATCTCC
TTCATGCCGTTTCTCCCCGTCCTCCACGGCATCTCC
TTCATGTGCCGGCTCCCCGTCCTCCACGGCATCTCC
TTCATGTGTAGGCTCCCCGTCCTCCACGGCATCTCC
TTCATGAGGTCACTCCCCGTCCTCCACGGCATCTCC
TTCATGATGAGACTCCCCGTCCTCCACGGCATCTCC
TTCATGGCAGTACTCCCCGTCCTCCACGGCATCTCC
TTCATGGCAGAGCTCCCCGTCCTCCACGGCATCTCC
TTCATGGGACTACTCCCCGTCCTCCACGGCATCTCC
TTCATGAGGTCTCTCCCCGTCCTCCACGGCATCTCC
TTCATGGTGTGCCTCCCCGTCCTCCACGGCATCTCC
TTCATGCTGGACCTCCCCGTCCTCCACGGCATCTCC
TTCATGAGGCGCCTCCCCGTCCTCCACGGCATCTCC
TTCATGGGATTACTCCCCGTCCTCCACGGCATCTCC
TTCATGGCGATGCTCCCCGTCCTCCACGGCATCTCC
TTCATGGGTAGGCTCCCCGTCCTCCACGGCATCTCC
TTCATGACTAGTCTCCCCGTCCTCCACGGCATCTCC
TTCATGGGTGTGCTCCCCGTCCTCCACGGCATCTCC
TTCATGGCCGCGCTCCCCGTCCTCCACGGCATCTCC
TTCATGGGACATCTCCCCGTCCTCCACGGCATCTCC
TTCATGCCGCGCCTCCCCGTCCTCCACGGCATCTCC
TTCATGATGAGACTCCCCGTCCTCCACGGCATCTCC
TTCATGTGCGGTCTCCCCGTCCTCCACGGCATCTCC
TTCATGTCAAGACTCCCCGTCCTCCACGGCATCTCC
TTCATGTGGGTCCTCCCCGTCCTCCACGGCATCTCC
TTCATGGTGGTGCTCCCCGTCCTCCACGGCATCTCC
TTCATGAGGGATCTCCCCGTCCTCCACGGCATCTCC
TTCATGTACCATCTCCCCGTCCTCCACGGCATCTCC
TTCATGTCGGACCTCCCCGTCCTCCACGGCATCTCC
TTCATGGGCCTGCTCCCCGTCCTCCACGGCATCTCC
TTCATGGTCGGTCTCCCCGTCCTCCACGGCATCTCC
TTCATGTGTGCCCTCCCCGTCCTCCACGGCATCTCC
TTCATGGTCACACTCCCCGTCCTCCACGGCATCTCC
TTCATGGGCTCTCTCCCCGTCCTCCACGGCATCTCC
TTCATGGTGGTACTCCCCGTCCTCCACGGCATCTCC
TTCATGGTCACACTCCCCGTCCTCCACGGCATCTCC
TTCATGCCAGACCTCCCCGTCCTCCACGGCATCTCC
TTCATGGACTGTCTCCCCGTCCTCCACGGCATCTCC
TTCATGTGGCTGCTCCCCGTCCTCCACGGCATCTCC
TTCATGGTAGTTCTCCCCGTCCTCCACGGCATCTCC
TTCATGGGTTGGCTCCCCGTCCTCCACGGCATCTCC
TTCATGCCGCGCCTCCCCGTCCTCCACGGCATCTCC
TTCATGGGTGCACTCCCCGTCCTCCACGGCATCTCC
TTCATGTCGGAACTCCCCGTCCTCCACGGCATCTCC
TTCATGGCAGAGCTCCCCGTCCTCCACGGCATCTCC
TTCATGGCCGATCTCCCCGTCCTCCACGGCATCTCC
TTCATGTACGGTCTCCCCGTCCTCCACGGCATCTCC
TTCATGGGCCAACTCCCCGTCCTCCACGGCATCTCC
TTCATGGCAGAGCTCCCCGTCCTCCACGGCATCTCC
TTCATGAATGTACTCCCCGTCCTCCACGGCATCTCC
TTCATGTCCGTGCTCCCCGTCCTCCACGGCATCTCC
TTCATGACTAGTCTCCCCGTCCTCCACGGCATCTCC
TTCATGTCGCGACTCCCCGTCCTCCACGGCATCTCC
TTCATGGAGTCTCTCCCCGTCCTCCACGGCATCTCC
TTCATGGCGAGGCTCCCCGTCCTCCACGGCATCTCC
TTCATGATCACACTCCCCGTCCTCCACGGCATCTCC
TTCATGGCCGATCTCCCCGTCCTCCACGGCATCTCC
TTCATGGGCCTGCTCCCCGTCCTCCACGGCATCTCC
TTCATGCGGTCTCTCCCCGTCCTCCACGGCATCTCC
TTCATGGGCTCTCTCCCCGTCCTCCACGGCATCTCC
TTCATGTGGTGCCTCCCCGTCCTCCACGGCATCTCC
TTCATGGAGCCACTCCCCGTCCTCCACGGCATCTCC
TTCATGGTGGCTCTCCCCGTCCTCCACGGCATCTCC
TTCATGGGCGTCCTCCCCGTCCTCCACGGCATCTCC
TTCATGGGCTGTCTCCCCGTCCTCCACGGCATCTCC
TTCATGAGGCGTCTCCCCGTCCTCCACGGCATCTCC
TTCATGGCCGTCCTCCCCGTCCTCCACGGCATCTCC
TTCATGGGTCGCCTCCCCGTCCTCCACGGCATCTCC
TTCATGAAAGGGCTCCCCGTCCTCCACGGCATCTCC
TTCATGCTGCAGCTCCCCGTCCTCCACGGCATCTCC
TTCATGGGTAGCCTCCCCGTCCTCCACGGCATCTCC
TTCATGGGATCTCTCCCCGTCCTCCACGGCATCTCC
TTCATGGTCGGTCTCCCCGTCCTCCACGGCATCTCC
TTCATGTGGCAGCTCCCCGTCCTCCACGGCATCTCC
TTCATGGGATTTCTCCCCGTCCTCCACGGCATCTCC
TTCATGCGTGAGCTCCCCGTCCTCCACGGCATCTCC
TTCATGGTGCGGCTCCCCGTCCTCCACGGCATCTCC
TTCATGGGCCTGCTCCCCGTCCTCCACGGCATCTCC
TTCATGTACTCTCTCCCCGTCCTCCACGGCATCTCC
TTCATGCTGGACCTCCCCGTCCTCCACGGCATCTCC
TTCATGGGTAGTCTCCCCGTCCTCCACGGCATCTCC
TTCATGGGCCGGCTCCCCGTCCTCCACGGCATCTCC
TTCATGGGTCGACTCCCCGTCCTCCACGGCATCTCC
TTCATGCCGGTTCTCCCCGTCCTCCACGGCATCTCC
TTCATGCCAGCCCTCCCCGTCCTCCACGGCATCTCC
TTCATGTCGGCGCTCCCCGTCCTCCACGGCATCTCC
TTCATGAGTATGCTCCCCGTCCTCCACGGCATCTCC
TTCATGTCGGAACTCCCCGTCCTCCACGGCATCTCC
TTCATGGCCCTGCTCCCCGTCCTCCACGGCATCTCC
TTCATGTGGAAACTCCCCGTCCTCCACGGCATCTCC
TTCATGGGTGATCTCCCCGTCCTCCACGGCATCTCC
TTCATGGAAAGCCTCCCCGTCCTCCACGGCATCTCC
TTCATGATGGGTCTCCCCGTCCTCCACGGCATCTCC
TTCATGGAGCTCCTCCCCGTCCTCCACGGCATCTCC
TTCATGGTGGCTCTCCCCGTCCTCCACGGCATCTCC
TTCATGAGCGGGCTCCCCGTCCTCCACGGCATCTCC
TTCATGGGTGCGCTCCCCGTCCTCCACGGCATCTCC
TTCATGTCTCATCTCCCCGTCCTCCACGGCATCTCC
TTCATGCCGGCTCTCCCCGTCCTCCACGGCATCTCC
TTCATGGTAGTTCTCCCCGTCCTCCACGGCATCTCC
TTCATGGTTCTGCTCCCCGTCCTCCACGGCATCTCC
TTCATGACTAGTCTCCCCGTCCTCCACGGCATCTCC
TTCATGGGACTACTCCCCGTCCTCCACGGCATCTCC
TTCATGAGACGGCTCCCCGTCCTCCACGGCATCTCC
TTCATGAGGGAGCTCCCCGTCCTCCACGGCATCTCC
TTCATGGCAAAGCTCCCCGTCCTCCACGGCATCTCC
TTCATGTCCGTGCTCCCCGTCCTCCACGGCATCTCC
TTCATGATCACACTCCCCGTCCTCCACGGCATCTCC
TTCATGTGTGCGCTCCCCGTCCTCCACGGCATCTCC
TTCATGGCGAGGCTCCCCGTCCTCCACGGCATCTCC
TTCATGGTCGAGCTCCCCGTCCTCCACGGCATCTCC
TTCATGTGGAAACTCCCCGTCCTCCACGGCATCTCC
TTCATGTTCGGGCTCCCCGTCCTCCACGGCATCTCC
TTCATGGGTAAGCTCCCCGTCCTCCACGGCATCTCC
TTCATGGGTAGCCTCCCCGTCCTCCACGGCATCTCC
TTCATGCGGCTGCTCCCCGTCCTCCACGGCATCTCC
TTCATGAAGGGACTCCCCGTCCTCCACGGCATCTCC
TTCATGGGCATGCTCCCCGTCCTCCACGGCATCTCC
TTCATGACTAGTCTCCCCGTCCTCCACGGCATCTCC
TTCATGGTCGGCCTCCCCGTCCTCCACGGCATCTCC
TTCATGTCGGTACTCCCCGTCCTCCACGGCATCTCC
TTCATGATGGGCCTCCCCGTCCTCCACGGCATCTCC
TTCATGTTTGGGCTCCCCGTCCTCCACGGCATCTCC
TTCATGGTGTGTCTCCCCGTCCTCCACGGCATCTCC
TTCATGTGTGAGCTCCCCGTCCTCCACGGCATCTCC
TTCATGGGATCTCTCCCCGTCCTCCACGGCATCTCC
TTCATGGCGGTCCTCCCCGTCCTCCACGGCATCTCC
TTCATGGCAGGTCTCCCCGTCCTCCACGGCATCTCC
TTCATGTCCTACCTCCCCGTCCTCCACGGCATCTCC
TTCATGTCGCCACTCCCCGTCCTCCACGGCATCTCC
TTCATGGACCCACTCCCCGTCCTCCACGGCATCTCC
TTCATGGGAAGGCTCCCCGTCCTCCACGGCATCTCC
TTCATGGTCACACTCCCCGTCCTCCACGGCATCTCC
TTCATGGGAGTCCTCCCCGTCCTCCACGGCATCTCC
TTCATGTCAAGACTCCCCGTCCTCCACGGCATCTCC
TTCATGTCCTTGCTCCCCGTCCTCCACGGCATCTCC
TTCATGCGGCACCTCCCCGTCCTCCACGGCATCTCC
TTCATGGTGGCGCTCCCCGTCCTCCACGGCATCTCC
TTCATGGAGCCGCTCCCCGTCCTCCACGGCATCTCC
TTCATGAGCTGGCTCCCCGTCCTCCACGGCATCTCC
TTCATGGCGAGGCTCCCCGTCCTCCACGGCATCTCC
TTCATGCCGGCACTCCCCGTCCTCCACGGCATCTCC
TTCATGAGCGGACTCCCCGTCCTCCACGGCATCTCC
TTCATGGTGAAGCTCCCCGTCCTCCACGGCATCTCC
TTCATGATAGTACTCCCCGTCCTCCACGGCATCTCC
TTCATGGGTGCGCTCCCCGTCCTCCACGGCATCTCC
TTCATGTATCTGCTCCCCGTCCTCCACGGCATCTCC
TTCATGGTCGGCCTCCCCGTCCTCCACGGCATCTCC
TTCATGAGTATACTCCCCGTCCTCCACGGCATCTCC
TTCATGGGTTCGCTCCCCGTCCTCCACGGCATCTCC
TTCATGCGGCGGCTCCCCGTCCTCCACGGCATCTCC
TTCATGTCGTCTCTCCCCGTCCTCCACGGCATCTCC
TTCATGTGGGTCCTCCCCGTCCTCCACGGCATCTCC
TTCATGATCACACTCCCCGTCCTCCACGGCATCTCC
TTCATGGCCATACTCCCCGTCCTCCACGGCATCTCC
TTCATGACTAGTCTCCCCGTCCTCCACGGCATCTCC
TTCATGTCGGTACTCCCCGTCCTCCACGGCATCTCC
TTCATGTGTGACCTCCCCGTCCTCCACGGCATCTCC
TTCATGGACTGCCTCCCCGTCCTCCACGGCATCTCC
TTCATGGTTGTTCTCCCCGTCCTCCACGGCATCTCC
TTCATGGTGAGTCTCCCCGTCCTCCACGGCATCTCC
TTCATGAGTCGGCTCCCCGTCCTCCACGGCATCTCC
TTCATGTGGTGTCTCCCCGTCCTCCACGGCATCTCC
TTCATGGGCAGGCTCCCCGTCCTCCACGGCATCTCC
TTCATGGTGTCCCTCCCCGTCCTCCACGGCATCTCC
TTCATGGGAAGGCTCCCCGTCCTCCACGGCATCTCC
TTCATGTGTAGGCTCCCCGTCCTCCACGGCATCTCC
TTCATGGTGTGGCTCCCCGTCCTCCACGGCATCTCC
TTCATGTCGGCCCTCCCCGTCCTCCACGGCATCTCC
TTCATGAGCGGGCTCCCCGTCCTCCACGGCATCTCC
TTCATGGGTTGGCTCCCCGTCCTCCACGGCATCTCC
TTCATGTTGCAGCTCCCCGTCCTCCACGGCATCTCC
TTCATGGGTGTGCTCCCCGTCCTCCACGGCATCTCC
TTCATGGGCGCACTCCCCGTCCTCCACGGCATCTCC
TTCATGGGAAGGCTCCCCGTCCTCCACGGCATCTCC
TTCATGAGTGGCCTCCCCGTCCTCCACGGCATCTCC
TTCATGCCCACGCTCCCCGTCCTCCACGGCATCTCC
TTCATGTGCGCGCTCCCCGTCCTCCACGGCATCTCC
TTCATGGTGGCTCTCCCCGTCCTCCACGGCATCTCC
TTCATGTGGTGCCTCCCCGTCCTCCACGGCATCTCC
TTCATGGTGTGGCTCCCCGTCCTCCACGGCATCTCC
TTCATGAGTGACCTCCCCGTCCTCCACGGCATCTCC
TTCATGGTGACTCTCCCCGTCCTCCACGGCATCTCC
TTCATGGCAGGCCTCCCCGTCCTCCACGGCATCTCC
TTCATGTACCATCTCCCCGTCCTCCACGGCATCTCC
TTCATGCCGGTACTCCCCGTCCTCCACGGCATCTCC
TTCATGGTGAAGCTCCCCGTCCTCCACGGCATCTCC
TTCATGAGGAATCTCCCCGTCCTCCACGGCATCTCC
TTCATGGCGTGCCTCCCCGTCCTCCACGGCATCTCC
TTCATGGGCAGCCTCCCCGTCCTCCACGGCATCTCC
TTCATGGCAGAGCTCCCCGTCCTCCACGGCATCTCC
TTCATGTTGGGCCTCCCCGTCCTCCACGGCATCTCC
TTCATGCCGAGTCTCCCCGTCCTCCACGGCATCTCC
TTCATGTCAGGGCTCCCCGTCCTCCACGGCATCTCC
TTCATGGTCACACTCCCCGTCCTCCACGGCATCTCC
TTCATGTCACTTCTCCCCGTCCTCCACGGCATCTCC
TTCATGTGTGAGCTCCCCGTCCTCCACGGCATCTCC
TTCATGGACTGCCTCCCCGTCCTCCACGGCATCTCC
TTCATGTTTGTGCTCCCCGTCCTCCACGGCATCTCC
TTCATGCCGAGTCTCCCCGTCCTCCACGGCATCTCC
TTCATGGTAGTTCTCCCCGTCCTCCACGGCATCTCC
TTCATGCGCAGGCTCCCCGTCCTCCACGGCATCTCC
TTCATGTGTGAGCTCCCCGTCCTCCACGGCATCTCC
TTCATGATCACGCTCCCCGTCCTCCACGGCATCTCC
TTCATGATTGGGCTCCCCGTCCTCCACGGCATCTCC
TTCATGATGTCCCTCCCCGTCCTCCACGGCATCTCC
TTCATGATCACACTCCCCGTCCTCCACGGCATCTCC
TTCATGCGTGGCCTCCCCGTCCTCCACGGCATCTCC
TTCATGTCGGACCTCCCCGTCCTCCACGGCATCTCC
TTCATGTTTGGGCTCCCCGTCCTCCACGGCATCTCC
TTCATGCTGGACCTCCCCGTCCTCCACGGCATCTCC
TTCATGTCAAGACTCCCCGTCCTCCACGGCATCTCC
TTCATGGCCCTGCTCCCCGTCCTCCACGGCATCTCC
TTCATGGTAGTTCTCCCCGTCCTCCACGGCATCTCC
TTCATGCAGAGGCTCCCCGTCCTCCACGGCATCTCC
TTCATGGGTCTCCTCCCCGTCCTCCACGGCATCTCC
TTCATGAAGGAGCTCCCCGTCCTCCACGGCATCTCC
TTCATGGAGTCCCTCCCCGTCCTCCACGGCATCTCC
TTCATGGGTTACCTCCCCGTCCTCCACGGCATCTCC
TTCATGAGTGGGCTCCCCGTCCTCCACGGCATCTCC
TTCATGTCAGCTCTCCCCGTCCTCCACGGCATCTCC
TTCATGGCCCTGCTCCCCGTCCTCCACGGCATCTCC
TTCATGGGACTACTCCCCGTCCTCCACGGCATCTCC
TTCATGGGTGGTCTCCCCGTCCTCCACGGCATCTCC
TTCATGCAGGGCCTCCCCGTCCTCCACGGCATCTCC
TTCATGGTGGCTCTCCCCGTCCTCCACGGCATCTCC
TTCATGGACAGCCTCCCCGTCCTCCACGGCATCTCC
TTCATGACAGCGCTCCCCGTCCTCCACGGCATCTCC
TTCATGTTTGTCCTCCCCGTCCTCCACGGCATCTCC
TTCATGCAGGGGCTCCCCGTCCTCCACGGCATCTCC
TTCATGGTCGGTCTCCCCGTCCTCCACGGCATCTCC
TTCATGCCGCAACTCCCCGTCCTCCACGGCATCTCC
TTCATGTCACTTCTCCCCGTCCTCCACGGCATCTCC
TTCATGTTATTCCTCCCCGTCCTCCACGGCATCTCC
TTCATGAAAGGACTCCCCGTCCTCCACGGCATCTCC
[truncated: 316,184+ more rows]
