# Supplementary material for: Leaderless Transcripts and Small Proteins Are Common Features of the Mycobacterial Translational Landscape
Source: PLoS Genet. 2015 Nov 4;11(11):e1005641. doi: 10.1371/journal.pgen.1005641 (PMC4633059; doi:10.1371/journal.pgen.1005641)
Supplement: S6 Table — (XLSX) [file pgen.1005641.s013.xlsx]

## Sheet: Sheet1
Conceptual translation of small protein ORF; LL RTGs in M. tuberculosis	length
M	1
V	1
V	1
V	1
V	1
V	1
V	1
V	1
MP	2
MA	2
MG	2
VT	2
VT	2
VP	2
VR	2
VA	2
VKS	3
VRD	3
VGR	3
VSA	3
MRWT	4
MADW	4
VSIL	4
VRAK	4
VIKR	4
VRCG	4
VGTL	4
VSNR	4
VSIR	4
MTFSR	5
MPMHR	5
MPLGG	5
MVGAP	5
MWRCG	5
VKALP	5
VGFVT	5
VVERI	5
MGPAVL	6
MSSSCS	6
VDSNLP	6
VAVGSS	6
MRRGGWA	7
MVWEEVR	7
VKFLSEA	7
VKLRRCC	7
VSRCPRR	7
VSVMSVI	7
VIEEWRR	7
VPSGPSI	7
VVVVQQL	7
MTKSNGHC	8
MPTGRRGS	8
MAIRHPRA	8
MAGACGEP	8
VTAKPGYA	8
VPGGLRLM	8
VADIPIIA	8
MTSYGSYPR	9
MPRYLRGNG	9
VQRHRDAAA	9
VGWFVSGEW	9
VVTRKAFPE	9
VSTSSMVAG	9
VFAGATRQA	9
MTNDDSCCVR	10
MGQSFGGARG	10
VMLIYLTVTG	10
VRLACIGANR	10
VEQLLERRMG	10
VAANRSGTAG	10
VGASVHEPRG	10
MTLVNSVVDKG	11
MQQLRSDAVID	11
VIGSGRGSGAA	11
MPFPTNCYLRRW	12
MGNIDVDISAKV	12
MSSARTTSGSAW	12
MWKRPDLFLIGH	12
VKSYTSQALQRN	12
VTRRLCGSGVRD	12
VPWRGSVRVQEE	12
VVIGETAPTARY	12
VSMLCACLRPRA	12
VTIHVGWPLAPPR	13
VMERYGFCGCCRP	13
VQRVLLLGRRDGV	13
VGLSSPASARCGF	13
VWRPGRPSRCDAR	13
VWLTRRGCARLVG	13
VTWAILIRCQGERK	14
VVVGRNGTSPFLSK	14
VSLPGAGLGQWVIR	14
VSFRAGKARFEGAG	14
MISSGFSHSVGKIRQ	15
MEAPGTGPAVGRSGV	15
MAPRLASISPGGACG	15
VKPSARPGRAPSKLD	15
VTASDKCSDFRGNGH	15
VTSPIAPNTKSDGSR	15
VRFHARAQGLLMCLG	15
VIKVSRSPGALGTNR	15
MAVGGQPPAHMPARCT	16
VTVCTRKGCSDRTAVE	16
VPTASVAVTIGSDTSV	16
MQPFDRFTGSTDVNSVT	17
MRAGDDAERSDEEERRR	17
MVSRGRLPAVTHISGVS	17
VKVNFGWMAGSTICGPP	17
VSSVIPRTAARSARAPV	17
VAACMRWLLVSNVRTGR	17
VACPVRYSLVPNLTRDR	17
VLGAPLMGAGQAGGGES	17
MRRFSCLSSRSPNTSAEA	18
MDGRLCTGALVPREYWTL	18
VKGSSAASSRSNQGRTVR	18
VSRADDDAERSDEEERRS	18
VHGEPDDLMTVLGHPVFQ	18
VPTSPRPACSPNSTDKST	18
VRPHVHFNPLTTRAGTAR	18
MTRVHHPTPPSGATHDESW	19
MDKAGKPGMLVVIGRRVGA	19
VTMRAGVVRGGARQFKLVG	19
VSCVPCWATSCLTSTTATS	19
VRRALRTFLRWGKPEGDRW	19
VLNAQRRFFYGYRPAVPVV	19
MIWLCWARGSPSTPERTRNG	20
VQPNHNPNQCLQNMARNGLH	20
VAEAFHATVPWRGSRPNMAH	20
MVGKIVTGGMPNGNLVIGSAR	21
MLLDSSYSGKLRTATTRRRSW	21
VRNWYPCWWERHRAPRDPRRD	21
VLSTRLPDWCWACLTYCRNRR	21
MTEERTGLDRGNWRRATRRPRP	22
MQQAIQLRFILPRRLAVGCCCC	22
MRLYGVPITASSLAITMSAHSA	22
MADVALEQQTVEVEGATPAEIG	22
MGERIRSPWWLQPANKDGVQQP	22
VAITRATGQSMSSRAASAARPP	22
VGSCHALATAGAGEPGATHNPD	22
VSMMNVVPPTMANLISSWWRCA	22
MRTTVSISDELLATAKRRARERG	23
MGWSMPGMAGMRGATPVAKTTSS	23
VVKSRMGELEAEQQQLQSYITQG	23
MSYLVAPRTCWHRRQRIWRASARH	24
VIPATMAVAFSRSVTSSTRSTIAR	24
VPRPGWRWPAARRTRRLARAAVRH	24
VRSAQAGYRCGAMEMLCTANSFPR	24
VGGVEFVGAKGTTDRDDVDRQLTR	24
MTAGDDAVGAVPACGGRSDEEERRR	25
MRPKDALAAARLPNSRSDTPLGYKI	25
VRGNPIALAASPGGWLVRVAEWQTR	25
VSMPLEPYSRSTIVHSEMVEIYPFS	25
MNADKRACLVVERGRSGLLSQRACAR	26
MMRTPRSCWVPHWHWLRYRSCRWGCG	26
VTARATTKGEHDEVGVPAACGGERRL	26
VDPRQHHTTTQGQRGVTPCGRSITSG	26
VGYVSPEQRVVSAREICCWCGGLGNA	26
VGIYAVTVRRVRPRTVATGMGLAPAP	26
VVGIQRDVDAHRAAIAPAFGRRLRSA	26
MASSLMPCLRALALTSTCKRYLYNRLP	27
VSRRKRTRFWSKLGAVASARRTRLSGE	27
VHAASGFSGRYVGALVCGAAANLHCCR	27
VYHSALFRTTTACLFAGACCCRPLCRA	27
MNVMQILQACQTSPDGPGGATESTPTGL	28
MQQATAPQPLAARQLVRRRLAEAYDGAF	28
MRQFRCEVNCSGSSVWLGNYFHSGPSRR	28
VTGSGLRPGGCCCASSQCQCRFSLTARR	28
MTAAVQERTVLPPPRPAGHDLLAGGAWRA	29
MAKRSLPEVFRPAACQSVESKTNNEPAAH	29
VTVATVRCARRSMRTNSNQLRSYAAWTPN	29
VAATAMVMPAAAIRFPRTAVLGPVSPINP	29
VGENACRDFLVDHRRHPPTVLQRVLDRQR	29
VVSIAGPIMLASRRIVTAISGRRRPSART	29
VSARIEPMLTKRRAVDLCRLAGCCCCCSC	29
MTPAPATMQSAAMRRSGAIDYRRRRCRAQR	30
MTMSYRPSEYAGKNAEFSGSTTHSRVACRR	30
MLLLVQVHRCARRARAPGSYSVSAEASPHH	30
MVTAPAVWAMAGTSVTAVAPLPMITIRSSW	30
VRAIFQKSRGQWRLDDLAVVMKPRQPTGEK	30
MSRYYAERELSARTHAKNRTGYTLGERMVHQ	31
MRVGSHRREPSVRVHGFVRLSWRISVGFNRR	31
VNGLTVIRTARSLSGLRPRCRSDCVDESYAL	31
VAVLARLADPGRQRTLAHLLQLRARRHLLSK	31
MPESFTRRWQLRAGCPGARCSNRRSADCWSGC	32
MGGPGPGCLVSAAAKQLYSRIPVSNNVLWNLQ	32
VITCAWGLADGCAGRKWGAVLRLMDGSWWPTS	32
VPSRTTTKSMPGLPDSGLATPGYSRAGRRLMW	32
MLPPGLPTSWPSGAPTRSAASILSTWWPGPPRL	33
VTAAKNPRPDLRIALVARRHIDLKRVCSCGCRP	33
MTTALYQDAGFTPAGAPDDPDRVVDVLSAPVPVN	34
MQPCELTAVALTATPPPAPPSLRRAPASTSPRLA	34
VMVSGPMLMGMPIPPPKAGITMSGTTSGPKLTVW	34
VAMVPAQTTGGTAHKRRERIGTIYRSARHMCQYP	34
VASVEASSAMITSTGNSVLWAAKPSRASRMYSSWL	35
MALGACDTLFAAQRDALALPYPGVLPQGPPPPKAFGT	37
MASNQSKKTRERSNSTIGSRLRTPIITSTRPESCVDA	37
VCRTSADHQATTADGRRAQAIHVRHRNTLAAAQEKGRR	38
VGIGRKKDTQGTTHTRCPGEWPGNRNGNGVVGARSCRNR	39
VIWQFNVGYGWKSNGGACSAPTRLAQAGQPESGGSTQWRR	40
VLGMQNEDQERKHDPDVQQQRCGFDDFVGGLPEGAKNRAE	40
VADSRFAIGRLSRRRWCRFRVRSSRERPCTLREPRQSRAH	40
VLGSIWPDQSSPTLGVRARRAIRSLDYQSILSSRADARAK	40
VKTFTAPSWKTFWPAIPTSPKSRSSAGPTRSGERCRSRSRP	41
VKEHHEPDEEPPPWVTVGDEHQNPGHQEFRRGATPVGHEFR	41
VVPSPSDSRQGKTVSIPPASISSGRILMNGGPSSVPVARAR	41
MVMWTGESYCHRHAALAPNRGGSGPPHPGSTRPATSCVIGRA	42
VVIRCVLRTEEGRWTAWMTPTNASSPSWPSMHGPPSPRSVTR	42
MWIDDSSADVIKADFEALYHGDMLVEGDTSEQLEDLHPLPTAS	43
VSMTGATGWCTPFEGSGRRAQPDTTTRKTSVMVAIGTWVSYCL	43
VQAFLVVPASHSAVASLTSSMHRQGLPRLINSDLEATLTARALS	44
VTRRRHSRCPARECRRSCHESPGYCGRVRPDGSSYGWSRSALRRC	45
VPITKFKAKPTTMNPTMAPTLDGLILASSSPPCQPMASSRYRVRPW	46
VAAEPQGRFTRLRRHIGTARQPEPRSGQFSHQPDENRYLGLISVTP	46
MADSALQQQLDEVRALLTRARELFGPNPIEPPTDIAPDPDSTKTWLI	47
VGPISLHGHQLRHGGGLLLQRLGFADTPATTSGFHLCPPNPVRNRCK	47
VEVLPLCLRDLDVDWRGDVHPGVDRVCDGKEGRRGHCIPPRPGGAACR	48
MPQHVRCRGEELPVRRPGQCPSGLWPPHSRKPGHVRWLVGASGLRRPSS	49
MADQKQVRAFPHHSRLLTERSGFLPAGGRFSRNLLPAERRPATTGFADA	49
VKMINTVNGIDTARVGSNETLVMNQPCSIASRQWKGRRTSALPVSTHVR	49
VRYLGSWPTGPAAGAQPPLVDEASRWLARLRAGKPEQTLVRPDDQGAQA	49
